# Supplementary material for: Screening lifespan-extending drugs in Caenorhabditis elegans via label propagation on drug-protein networks
Source: BMC Syst Biol. 2016 Dec 23;10(Suppl 4):131. doi: 10.1186/s12918-016-0362-4 (PMC5260106; doi:10.1186/s12918-016-0362-4)
Supplement: Additional file 1 — Detailed information of the predicted drugs, including the probabilities derived from two random walks independently started from effective and ineffective drugs, as well as the F-ratio. (XLSX 281 kb) [file 12918_2016_362_MOESM1_ESM.xlsx]

## Sheet: Drug_RWR
PubChem_CID	red	blue	F_ratio	PubChem_CID	red	blue
CID100005691	4.66613e-07	0.000686405	1471.04	CID100005691	0	0
CID000002909	2.8439e-06	0.00141188	496.461	CID000002909	0	1
CID000006031	3.43386e-06	0.000751099	218.733	CID000006031	0	0
CID100001158	3.43386e-06	0.000751099	218.733	CID100001158	0	0
CID000439155	1.5067e-05	0.00313708	208.209	CID000439155	0	0
CID100000193	1.5067e-05	0.00313708	208.209	CID100000193	0	0
CID100001117	5.17504e-06	0.00105447	203.761	CID100001117	0	0
CID100001079	3.46066e-05	0.00571276	165.077	CID100001079	0	0
CID000066840	6.62042e-06	0.0010845	163.811	CID000066840	0	0
CID000312145	6.62042e-06	0.0010845	163.811	CID000312145	0	0
CID100000857	4.1146e-06	0.000667736	162.285	CID100000857	0	0
CID100006329	2.2022e-06	0.000327751	148.829	CID100006329	0	0
CID000006329	3.48175e-06	0.000518183	148.828	CID000006329	0	0
CID000000271	2.0549e-05	0.00253907	123.562	CID000000271	0	0
CID100000271	2.0549e-05	0.00253907	123.562	CID100000271	0	0
CID100001110	3.13295e-06	0.000280521	89.539	CID100001110	0	0
CID100000051	4.49721e-06	0.000402675	89.539	CID100000051	0	0
CID016404350	2.08383e-05	0.00180582	86.6587	CID016404350	0	1
CID100004462	4.63743e-05	0.00389278	83.9427	CID100004462	0	0
CID100119058	1.62759e-05	0.00117469	72.1737	CID100119058	0	0
CID100440613	2.59769e-06	0.000181911	70.028	CID100440613	0	0
CID000092153	8.91618e-07	6.24382e-05	70.028	CID000092153	0	0
CID100000074	8.91618e-07	6.24382e-05	70.028	CID100000074	0	0
CID000445344	2.6377e-06	0.000184713	70.028	CID000445344	0	0
CID000446013	9.54488e-07	6.68409e-05	70.028	CID000446013	0	0
CID100000380	2.6377e-06	0.000184713	70.028	CID100000380	0	0
CID100000705	9.54488e-07	6.68409e-05	70.028	CID100000705	0	0
CID000165390	6.62998e-07	4.64284e-05	70.028	CID000165390	0	0
CID100000877	6.62998e-07	4.64284e-05	70.028	CID100000877	0	0
CID100001126	2.61484e-06	0.000183112	70.028	CID100001126	0	0
CID100000586	4.84673e-06	0.000330255	68.1398	CID100000586	0	0
CID000439762	1.84908e-06	0.000120478	65.1559	CID000439762	0	0
CID100001116	1.84908e-06	0.000120478	65.1559	CID100001116	0	0
CID000439284	1.95248e-06	0.000127215	65.1559	CID000439284	0	0
CID100000719	1.63011e-06	0.000106211	65.1559	CID100000719	0	0
CID000440641	1.39289e-06	9.07549e-05	65.1559	CID000440641	0	0
CID000066370	2.5364e-06	0.000165261	65.1559	CID000066370	0	0
CID000018396	3.40619e-06	0.000221934	65.1559	CID000018396	0	0
CID100000732	3.35145e-06	0.000218367	65.1559	CID100000732	0	0
CID000006830	4.9128e-05	0.00316854	64.4956	CID000006830	0	0
CID100000762	4.9128e-05	0.00316854	64.4956	CID100000762	0	0
CID006450842	2.37224e-05	0.00143158	60.347	CID006450842	0	1
CID100000232	5.86314e-06	0.000337099	57.4946	CID100000232	0	0
CID100000703	6.48448e-06	0.00036751	56.6754	CID100000703	0	0
CID100023925	4.18145e-06	0.000231167	55.2839	CID100023925	0	0
CID000000784	4.98998e-06	0.000275866	55.2839	CID000000784	0	0
CID100000784	4.98998e-06	0.000275866	55.2839	CID100000784	0	0
CID000001110	5.89442e-06	0.000300067	50.907	CID000001110	0	0
CID000008629	7.90655e-06	0.000394326	49.8733	CID000008629	0	0
CID005459784	3.24008e-06	0.00016025	49.4588	CID005459784	0	0
CID100000513	3.26077e-06	0.000161274	49.4588	CID100000513	0	0
CID100000311	4.08838e-06	0.000202206	49.4588	CID100000311	0	0
CID005318532	4.07596e-06	0.000201592	49.4588	CID005318532	0	0
CID100001198	4.10493e-06	0.000203025	49.4588	CID100001198	0	0
CID100000309	3.85665e-06	0.000190745	49.4588	CID100000309	0	0
CID000000992	2.19902e-06	0.000103712	47.1629	CID000000992	0	0
CID100000992	2.19902e-06	0.000103712	47.1629	CID100000992	0	0
CID100021307	2.37367e-06	0.000111949	47.1629	CID100021307	0	0
CID100000723	3.886e-06	0.000183275	47.1629	CID100000723	0	0
CID000439456	1.33553e-05	0.00061395	45.9704	CID000439456	0	0
CID100000806	1.34383e-05	0.00061624	45.8571	CID100000806	0	0
CID100000928	8.30119e-05	0.00366073	44.0989	CID100000928	0	0
CID100000317	1.20787e-05	0.000532575	44.0921	CID100000317	0	0
CID000087642	1.20609e-05	0.000531662	44.0813	CID000087642	0	0
CID100001167	2.99702e-06	0.000126987	42.3713	CID100001167	0	0
CID100000900	2.51836e-06	0.000106706	42.3713	CID100000900	0	0
CID000445675	2.97526e-06	0.000126066	42.3713	CID000445675	0	0
CID000440364	2.05603e-06	8.71166e-05	42.3713	CID000440364	0	0
CID100000724	3.55623e-06	0.000145512	40.9175	CID100000724	0	0
CID100000729	5.68293e-06	0.000232531	40.9175	CID100000729	0	0
CID100000283	2.44893e-06	0.000100204	40.9175	CID100000283	0	0
CID000439183	2.87076e-06	0.000117464	40.9175	CID000439183	0	0
CID000006804	1.18025e-05	0.000481407	40.7886	CID000006804	0	0
CID100000761	1.18025e-05	0.000481407	40.7886	CID100000761	0	0
CID000008977	0.000309099	0.0122249	39.5501	CID000008977	0	0
CID100000730	0.000309099	0.0122249	39.5501	CID100000730	0	0
CID100000647	6.40641e-06	0.000248235	38.748	CID100000647	0	0
CID000023930	4.43017e-06	0.000163278	36.856	CID000023930	0	0
CID100023930	4.43017e-06	0.000163278	36.856	CID100023930	0	0
CID000000767	2.64305e-06	9.74122e-05	36.856	CID000000767	0	0
CID100000767	2.64305e-06	9.74122e-05	36.856	CID100000767	0	0
CID100001005	4.56185e-06	0.000168131	36.856	CID100001005	0	0
CID100000970	4.52422e-06	0.000166745	36.856	CID100000970	0	0
CID100001060	4.47249e-06	0.000164838	36.856	CID100001060	0	0
CID100001003	0.000457404	0.0165577	36.1993	CID100001003	0	0
CID000006133	1.53628e-05	0.000550697	35.8462	CID000006133	0	0
CID100001181	1.53628e-05	0.000550697	35.8462	CID100001181	0	0
CID000005819	1.64026e-05	0.00055424	33.7897	CID000005819	0	0
CID003001028	6.48822e-06	0.000219235	33.7897	CID003001028	0	0
CID005280723	6.39094e-06	0.000215948	33.7897	CID005280723	0	0
CID000448457	6.47749e-06	0.000218872	33.7897	CID000448457	0	0
CID000004462	0.000140186	0.00472559	33.7094	CID000004462	0	0
CID100000222	1.96441e-05	0.000639001	32.5289	CID100000222	0	0
CID000122357	5.75976e-06	0.000185324	32.1755	CID000122357	0	0
CID100000697	5.75976e-06	0.000185324	32.1755	CID100000697	0	0
CID100000230	5.70698e-06	0.000183625	32.1755	CID100000230	0	0
CID100001132	5.72457e-06	0.000184191	32.1755	CID100001132	0	0
CID000077982	5.70111e-06	0.000183436	32.1755	CID000077982	0	0
CID000000222	1.91902e-05	0.000615999	32.0997	CID000000222	0	0
CID000006176	1.05612e-05	0.000336708	31.8817	CID000006176	0	0
CID100000593	1.05612e-05	0.000336708	31.8817	CID100000593	0	0
CID000005884	1.36276e-05	0.000422485	31.0023	CID000005884	0	0
CID100000930	1.4198e-05	0.000439053	30.9237	CID100000930	0	0
CID100001023	4.93015e-05	0.00149524	30.3285	CID100001023	0	0
CID100023994	6.12932e-05	0.00183972	30.0151	CID100023994	0	0
CID000005885	3.0366e-05	0.000908432	29.9161	CID000005885	0	0
CID100000929	3.0366e-05	0.000908432	29.9161	CID100000929	0	0
CID100000205	8.28055e-06	0.000235736	28.4686	CID100000205	0	0
CID100000224	7.53969e-05	0.00214598	28.4624	CID100000224	0	0
CID100439167	9.85981e-06	0.00027864	28.2602	CID100439167	0	0
CID000000977	6.99448e-05	0.00195338	27.9274	CID000000977	0	0
CID100000977	6.99448e-05	0.00195338	27.9274	CID100000977	0	0
CID000009290	4.65531e-06	0.000122162	26.2414	CID000009290	0	0
CID000151228	4.4712e-06	0.000117331	26.2414	CID000151228	0	0
CID100151228	4.4712e-06	0.000117331	26.2414	CID100151228	0	0
CID100000604	6.39118e-06	0.000167714	26.2414	CID100000604	0	0
CID100001166	3.103e-05	0.000808908	26.0685	CID100001166	0	0
CID100000765	3.57826e-06	9.27255e-05	25.9136	CID100000765	0	0
CID054676905	5.69912e-05	0.00144508	25.3563	CID054676905	0	1
CID000644066	3.99549e-06	9.90159e-05	24.7819	CID000644066	0	0
CID100000869	3.99549e-06	9.90159e-05	24.7819	CID100000869	0	0
CID100000813	2.37983e-05	0.000577754	24.2771	CID100000813	0	0
CID000006131	5.13065e-06	0.000117116	22.8268	CID000006131	0	0
CID000006030	6.21233e-06	0.000141807	22.8268	CID000006030	0	0
CID100001172	6.21233e-06	0.000141807	22.8268	CID100001172	0	0
CID100000940	3.54468e-06	8.09136e-05	22.8268	CID100000940	0	0
CID100001041	5.52532e-06	0.000126125	22.8268	CID100001041	0	0
CID000439924	3.42774e-06	7.82443e-05	22.8268	CID000439924	0	0
CID100000314	5.15989e-06	0.000117784	22.8268	CID100000314	0	0
CID000014180	3.0477e-06	6.9569e-05	22.8268	CID000014180	0	0
CID100000939	3.0477e-06	6.9569e-05	22.8268	CID100000939	0	0
CID100000596	6.02961e-06	0.000137637	22.8268	CID100000596	0	0
CID000006175	5.92729e-06	0.000135301	22.8268	CID000006175	0	0
CID100002514	1.76786e-05	0.000398973	22.5681	CID100002514	0	0
CID000002514	1.75221e-05	0.000394737	22.528	CID000002514	0	0
CID000006022	0.000566822	0.012713	22.4286	CID000006022	0	0
CID100000197	0.000566822	0.012713	22.4286	CID100000197	0	0
CID000024316	1.26339e-05	0.000273031	21.611	CID000024316	0	0
CID100000295	1.26339e-05	0.000273031	21.611	CID100000295	0	0
CID000005892	5.78502e-05	0.00118983	20.5674	CID000005892	0	0
CID100000925	5.78502e-05	0.00118983	20.5674	CID100000925	0	0
CID100000888	2.85652e-05	0.000570771	19.9813	CID100000888	0	0
CID100000876	3.40519e-05	0.000667169	19.5927	CID100000876	0	0
CID100023978	2.89645e-05	0.000553607	19.1133	CID100023978	0	0
CID000023978	2.89384e-05	0.000552901	19.1061	CID000023978	0	0
CID100000961	3.65757e-05	0.000670142	18.322	CID100000961	0	0
CID000000961	3.63841e-05	0.000665174	18.282	CID000000961	0	0
CID000044072	1.92897e-05	0.000341338	17.6953	CID000044072	0	0
CID100044072	1.92897e-05	0.000341338	17.6953	CID100044072	0	0
CID100001153	1.76799e-05	0.000301212	17.037	CID100001153	0	0
CID100000206	0.000131266	0.00208806	15.9071	CID100000206	0	0
CID000446849	9.8735e-05	0.00138814	14.0592	CID000446849	0	1
CID005280346	0.000119378	0.00166521	13.9491	CID005280346	0	0
CID000443955	0.000102458	0.00139798	13.6444	CID000443955	0	1
CID000006106	5.70944e-05	0.000760252	13.3157	CID000006106	0	0
CID100000175	4.79682e-05	0.000609843	12.7135	CID100000175	0	0
CID000001047	1.28406e-05	0.000160818	12.5242	CID000001047	0	0
CID100001047	1.28406e-05	0.000160818	12.5242	CID100001047	0	0
CID100000936	1.16561e-05	0.000145982	12.5242	CID100000936	0	0
CID100000937	1.43569e-05	0.000179808	12.5242	CID100000937	0	0
CID005311325	1.22664e-05	0.000145826	11.8882	CID005311325	0	0
CID100005056	1.22664e-05	0.000145826	11.8882	CID100005056	0	0
CID105280343	1.22664e-05	0.000145826	11.8882	CID105280343	0	0
CID105311325	1.22664e-05	0.000145826	11.8882	CID105311325	0	0
CID100000238	0.000773462	0.00898678	11.6189	CID100000238	0	0
CID100000119	1.7845e-05	0.000203023	11.3771	CID100000119	0	0
CID100000743	6.887e-06	7.83538e-05	11.3771	CID100000743	0	0
CID000001609	0.000175208	0.0019218	10.9687	CID000001609	0	1
CID000000923	9.29012e-05	0.000987204	10.6264	CID000000923	0	0
CID100000923	9.29012e-05	0.000987204	10.6264	CID100000923	0	0
CID100667490	2.69442e-05	0.00028388	10.5358	CID100667490	0	0
CID000000586	4.85018e-05	0.000463493	9.55622	CID000000586	0	0
CID000006288	3.8562e-05	0.000337019	8.73966	CID000006288	0	0
CID100000208	6.01155e-05	0.000494487	8.22562	CID100000208	0	0
CID003626837	0.000170103	0.00139487	8.20015	CID003626837	0	1
CID000445354	2.8026e-05	0.000226873	8.09509	CID000445354	0	0
CID100001071	2.81154e-05	0.000227597	8.09509	CID100001071	0	0
CID000001697	0.000183094	0.00144134	7.87215	CID000001697	0	1
CID100000440	2.96873e-05	0.000219525	7.39457	CID100000440	0	0
CID000091477	2.80172e-05	0.000203536	7.26469	CID000091477	0	0
CID100002537	2.47859e-05	0.000177613	7.16591	CID100002537	0	0
CID000060703	0.000196979	0.00138516	7.03202	CID000060703	0	1
CID100003255	3.04452e-05	0.000214035	7.03017	CID100003255	0	0
CID002921148	0.000196091	0.00137118	6.9926	CID002921148	0	1
CID000006057	6.06711e-05	0.000386114	6.36405	CID000006057	0	0
CID005284373	0.000505847	0.00321264	6.35102	CID005284373	0	1
CID000004615	0.000227558	0.00141928	6.23702	CID000004615	0	1
CID000001005	4.60688e-05	0.000275899	5.98884	CID000001005	0	0
CID100000985	4.50414e-06	2.576e-05	5.71918	CID100000985	0	0
CID100000187	2.17174e-05	0.000124206	5.71918	CID100000187	0	0
CID100000305	2.80863e-05	0.000160631	5.71918	CID100000305	0	0
CID000439427	5.06673e-05	0.000288751	5.69896	CID000439427	0	0
CID000064689	6.19267e-05	0.000352918	5.69896	CID000064689	0	0
CID100129887	6.50288e-05	0.000370597	5.69896	CID100129887	0	0
CID100006503	7.10032e-05	0.000404645	5.69896	CID100006503	0	0
CID000440938	5.77906e-05	0.000329347	5.69896	CID000440938	0	0
CID100440938	5.77906e-05	0.000329347	5.69896	CID100440938	0	0
CID100002735	2.68431e-05	0.000150449	5.60475	CID100002735	0	0
CID100003008	2.67563e-05	0.000149962	5.60475	CID100003008	0	0
CID004605800	0.00028405	0.00149625	5.26754	CID004605800	0	1
CID000002051	0.000496984	0.00249531	5.02091	CID000002051	0	1
CID003654103	0.000311902	0.00145516	4.66543	CID003654103	0	1
CID000028417	0.000311447	0.00144992	4.65544	CID000028417	0	1
CID006604000	0.00033349	0.00145868	4.37398	CID006604000	0	1
CID000667490	9.18414e-05	0.000382975	4.16995	CID000667490	0	0
CID000034755	2.50323e-06	1.04384e-05	4.16995	CID000034755	0	0
CID100005035	1.46663e-05	6.08121e-05	4.14639	CID100005035	0	0
CID100000764	1.87598e-05	7.77855e-05	4.14639	CID100000764	0	0
CID100000190	1.54254e-05	6.39595e-05	4.14639	CID100000190	0	0
CID100001175	2.22841e-05	9.23984e-05	4.14639	CID100001175	0	0
CID100000790	2.65945e-05	0.000110271	4.14639	CID100000790	0	0
CID100001188	2.65945e-05	0.000110271	4.14639	CID100001188	0	0
CID000439153	0.00146746	0.00588206	4.00833	CID000439153	0	0
CID000023994	0.000775026	0.00303548	3.91662	CID000023994	0	0
CID000000647	7.42459e-05	0.000289952	3.90529	CID000000647	0	0
CID005702062	0.000405615	0.00156584	3.86042	CID005702062	0	1
CID000006503	0.000113186	0.00042869	3.7875	CID000006503	0	0
CID000003820	0.00107905	0.00408242	3.78337	CID000003820	0	1
CID006603792	0.000682752	0.00231555	3.39149	CID006603792	0	1
CID000004507	0.000478405	0.00159324	3.33032	CID000004507	0	1
CID000001015	1.13462e-05	3.38724e-05	2.98536	CID000001015	0	0
CID000010531	0.000522252	0.00152657	2.92306	CID000010531	0	1
CID000068841	0.00436644	0.012621	2.89046	CID000068841	1	0
CID000000983	1.29266e-05	3.37196e-05	2.60855	CID000000983	0	0
CID000021307	6.14174e-05	0.000158698	2.58393	CID000021307	0	0
CID000006758	0.00100118	0.00256373	2.56071	CID000006758	1	0
CID000001238	0.0006186	0.00156181	2.52475	CID000001238	0	1
CID000008515	0.00337655	0.00836976	2.47879	CID000008515	1	0
CID000005768	0.00071097	0.0017529	2.4655	CID000005768	0	1
CID000003822	0.000673527	0.00158916	2.35946	CID000003822	0	1
CID001547484	0.000700416	0.00163764	2.3381	CID001547484	0	1
CID000009880	0.000905774	0.00207549	2.2914	CID000009880	0	1
CID000006306	1.26116e-05	2.80491e-05	2.22407	CID000006306	0	0
CID000003194	0.00130199	0.00283399	2.17666	CID000003194	1	0
CID000445639	0.00220917	0.00473268	2.14228	CID000445639	1	0
CID000002170	0.00082344	0.00170836	2.07467	CID000002170	0	1
CID000444972	0.00017189	0.000353436	2.05618	CID000444972	0	0
CID000000096	9.58073e-06	1.96997e-05	2.05618	CID000000096	0	0
CID000000564	0.00173903	0.00353421	2.03228	CID000000564	1	0
CID000001060	0.000179755	0.000355711	1.97886	CID000001060	0	0
CID000005957	0.00884981	0.0173875	1.96473	CID000005957	0	0
CID000439168	0.000212733	0.000417924	1.96455	CID000439168	0	0
CID000000668	3.33095e-05	6.35474e-05	1.90779	CID000000668	0	0
CID000006274	9.0153e-06	1.66841e-05	1.85064	CID000006274	0	0
CID000006112	7.08531e-06	1.30951e-05	1.8482	CID000006112	0	0
CID000000970	0.000202484	0.000362562	1.79058	CID000000970	0	0
CID000005757	0.00154704	0.00272919	1.76413	CID000005757	0	1
CID000439278	1.38906e-05	2.41676e-05	1.73986	CID000439278	0	0
CID000006305	0.00279614	0.00478504	1.71131	CID000006305	1	0
CID000006083	0.0024482	0.0041786	1.7068	CID000006083	0	0
CID000643975	0.000618068	0.00103987	1.68245	CID000643975	0	0
CID000006137	0.000606986	0.00102024	1.68082	CID000006137	0	0
CID000028693	0.00113813	0.00184628	1.62221	CID000028693	0	1
CID000001014	4.67548e-05	7.52381e-05	1.60921	CID000001014	0	0
CID000000051	0.000574674	0.00086381	1.50313	CID000000051	0	0
CID005280335	0.00140232	0.00210667	1.50228	CID005280335	1	0
CID000445713	2.44921e-05	3.66383e-05	1.49592	CID000445713	0	0
CID100000602	1.67995e-05	2.49737e-05	1.48657	CID100000602	0	0
CID100003386	5.00756e-05	7.44409e-05	1.48657	CID100003386	0	0
CID100000951	3.11761e-05	4.63455e-05	1.48657	CID100000951	0	0
CID000000312	2.53608e-05	3.77007e-05	1.48657	CID000000312	0	0
CID100000312	2.53608e-05	3.77007e-05	1.48657	CID100000312	0	0
CID100000750	1.79303e-05	2.66546e-05	1.48657	CID100000750	0	0
CID100000681	3.82836e-05	5.69113e-05	1.48657	CID100000681	0	0
CID000000951	2.36917e-05	3.52193e-05	1.48657	CID000000951	0	0
CID000000119	0.00346529	0.00512972	1.48032	CID000000119	1	0
CID000444412	2.97038e-05	4.3907e-05	1.47816	CID000444412	0	0
CID005329098	0.00146794	0.0021573	1.46961	CID005329098	1	0
CID000001195	1.8012e-05	2.60807e-05	1.44796	CID000001195	0	0
CID000445995	1.71965e-05	2.47739e-05	1.44064	CID000445995	0	0
CID000171548	4.40551e-05	6.25644e-05	1.42014	CID000171548	0	0
CID000001023	1.47366e-05	2.06288e-05	1.39983	CID000001023	0	0
CID000007339	0.000154881	0.000206661	1.33433	CID000007339	0	0
CID000000937	0.000184614	0.000245818	1.33153	CID000000937	0	0
CID000006267	3.60675e-05	4.78633e-05	1.32705	CID000006267	0	0
CID000193491	6.32765e-06	8.3878e-06	1.32558	CID000193491	0	0
CID000001132	0.000264381	0.000349119	1.32052	CID000001132	0	0
CID000000743	0.000106645	0.000138227	1.29614	CID000000743	0	0
CID000443201	7.29841e-06	9.45713e-06	1.29578	CID000443201	0	0
CID000262093	0.00114084	0.00147385	1.2919	CID000262093	1	0
CID000445160	2.20693e-05	2.8199e-05	1.27775	CID000445160	0	0
CID000005035	6.51743e-05	8.15739e-05	1.25163	CID000005035	0	0
CID000011915	3.58219e-06	4.41611e-06	1.2328	CID000011915	0	0
CID000003957	0.00139789	0.00172081	1.231	CID000003957	0	1
CID005312137	0.00173054	0.00211677	1.22318	CID005312137	1	0
CID000456214	0.00136754	0.00167266	1.22312	CID000456214	1	0
CID000001130	1.10847e-05	1.3324e-05	1.20202	CID000001130	0	0
CID000065059	3.61509e-05	4.28526e-05	1.18538	CID000065059	0	0
CID011957728	0.00118642	0.00137502	1.15897	CID011957728	1	0
CID000439744	0.00139601	0.00161668	1.15807	CID000439744	1	0
CID000001050	1.98409e-05	2.29092e-05	1.15464	CID000001050	0	0
CID005353940	0.00184053	0.00210374	1.143	CID005353940	1	0
CID000024360	0.00110788	0.00122609	1.10669	CID000024360	1	0
CID000000311	0.000424528	0.000462629	1.08975	CID000000311	0	0
CID000012544	3.51101e-06	3.6511e-06	1.0399	CID000012544	0	0
CID000092824	6.56516e-05	6.80656e-05	1.03677	CID000092824	0	0
CID000093072	1.31783e-05	1.33614e-05	1.0139	CID000093072	0	0
CID000447145	2.791e-05	2.79897e-05	1.00285	CID000447145	0	0
CID000061503	2.51925e-05	2.47062e-05	0.980697	CID000061503	0	0
CID000005960	0.00419029	0.00410801	0.980366	CID000005960	1	0
CID000000980	1.64599e-05	1.61258e-05	0.979701	CID000000980	0	0
CID000439162	9.70819e-06	9.44147e-06	0.972527	CID000439162	0	0
CID000009750	2.54287e-05	2.4082e-05	0.947042	CID000009750	0	0
CID000005202	0.00013142	0.000124109	0.944369	CID000005202	0	0
CID100005202	0.00013142	0.000124109	0.944369	CID100005202	0	0
CID000000790	0.000222391	0.000205544	0.924245	CID000000790	0	0
CID000188350	2.77093e-05	2.55415e-05	0.921768	CID000188350	0	0
CID000006322	0.00312004	0.00286138	0.917096	CID000006322	1	0
CID000000936	0.000344415	0.000312948	0.908637	CID000000936	0	0
CID000023925	0.000674091	0.000611358	0.906937	CID000023925	0	0
CID000160556	1.90657e-05	1.68048e-05	0.881413	CID000160556	0	0
CID000000190	0.000200305	0.000169927	0.848339	CID000000190	0	0
CID000000702	0.000239103	0.000198608	0.830639	CID000000702	0	0
CID005289418	4.11046e-05	3.36947e-05	0.819731	CID005289418	0	0
CID000160355	0.00191122	0.00155825	0.815316	CID000160355	1	0
CID000000888	0.00243813	0.00198368	0.81361	CID000000888	0	0
CID000493570	1.14306e-05	9.30008e-06	0.81361	CID000493570	0	0
CID000439190	1.12963e-05	9.19075e-06	0.81361	CID000439190	0	0
CID000001051	0.000260614	0.000210068	0.80605	CID000001051	0	0
CID000444795	0.00346694	0.00277213	0.79959	CID000444795	1	0
CID000000305	0.000423784	0.000336456	0.793933	CID000000305	0	0
CID000010917	4.22295e-05	3.35274e-05	0.793933	CID000010917	0	0
CID000445154	0.00238672	0.00188279	0.788859	CID000445154	1	0
CID000145742	0.000252787	0.000198709	0.786075	CID000145742	0	0
CID000439236	6.24433e-05	4.88513e-05	0.78233	CID000439236	0	0
CID000091552	1.15371e-05	8.99527e-06	0.779681	CID000091552	0	0
CID000000490	1.16884e-05	8.84064e-06	0.756357	CID000000490	0	0
CID000000764	0.000214129	0.000161083	0.752274	CID000000764	0	0
CID000005862	0.000272981	0.000204315	0.748458	CID000005862	0	0
CID000446357	1.07861e-05	7.9237e-06	0.734624	CID000446357	0	0
CID000000171	1.07495e-05	7.89687e-06	0.734624	CID000000171	0	0
CID000000546	0.00122457	0.000898872	0.73403	CID000000546	1	0
CID000006167	0.00170909	0.00123221	0.720977	CID000006167	1	0
CID000001175	0.000195072	0.000139904	0.71719	CID000001175	0	0
CID000001188	0.000278876	0.000198991	0.713548	CID000001188	0	0
CID000004971	0.00119811	0.000848967	0.70859	CID000004971	1	0
CID000439925	2.74706e-05	1.93739e-05	0.705257	CID000439925	0	0
CID000006140	0.000155466	0.000109042	0.701389	CID000006140	0	0
CID000060961	0.00410658	0.00286965	0.698794	CID000060961	1	0
CID000448042	0.00104215	0.000715349	0.686417	CID000448042	1	0
CID000003386	0.000170354	0.000115905	0.680376	CID000003386	0	0
CID000005961	0.00332557	0.00226216	0.680232	CID000005961	1	0
CID000005753	0.00248607	0.00168972	0.679675	CID000005753	1	0
CID000005951	0.000212609	0.000144176	0.678128	CID000005951	0	0
CID000012560	0.000746747	0.000503763	0.674609	CID000012560	0	0
CID000000473	6.11237e-05	3.97122e-05	0.649703	CID000000473	0	0
CID000000750	0.000588521	0.000377466	0.641382	CID000000750	0	0
CID000000249	0.000147518	9.42021e-05	0.638583	CID000000249	0	0
CID000000760	3.55656e-05	2.26711e-05	0.637445	CID000000760	0	0
CID000000187	0.000496961	0.000316476	0.636824	CID000000187	0	0
CID000134490	1.94168e-05	1.21541e-05	0.625961	CID000134490	0	0
CID000004106	7.81715e-05	4.87135e-05	0.623162	CID000004106	0	0
CID100004106	7.81715e-05	4.87135e-05	0.623162	CID100004106	0	0
CID100003696	7.66337e-05	4.77552e-05	0.623162	CID100003696	0	0
CID000000203	4.53003e-05	2.79655e-05	0.617336	CID000000203	0	0
CID000005950	0.00030572	0.000188595	0.616889	CID000005950	0	0
CID000000126	2.80366e-05	1.70412e-05	0.607819	CID000000126	0	0
CID000006262	6.86913e-05	4.1214e-05	0.599989	CID000006262	0	0
CID000000801	4.43156e-05	2.52617e-05	0.570041	CID000000801	0	0
CID000161165	7.86565e-05	4.48374e-05	0.570041	CID000161165	0	0
CID000003696	0.000130653	7.30444e-05	0.559072	CID000003696	0	0
CID000027447	0.00143407	0.000800909	0.558488	CID000027447	1	0
CID005280343	0.00398223	0.0021715	0.545297	CID005280343	1	0
CID005280934	7.35528e-06	4.01082e-06	0.545297	CID005280934	0	0
CID000005833	0.00221958	0.00119982	0.540561	CID000005833	1	0
CID000005994	0.00223603	0.00119619	0.53496	CID000005994	1	0
CID000000681	0.000352435	0.00018807	0.533628	CID000000681	0	0
CID000644213	0.00167205	0.000883799	0.528573	CID000644213	1	0
CID000439260	8.58142e-05	4.3756e-05	0.509892	CID000439260	0	0
CID000055245	0.00225771	0.00114927	0.509043	CID000055245	1	0
CID002733525	0.00434632	0.00220907	0.508263	CID002733525	1	0
CID000003108	0.00134693	0.000676697	0.5024	CID000003108	1	0
CID000000242	9.78056e-05	4.85203e-05	0.496089	CID000000242	0	0
CID000036314	0.00221062	0.00107807	0.487679	CID000036314	1	0
CID005282379	0.00104202	0.000501374	0.481157	CID005282379	1	0
CID000004908	5.28594e-05	2.52158e-05	0.477035	CID000004908	0	0
CID000003559	0.00307284	0.00146563	0.476963	CID000003559	1	0
CID000063009	4.86191e-05	2.28614e-05	0.470214	CID000063009	0	0
CID000002771	5.31552e-05	2.49943e-05	0.470214	CID000002771	0	0
CID000087916	4.34546e-06	1.98975e-06	0.457891	CID000087916	0	0
CID000000529	4.618e-06	2.11454e-06	0.457891	CID000000529	0	0
CID000005815	6.28254e-05	2.87236e-05	0.457197	CID000005815	0	0
CID000000867	0.000129373	5.90829e-05	0.456687	CID000000867	0	0
CID000005754	0.00250131	0.0011197	0.447645	CID000005754	1	0
CID000065533	0.000105399	4.6815e-05	0.444171	CID000065533	0	0
CID000001001	5.6889e-05	2.51154e-05	0.441482	CID000001001	0	0
CID000073484	0.000899157	0.000394624	0.438882	CID000073484	1	0
CID000010607	0.00111938	0.0004899	0.437654	CID000010607	1	0
CID000005962	0.000200958	8.66206e-05	0.431038	CID000005962	0	0
CID000006128	0.00235972	0.000993194	0.420895	CID000006128	1	0
CID000000283	0.000997629	0.000416276	0.417266	CID000000283	0	0
CID005281672	0.00138387	0.000567564	0.410127	CID005281672	1	0
CID005280445	0.00123595	0.0005064	0.409724	CID005280445	1	0
CID000456201	0.00234687	0.000953604	0.40633	CID000456201	1	0
CID000016230	0.00148696	0.000604161	0.406306	CID000016230	1	0
CID000039912	0.00120518	0.000473008	0.392479	CID000039912	1	0
CID000006013	7.91665e-05	3.09976e-05	0.39155	CID000006013	0	0
CID000001103	0.000218621	8.4912e-05	0.388398	CID000001103	0	0
CID000038103	0.00111075	0.000426435	0.383915	CID000038103	1	0
CID000003339	0.00125529	0.000471939	0.375959	CID000003339	1	0
CID000000753	0.000704021	0.000262932	0.373472	CID000000753	0	0
CID000000670	5.97343e-06	2.23091e-06	0.373472	CID000000670	0	0
CID000006238	0.00151672	0.000549853	0.362527	CID000006238	1	0
CID000006005	0.00145217	0.000524311	0.361054	CID000006005	1	0
CID000001102	6.05044e-05	2.15816e-05	0.356694	CID000001102	0	0
CID000003488	0.00116111	0.000412359	0.355142	CID000003488	1	0
CID000009427	2.41751e-05	8.41423e-06	0.348054	CID000009427	0	0
CID000047936	0.0013644	0.000472769	0.346504	CID000047936	1	0
CID000002812	0.00220607	0.000760243	0.344615	CID000002812	1	0
CID000004650	0.00137023	0.000471123	0.343827	CID000004650	1	0
CID000002796	0.00116811	0.000395243	0.33836	CID000002796	1	0
CID000005870	0.00117144	0.000393626	0.33602	CID000005870	1	0
CID000000971	1.63115e-05	5.41479e-06	0.331961	CID000000971	0	0
CID000065407	0.00196075	0.000646745	0.329846	CID000065407	1	0
CID000004212	0.00182104	0.000595218	0.326857	CID000004212	1	0
CID000006047	0.00219802	0.000714473	0.325053	CID000006047	1	0
CID005280443	0.00160725	0.00052189	0.32471	CID005280443	1	0
CID000001683	0.00160533	0.000521173	0.324651	CID000001683	1	0
CID000000985	0.000491888	0.000158441	0.322109	CID000000985	0	0
CID000044093	0.00127908	0.000411245	0.321516	CID000044093	1	0
CID000002818	0.00331405	0.00102673	0.309811	CID000002818	1	0
CID000000785	0.00155908	0.000482526	0.309495	CID000000785	1	0
CID000667594	0.00143097	0.000439889	0.307405	CID000667594	1	0
CID000000444	1.28249e-05	3.93899e-06	0.307135	CID000000444	0	0
CID000000967	0.000138305	4.22581e-05	0.305544	CID000000967	0	0
CID000005405	0.00205524	0.000622536	0.302902	CID000005405	1	0
CID005479530	0.000968143	0.000292296	0.301914	CID005479530	1	0
CID000060662	0.00135123	0.000405335	0.299975	CID000060662	1	0
CID005281847	0.00111356	0.00033353	0.299518	CID005281847	1	0
CID000071077	0.00222368	0.000662042	0.297723	CID000071077	1	0
CID000000070	0.000251977	7.46402e-05	0.296219	CID000000070	0	0
CID000004485	0.0019612	0.000577528	0.294477	CID000004485	1	0
CID000000011	7.97367e-05	2.34516e-05	0.294113	CID000000011	0	0
CID000445227	0.000782901	0.000229822	0.293552	CID000445227	1	0
CID000004551	0.0010682	0.000313536	0.293517	CID000004551	1	0
CID000004780	0.00134832	0.000395694	0.293471	CID000004780	1	0
CID000001174	0.000165568	4.77861e-05	0.288619	CID000001174	0	0
CID000121880	0.00163071	0.00046951	0.287918	CID000121880	1	0
CID000119376	0.00159486	0.000449011	0.281536	CID000119376	1	0
CID000667639	0.000929438	0.000261454	0.281303	CID000667639	1	0
CID005328760	0.000922665	0.000257093	0.278642	CID005328760	1	0
CID000005382	0.000990476	0.000275853	0.278505	CID000005382	1	0
CID000001795	0.00141264	0.000390163	0.276195	CID000001795	1	0
CID000001456	0.00104918	0.00028684	0.273394	CID000001456	1	0
CID000124886	0.00137093	0.000373178	0.272207	CID000124886	0	0
CID000006287	3.00843e-05	8.15227e-06	0.270981	CID000006287	0	0
CID000033032	0.00248126	0.000662367	0.266948	CID000033032	0	0
CID000005335	0.00133224	0.000353573	0.265397	CID000005335	1	0
CID005280961	0.00176761	0.000467378	0.264412	CID005280961	1	0
CID000006169	0.0020682	0.000544049	0.263055	CID000006169	1	0
CID000005546	0.000979689	0.000257315	0.262649	CID000005546	1	0
CID000054840	0.00184048	0.000472784	0.256881	CID000054840	1	0
CID005281787	0.00142741	0.00036499	0.255701	CID005281787	1	0
CID000005073	0.00297819	0.000760009	0.255191	CID000005073	1	0
CID000657378	0.002511	0.000630307	0.251019	CID000657378	1	0
CID002733484	0.00126127	0.000311062	0.246626	CID002733484	1	0
CID000174174	0.00149834	0.000367136	0.245028	CID000174174	1	0
CID000005770	0.00172458	0.000420706	0.243947	CID000005770	1	0
CID000034359	0.00108006	0.000262853	0.243368	CID000034359	1	0
CID000000340	2.90163e-05	7.04477e-06	0.242787	CID000000340	0	0
CID000000254	2.69437e-05	6.54157e-06	0.242787	CID000000254	0	0
CID000440483	2.123e-05	5.15437e-06	0.242787	CID000440483	0	0
CID000004713	0.00153261	0.00036977	0.241268	CID000004713	1	0
CID000000086	3.54278e-05	8.47373e-06	0.239183	CID000000086	0	0
CID000002998	0.0011855	0.000283029	0.238743	CID000002998	1	0
CID000004917	0.00167577	0.000396482	0.236597	CID000004917	1	0
CID000005983	0.00132894	0.000311842	0.234655	CID000005983	1	0
CID000027924	0.000991919	0.000231155	0.233039	CID000027924	1	0
CID000002063	0.000802066	0.000186125	0.232057	CID000002063	1	0
CID000002756	0.00205152	0.000471797	0.229974	CID000002756	1	0
CID000031100	0.00171674	0.000390301	0.22735	CID000031100	1	0
CID000001046	0.00114113	0.000258407	0.226447	CID000001046	1	0
CID000028864	0.0016009	0.000362511	0.226441	CID000028864	1	0
CID000009305	0.000167872	3.79978e-05	0.22635	CID000009305	0	0
CID000439501	0.00151297	0.000341635	0.225804	CID000439501	1	0
CID000000049	0.000134401	2.96034e-05	0.220262	CID000000049	0	0
CID000003715	0.00394193	0.000866971	0.219936	CID000003715	1	0
CID000004748	0.00150423	0.000329253	0.218885	CID000004748	1	0
CID000003117	0.00127189	0.00027605	0.217039	CID000003117	1	0
CID000439216	8.51402e-05	1.84389e-05	0.216571	CID000439216	0	0
CID000716312	0.00112946	0.000241692	0.213988	CID000716312	1	0
CID000003151	0.00149894	0.000310404	0.207082	CID000003151	1	0
CID000104895	0.00157557	0.000323513	0.205331	CID000104895	1	0
CID011020241	0.000116921	2.3897e-05	0.204386	CID011020241	0	0
CID000003883	0.0011365	0.000232057	0.204184	CID000003883	1	0
CID000003396	0.00165607	0.000337505	0.203799	CID000003396	1	0
CID000016362	0.00151913	0.000308035	0.202771	CID000016362	1	0
CID000005074	0.00143955	0.000285016	0.19799	CID000005074	1	0
CID000002344	0.00116451	0.000229226	0.196844	CID000002344	1	0
CID000003433	0.00109841	0.000213115	0.194022	CID000003433	1	0
CID000108137	0.000894715	0.000170054	0.190065	CID000108137	1	0
CID000202477	0.00126593	0.000240567	0.190033	CID000202477	1	0
CID000003758	0.00170592	0.00032402	0.189938	CID000003758	1	0
CID005283454	0.00139501	0.000260025	0.186396	CID005283454	1	0
CID005328779	0.000968443	0.000180437	0.186317	CID005328779	1	0
CID000002753	0.00115089	0.000214302	0.186205	CID000002753	1	0
CID000197067	0.00133266	0.000247184	0.185482	CID000197067	1	0
CID000004197	0.00129945	0.000237084	0.18245	CID000004197	1	0
CID000003168	0.00140217	0.000252126	0.179812	CID000003168	1	0
CID000003373	0.00109714	0.000197111	0.179658	CID000003373	1	0
CID000002137	0.00100275	0.00017697	0.176485	CID000002137	1	0
CID000004828	0.00232231	0.000405979	0.174817	CID000004828	1	0
CID003035905	0.00112376	0.000195876	0.174305	CID003035905	1	0
CID000005909	0.00106212	0.000183981	0.173221	CID000005909	1	0
CID000005268	0.00122073	0.000207747	0.170182	CID000005268	1	0
CID000003220	0.000924051	0.000155177	0.167932	CID000003220	1	0
CID000004592	0.000895711	0.000148695	0.166008	CID000004592	1	0
CID004659569	0.000156967	2.59969e-05	0.16562	CID004659569	0	0
CID000000547	0.000977934	0.000160899	0.164529	CID000000547	1	0
CID000000896	0.00291169	0.000469115	0.161114	CID000000896	1	0
CID000107995	0.00193372	0.000307383	0.158959	CID000107995	1	0
CID006603857	0.000965333	0.000152825	0.158313	CID006603857	1	0
CID000001045	0.000202541	3.20199e-05	0.158091	CID000001045	0	0
CID000002083	0.00237775	0.00037331	0.157001	CID000002083	1	0
CID000092136	0.00128334	0.000196761	0.15332	CID000092136	1	0
CID000004781	0.000936289	0.000143109	0.152847	CID000004781	1	0
CID000005420	0.000860676	0.000130484	0.151606	CID000005420	1	0
CID000001826	0.000910905	0.000138035	0.151536	CID000001826	1	0
CID006603748	0.000784542	0.000116576	0.148591	CID006603748	1	0
CID000004211	0.000979636	0.000145362	0.148383	CID000004211	1	0
CID000003825	0.00126941	0.000187118	0.147405	CID000003825	1	0
CID000005152	0.00204954	0.000298641	0.145711	CID000005152	1	0
CID000002519	0.00263855	0.000381127	0.144445	CID000002519	1	0
CID000105104	0.00203949	0.000291706	0.143029	CID000105104	1	0
CID000115348	0.00198368	0.000281999	0.14216	CID000115348	1	0
CID000079014	6.88622e-05	9.78791e-06	0.142138	CID000079014	0	0
CID005311302	0.00209172	0.000294247	0.140672	CID005311302	1	0
CID000001917	0.00222471	0.000310725	0.13967	CID000001917	1	0
CID000003385	0.00104129	0.000144072	0.138359	CID000003385	1	0
CID000004847	0.00106277	0.000146985	0.138303	CID000004847	1	0
CID000443239	0.00092658	0.000127656	0.137772	CID000443239	1	0
CID000123683	0.00231978	0.000318306	0.137214	CID000123683	1	0
CID000002061	0.000907877	0.000123094	0.135584	CID000002061	1	0
CID000005640	0.00111117	0.000150274	0.135239	CID000005640	1	0
CID000123981	0.00108253	0.000146093	0.134954	CID000123981	1	0
CID000002153	0.0025705	0.000346676	0.134867	CID000002153	1	0
CID005328804	0.000920843	0.000122953	0.133522	CID005328804	1	0
CID000002690	0.00217039	0.000284441	0.131055	CID000002690	1	0
CID000001329	0.00270217	0.000352086	0.130298	CID000001329	1	0
CID000047576	0.000945689	0.00012265	0.129694	CID000047576	1	0
CID000176158	0.00103973	0.000133825	0.128711	CID000176158	1	0
CID000000903	0.00187143	0.000239603	0.128032	CID000000903	1	0
CID000133633	0.0011355	0.000142285	0.125306	CID000133633	1	0
CID000009700	0.000173547	2.17083e-05	0.125085	CID000009700	0	0
CID000155806	0.0009268	0.000115657	0.124792	CID000155806	1	0
CID005328807	0.00090596	0.000112054	0.123685	CID005328807	1	0
CID003661570	0.0018903	0.000233579	0.123567	CID003661570	1	0
CID000022880	0.00114439	0.000141302	0.123474	CID000022880	1	0
CID005310992	0.00181951	0.00022098	0.12145	CID005310992	1	0
CID005288600	0.000909181	0.000110032	0.121024	CID005288600	1	0
CID000004943	0.0012422	0.000149657	0.120478	CID000004943	1	0
CID000000178	0.00108505	0.000128892	0.118789	CID000000178	1	0
CID000001922	0.00233125	0.000274181	0.117611	CID000001922	1	0
CID000001367	0.00090954	0.000105572	0.116071	CID000001367	1	0
CID000001727	0.000865409	9.99197e-05	0.115459	CID000001727	1	0
CID000001775	0.000954231	0.000108342	0.113539	CID000001775	1	0
CID000002094	0.000815941	9.18272e-05	0.112542	CID000002094	1	0
CID000010219	0.00113068	0.000124716	0.110301	CID000010219	1	0
CID000000289	0.00188373	0.000206309	0.109522	CID000000289	1	0
CID000000135	4.07498e-05	4.46298e-06	0.109522	CID000000135	0	0
CID000006234	0.00107855	0.000115775	0.107343	CID000006234	1	0
CID000001779	0.0010736	0.000114044	0.106226	CID000001779	1	0
CID000003845	0.00103601	0.000109239	0.105442	CID000003845	1	0
CID005328773	0.000870077	9.00833e-05	0.103535	CID005328773	1	0
CID000002435	0.00100954	0.000103729	0.102748	CID000002435	1	0
CID005328770	0.00087069	8.83167e-05	0.101433	CID005328770	1	0
CID004210951	0.000955076	9.63314e-05	0.100863	CID004210951	1	0
CID004350931	0.00102148	0.0001025	0.100344	CID004350931	1	0
CID000005092	0.00115312	0.000115074	0.0997939	CID000005092	1	0
CID005328771	0.00107568	0.000106596	0.0990971	CID005328771	1	0
CID000001678	0.000835353	8.24935e-05	0.0987529	CID000001678	1	0
CID000004495	0.00138229	0.000135643	0.098129	CID000004495	1	0
CID005328803	0.000975542	9.56516e-05	0.0980497	CID005328803	1	0
CID006518171	0.00106288	0.000102996	0.0969029	CID006518171	1	0
CID000002244	0.0015212	0.000147005	0.0966377	CID000002244	1	0
CID000003333	0.00091361	8.75494e-05	0.0958279	CID000003333	1	0
CID005329255	0.000861207	8.18095e-05	0.0949939	CID005329255	1	0
CID005353678	0.000863857	8.00019e-05	0.0926101	CID005353678	1	0
CID000002052	0.000970794	8.86533e-05	0.0913204	CID000002052	1	0
CID000005722	0.00108998	9.86254e-05	0.0904841	CID000005722	1	0
CID000003802	0.00096572	8.71869e-05	0.0902818	CID000003802	1	0
CID054682505	0.00100582	9.06956e-05	0.0901705	CID054682505	1	0
CID000173870	0.000993686	8.88726e-05	0.0894373	CID000173870	1	0
CID000688095	0.000991206	8.85112e-05	0.0892965	CID000688095	1	0
CID000688272	0.000950244	8.41364e-05	0.0885419	CID000688272	1	0
CID003277600	0.000918548	8.10688e-05	0.0882575	CID003277600	1	0
CID000033624	0.00101096	8.72473e-05	0.0863017	CID000033624	1	0
CID000001066	0.000928252	7.96385e-05	0.085794	CID000001066	1	0
CID000004051	0.00132669	0.000109764	0.0827358	CID000004051	1	0
CID000004740	0.00172975	0.000139705	0.0807663	CID000004740	1	0
CID000667645	0.000840964	6.78399e-05	0.0806692	CID000667645	1	0
CID004306515	0.00129473	0.000103757	0.0801377	CID004306515	1	0
CID000001845	0.000963148	7.56336e-05	0.0785274	CID000001845	1	0
CID005281708	0.000830995	6.47501e-05	0.0779188	CID005281708	1	0
CID000005070	0.000846675	6.42743e-05	0.0759137	CID000005070	1	0
CID000005723	0.00101864	7.72244e-05	0.0758111	CID000005723	1	0
CID000005626	0.000885507	6.69551e-05	0.0756122	CID000005626	1	0
CID000005087	0.00101137	7.5214e-05	0.0743686	CID000005087	1	0
CID000941651	0.000881614	6.51824e-05	0.0739353	CID000941651	1	0
CID000002143	0.000873878	6.42594e-05	0.0735336	CID000002143	1	0
CID006160690	0.000880796	6.40508e-05	0.0727193	CID006160690	1	0
CID000004671	0.00105554	7.55979e-05	0.0716201	CID000004671	1	0
CID000001794	0.000858597	6.10073e-05	0.0710546	CID000001794	1	0
CID005289501	0.000887538	6.28841e-05	0.0708523	CID005289501	1	0
CID011957726	0.00087401	6.09806e-05	0.069771	CID011957726	1	0
CID000004122	0.00124446	8.65693e-05	0.0695635	CID000004122	1	0
CID000003308	0.00117152	8.06236e-05	0.0688199	CID000003308	1	0
CID000854019	0.000892285	6.05973e-05	0.0679125	CID000854019	1	0
CID000084003	0.00115999	7.83899e-05	0.0675781	CID000084003	1	0
CID000446378	0.000941757	6.29078e-05	0.0667983	CID000446378	1	0
CID005353432	0.000924451	6.09245e-05	0.0659035	CID005353432	1	0
CID000003661	0.000889722	5.86117e-05	0.0658764	CID000003661	1	0
CID006095481	0.000817138	5.35014e-05	0.0654741	CID006095481	1	0
CID000123679	0.000865474	5.59988e-05	0.0647031	CID000123679	1	0
CID000003671	0.00095145	5.81848e-05	0.0611538	CID000003671	1	0
CID000005368	0.000949367	5.79457e-05	0.0610362	CID000005368	1	0
CID000003899	0.00086025	5.1592e-05	0.0599733	CID000003899	1	0
CID006604009	0.00101965	5.98095e-05	0.0586571	CID006604009	1	0
CID000003440	0.00114291	6.68991e-05	0.0585339	CID000003440	1	0
CID000736715	0.0011397	6.62679e-05	0.058145	CID000736715	1	0
CID000439280	0.000918432	5.25203e-05	0.0571848	CID000439280	1	0
CID000001123	0.00121363	6.91653e-05	0.0569906	CID000001123	1	0
CID000132846	0.00100701	5.71254e-05	0.0567275	CID000132846	1	0
CID000001730	0.000981662	5.49372e-05	0.0559635	CID000001730	1	0
CID000132837	0.00100157	5.59471e-05	0.0558595	CID000132837	1	0
CID000004362	0.00146237	8.12137e-05	0.0555357	CID000004362	1	0
CID000443390	0.000828287	4.46491e-05	0.0539054	CID000443390	1	0
CID000002141	0.000837041	4.41717e-05	0.0527712	CID000002141	1	0
CID003392731	0.00102159	5.20882e-05	0.0509876	CID003392731	1	0
CID000004216	0.0011201	5.65712e-05	0.0505056	CID000004216	1	0
CID006603901	0.000998273	4.91853e-05	0.0492704	CID006603901	1	0
CID006604858	0.000959554	4.69173e-05	0.0488948	CID006604858	1	0
CID000002708	0.00116661	5.60745e-05	0.048066	CID000002708	1	0
CID005940264	0.00130239	5.895e-05	0.0452628	CID005940264	1	0
CID005472495	0.00101217	4.34127e-05	0.0428909	CID005472495	1	0
CID000001738	0.000871125	3.73311e-05	0.042854	CID000001738	1	0
CID000002763	0.000957001	3.89714e-05	0.0407224	CID000002763	1	0
CID000040539	0.00216196	8.60056e-05	0.0397813	CID000040539	1	0
CID000002436	0.000886646	3.46946e-05	0.0391302	CID000002436	1	0
CID005353365	0.0010701	4.13913e-05	0.0386797	CID005353365	1	0
CID000031728	0.000887917	3.36592e-05	0.0379081	CID000031728	1	0
CID052947716	0.000862104	3.24971e-05	0.0376951	CID052947716	1	0
CID000001868	0.000799636	2.97408e-05	0.0371929	CID000001868	1	0
CID000000650	0.000885287	3.2771e-05	0.0370174	CID000000650	1	0
CID000003213	0.0010355	3.70622e-05	0.0357916	CID000003213	1	0
CID003083544	0.00087014	3.06949e-05	0.0352759	CID003083544	1	0
CID005282106	0.000793705	2.66523e-05	0.0335796	CID005282106	1	0
CID000167529	0.000965745	3.22712e-05	0.0334159	CID000167529	1	0
CID000003689	0.000919182	3.05179e-05	0.0332012	CID000003689	1	0
CID000172306	0.00094625	3.12367e-05	0.033011	CID000172306	1	0
CID000010255	0.00202973	6.11977e-05	0.0301507	CID000010255	1	0
CID000089034	0.000856205	2.54205e-05	0.0296898	CID000089034	1	0
CID003495594	0.000861037	2.53465e-05	0.0294372	CID003495594	1	0
CID000001567	9.50335e-05	2.78411e-06	0.0292961	CID000001567	0	0
CID000006081	0.000824218	2.36357e-05	0.0286766	CID000006081	1	0
CID000003727	0.000989625	2.83582e-05	0.0286555	CID000003727	1	0
CID000001564	0.000926158	2.6514e-05	0.028628	CID000001564	1	0
CID005312115	0.00083987	2.33078e-05	0.0277516	CID005312115	1	0
CID000005520	0.00104884	2.88816e-05	0.0275369	CID000005520	1	0
CID000657346	0.0011006	3.00655e-05	0.0273174	CID000657346	1	0
CID000004497	0.000924239	2.51828e-05	0.027247	CID000004497	1	0
CID000107883	0.00123604	3.34115e-05	0.0270311	CID000107883	1	0
CID000004488	0.000956517	2.54164e-05	0.0265718	CID000004488	1	0
CID000065063	0.000276959	7.27035e-06	0.0262507	CID000065063	0	0
CID000009363	0.000979837	2.54954e-05	0.02602	CID000009363	1	0
CID004273754	0.00114806	2.93448e-05	0.0255602	CID004273754	1	0
CID000036462	0.00165907	4.22313e-05	0.0254549	CID000036462	1	0
CID005311432	0.00112462	2.85338e-05	0.0253719	CID005311432	1	0
CID000031307	0.000863729	2.18145e-05	0.0252562	CID000031307	1	0
CID005310987	0.00101039	2.52734e-05	0.0250135	CID005310987	1	0
CID000002071	0.00106877	2.65256e-05	0.0248188	CID000002071	1	0
CID000055651	0.00085839	2.12566e-05	0.0247634	CID000055651	1	0
CID000443586	0.00110037	2.72129e-05	0.0247307	CID000443586	1	0
CID005282230	0.0010114	2.47254e-05	0.0244468	CID005282230	1	0
CID000042890	0.00119063	2.90465e-05	0.0243959	CID000042890	1	0
CID000005593	0.000813092	1.97883e-05	0.0243371	CID000005593	1	0
CID000003623	0.00081263	1.96587e-05	0.0241915	CID000003623	1	0
CID000003878	0.000795265	1.86741e-05	0.0234816	CID000003878	1	0
CID000089105	0.000827889	1.9311e-05	0.0233256	CID000089105	1	0
CID000689043	0.00137057	3.17189e-05	0.0231428	CID000689043	1	0
CID000000979	5.59699e-05	1.2953e-06	0.0231428	CID000000979	0	0
CID006603710	0.000806716	1.86469e-05	0.0231145	CID006603710	1	0
CID000451991	0.000910381	2.09458e-05	0.0230078	CID000451991	1	0
CID000004993	0.00010806	2.4453e-06	0.022629	CID000004993	0	0
CID005311430	0.000851084	1.88044e-05	0.0220946	CID005311430	1	0
CID000065752	0.000840047	1.81295e-05	0.0215816	CID000065752	1	0
CID000004614	0.000836165	1.74076e-05	0.0208183	CID000004614	1	0
CID000001986	0.0015879	3.27226e-05	0.0206074	CID000001986	1	0
CID000161930	0.00106886	2.18964e-05	0.0204858	CID000161930	1	0
CID000104858	0.000842666	1.72164e-05	0.0204309	CID000104858	1	0
CID000008974	0.0010588	2.07174e-05	0.0195669	CID000008974	1	0
CID000104762	0.000794716	1.50769e-05	0.0189715	CID000104762	1	0
CID000638278	0.000856202	1.57572e-05	0.0184036	CID000638278	1	0
CID006324664	0.000988159	1.78957e-05	0.0181102	CID006324664	1	0
CID000447196	0.00150404	2.63665e-05	0.0175304	CID000447196	1	0
CID000108068	0.000819345	1.4279e-05	0.0174273	CID000108068	1	0
CID000002331	0.00142292	2.45664e-05	0.0172648	CID000002331	1	0
CID000001645	0.00151357	2.54525e-05	0.0168162	CID000001645	1	0
CID003006531	0.00114161	1.91019e-05	0.0167324	CID003006531	1	0
CID000001853	0.00125901	2.08983e-05	0.016599	CID000001853	1	0
CID000107812	0.000848018	1.36127e-05	0.0160524	CID000107812	1	0
CID000003657	0.001004	1.61019e-05	0.0160377	CID000003657	1	0
CID000004386	0.001004	1.61019e-05	0.0160377	CID000004386	1	0
CID005469318	0.0011331	1.72937e-05	0.0152623	CID005469318	1	0
CID001838043	0.000963721	1.41468e-05	0.0146793	CID001838043	1	0
CID000003639	0.00126307	1.78124e-05	0.0141024	CID000003639	1	0
CID000003397	0.000789493	1.0972e-05	0.0138975	CID000003397	1	0
CID002987927	0.00104141	1.41782e-05	0.0136144	CID002987927	1	0
CID000004397	0.000973782	1.32132e-05	0.0135689	CID000004397	1	0
CID000002266	0.000810287	1.03925e-05	0.0128257	CID000002266	1	0
CID000439202	0.00146948	1.86786e-05	0.012711	CID000439202	1	0
CID000101615	0.000959383	1.07304e-05	0.0111847	CID000101615	1	0
CID000021157	0.000886903	9.49062e-06	0.0107009	CID000021157	1	0
CID000002415	0.000909615	9.2831e-06	0.0102055	CID000002415	1	0
CID000001967	0.00120453	1.18734e-05	0.00985729	CID000001967	1	0
CID005354033	0.000935012	9.1797e-06	0.00981773	CID005354033	1	0
CID003651377	0.00107708	1.03525e-05	0.00961171	CID003651377	1	0
CID000001893	0.00122011	1.1463e-05	0.00939508	CID000001893	1	0
CID004172142	0.000804697	7.41936e-06	0.00922006	CID004172142	1	0
CID000005697	0.00121662	1.10775e-05	0.00910515	CID000005697	1	0
CID000023190	0.000914834	7.77953e-06	0.00850376	CID000023190	1	0
CID000005142	0.00111078	8.86162e-06	0.00797785	CID000005142	1	0
CID000126941	0.00122731	9.72543e-06	0.00792419	CID000126941	1	0
CID002733514	0.00110106	8.68934e-06	0.00789179	CID002733514	1	0
CID000015818	0.000796337	6.2579e-06	0.00785836	CID000015818	1	0
CID000001328	0.00112532	8.75219e-06	0.00777751	CID000001328	1	0
CID000001649	0.00108488	8.3196e-06	0.00766865	CID000001649	1	0
CID000002733	0.0010778	8.14731e-06	0.00755924	CID000002733	1	0
CID000003446	0.00108707	8.13801e-06	0.0074862	CID000003446	1	0
CID000135313	0.000779384	5.77936e-06	0.00741529	CID000135313	1	0
CID000064715	0.000982439	7.1845e-06	0.00731292	CID000064715	1	0
CID000005059	0.00103423	7.49625e-06	0.00724814	CID000005059	1	0
CID005311198	0.000789866	5.64807e-06	0.00715067	CID005311198	1	0
CID000003132	0.00142887	1.01535e-05	0.00710596	CID000003132	1	0
CID005353454	0.00101179	6.91961e-06	0.00683895	CID005353454	1	0
CID000101430	0.000825093	5.57062e-06	0.0067515	CID000101430	1	0
CID000004938	0.00108828	7.11321e-06	0.00653618	CID000004938	1	0
CID000004477	0.00106343	6.81579e-06	0.00640928	CID000004477	1	0
CID000001330	0.00101533	6.33647e-06	0.00624081	CID000001330	1	0
CID000440053	0.00112846	6.7912e-06	0.00601813	CID000440053	1	0
CID000060839	0.000765322	4.39231e-06	0.00573917	CID000060839	1	0
CID000164437	0.000984836	5.62809e-06	0.00571475	CID000164437	1	0
CID006603931	0.000981486	5.55025e-06	0.00565495	CID006603931	1	0
CID000092381	0.00135501	7.65066e-06	0.00564619	CID000092381	1	0
CID005372720	0.00121284	6.80018e-06	0.00560681	CID005372720	1	0
CID000002196	0.00114004	6.18952e-06	0.00542923	CID000002196	1	0
CID000001908	0.000968753	5.25444e-06	0.00542393	CID000001908	1	0
CID000002910	0.00106906	5.502e-06	0.00514657	CID000002910	1	0
CID000005578	0.000930543	4.78632e-06	0.00514357	CID000005578	1	0
CID010391971	0.000947308	4.75624e-06	0.0050208	CID010391971	1	0
CID000099562	0.000944627	4.69397e-06	0.00496912	CID000099562	1	0
CID000133012	0.000943957	4.6784e-06	0.00495616	CID000133012	1	0
CID000001676	0.000937925	4.53828e-06	0.00483864	CID000001676	1	0
CID000065710	0.000930889	4.37481e-06	0.00469961	CID000065710	1	0
CID000003442	0.00113423	5.21985e-06	0.00460213	CID000003442	1	0
CID000004843	0.00105935	4.78753e-06	0.00451931	CID000004843	1	0
CID006603828	0.00104995	4.68567e-06	0.00446276	CID006603828	1	0
CID006105572	0.000913129	3.96224e-06	0.00433919	CID006105572	1	0
CID003035523	0.00109963	4.75882e-06	0.00432764	CID003035523	1	0
CID006708701	0.00129491	5.56234e-06	0.00429556	CID006708701	1	0
CID000001864	0.000894445	3.77718e-06	0.00422293	CID000001864	1	0
CID000001720	0.00119972	5.05993e-06	0.00421758	CID000001720	1	0
CID000003885	0.000805688	3.32226e-06	0.00412351	CID000003885	1	0
CID000161713	0.000902407	3.71314e-06	0.00411471	CID000161713	1	0
CID009951825	0.000823603	3.38252e-06	0.00410698	CID009951825	1	0
CID009952135	0.000899726	3.65086e-06	0.00405775	CID009952135	1	0
CID000004552	0.00111177	4.32876e-06	0.00389358	CID000004552	1	0
CID000009782	0.000762276	2.70816e-06	0.00355273	CID000009782	1	0
CID000001340	0.00107344	3.75353e-06	0.00349673	CID000001340	1	0
CID009841284	0.000868899	2.9347e-06	0.0033775	CID009841284	1	0
CID011957581	0.000852348	2.86718e-06	0.00336386	CID011957581	1	0
CID000012852	0.000864543	2.83351e-06	0.00327746	CID000012852	1	0
CID000003893	0.000333833	9.45296e-07	0.00283164	CID000003893	0	0
CID000222786	0.000989484	2.66004e-06	0.00268831	CID000222786	1	0
CID006278000	0.000782659	1.99683e-06	0.00255134	CID006278000	1	0
CID005281004	0.00137833	3.1734e-06	0.00230235	CID005281004	1	0
CID000439647	0.00126311	2.61658e-06	0.00207153	CID000439647	1	0
CID011957499	0.00139098	2.83846e-06	0.00204061	CID011957499	1	0
CID000099625	0.0012146	2.33726e-06	0.00192431	CID000099625	1	0
CID004046493	0.000799203	1.31556e-06	0.00164609	CID004046493	1	0
CID000004401	0.000797192	1.26885e-06	0.00159165	CID000004401	1	0
CID000005944	0.00199656	2.28104e-06	0.00114249	CID000005944	1	0
CID000005522	0.000815491	8.781e-07	0.00107677	CID000005522	1	0
CID000445629	0.000966087	6.32909e-07	0.000655126	CID000445629	1	0
CID000002544	0.00104324	3.15056e-08	3.01996e-05	CID000002544	1	0

## Sheet: Gene_RWR
Protein	red	blue	F_ratio	Protein	red	blue
F39B1.1	8.84149e-07	0.000144834	163.811	F39B1.1	0	0
F35H12.4	9.19307e-07	0.000150593	163.811	F35H12.4	0	0
B0025.1a.2	9.37537e-07	0.000153579	163.811	B0025.1a.2	0	0
C05E11.4	6.09306e-07	9.06821e-05	148.829	C05E11.4	0	0
C05E11.5	6.09306e-07	9.06821e-05	148.829	C05E11.5	0	0
M195.3	6.09306e-07	9.06821e-05	148.829	M195.3	0	0
F21G4.1	1.01455e-05	0.000342815	33.7897	F21G4.1	0	0
F47E1.2	1.00896e-05	0.000340926	33.7897	F47E1.2	0	0
F47E1.4	1.00896e-05	0.000340926	33.7897	F47E1.4	0	0
Y32F6B.1	1.00896e-05	0.000340926	33.7897	Y32F6B.1	0	0
F53B1.8	6.72515e-06	0.000227241	33.7897	F53B1.8	0	0
K02G10.5	6.72515e-06	0.000227241	33.7897	K02G10.5	0	0
Y70G10A.3	6.72515e-06	0.000227241	33.7897	Y70G10A.3	0	0
F26E4.6.2	2.75088e-06	9.27305e-05	33.7094	F26E4.6.2	0	0
Y37D8A.14.1	3.89046e-06	0.000131145	33.7094	Y37D8A.14.1	0	0
T22F3.12	1.01531e-05	0.000239816	23.62	T22F3.12	0	0
ZC250.5	1.01531e-05	0.000239816	23.62	ZC250.5	0	0
Y49A3A.5.1	8.54424e-06	0.000201646	23.6003	Y49A3A.5.1	0	0
Y75B12B.2.2	8.54424e-06	0.000201646	23.6003	Y75B12B.2.2	0	0
Y75B12B.5.1	8.54424e-06	0.000201646	23.6003	Y75B12B.5.1	0	0
ZK520.5.1	8.54424e-06	0.000201646	23.6003	ZK520.5.1	0	0
ZC250.1b	6.70786e-06	0.00015822	23.5873	ZC250.1b	0	0
Y17G9B.4	7.06807e-06	0.000160508	22.7089	Y17G9B.4	0	0
Y110A7A.10	7.52495e-06	0.00014888	19.7849	Y110A7A.10	0	0
F42G8.12.2	4.99845e-06	6.97236e-05	13.9491	F42G8.12.2	0	0
Y71G12B.24	7.90434e-06	9.89674e-05	12.5206	Y71G12B.24	0	0
C54G4.8.1	2.04119e-05	0.000253213	12.4052	C54G4.8.1	0	0
T10B10.2	1.594e-05	0.000197325	12.3793	T10B10.2	0	0
VW06B3R.1b	1.594e-05	0.000197325	12.3793	VW06B3R.1b	0	0
T27E9.2.1	1.8124e-05	0.000223868	12.3521	T27E9.2.1	0	0
MTCE.21	2.01737e-05	0.000249081	12.3468	MTCE.21	0	0
F56D2.1.1	1.65148e-05	0.00020089	12.1642	F56D2.1.1	0	0
ZC410.2.2	1.65148e-05	0.00020089	12.1642	ZC410.2.2	0	0
W10D5.2.2	1.26735e-05	0.000152202	12.0094	W10D5.2.2	0	0
F53F4.10.2	1.26175e-05	0.000150312	11.913	F53F4.10.2	0	0
F13D12.6.1	7.66395e-06	8.40633e-05	10.9687	F13D12.6.1	0	0
F41C3.5.2	8.83954e-06	9.69579e-05	10.9687	F41C3.5.2	0	0
K10B2.2a	8.83954e-06	9.69579e-05	10.9687	K10B2.2a	0	0
Y40D12A.2	8.83954e-06	9.69579e-05	10.9687	Y40D12A.2	0	0
C08H9.1	6.6014e-06	7.24085e-05	10.9687	C08H9.1	0	0
F32A5.3	6.6014e-06	7.24085e-05	10.9687	F32A5.3	0	0
K10C2.1	6.6014e-06	7.24085e-05	10.9687	K10C2.1	0	0
Y16B4A.2	6.6014e-06	7.24085e-05	10.9687	Y16B4A.2	0	0
Y32F6A.5.1	4.61194e-06	5.05867e-05	10.9687	Y32F6A.5.1	0	0
MTCE.26	2.3015e-05	0.000203968	8.86238	MTCE.26	0	0
MTCE.23	2.30708e-05	0.000204203	8.85113	MTCE.23	0	0
MTCE.31	2.37741e-05	0.0002099	8.82896	MTCE.31	0	0
C17G10.1.1	1.26674e-05	8.96644e-05	7.07833	C17G10.1.1	0	0
F31D4.3.1	1.06939e-05	6.79174e-05	6.35102	F31D4.3.1	0	0
C05C8.3	3.60216e-06	2.28774e-05	6.35102	C05C8.3	0	0
C50F2.6b	3.60216e-06	2.28774e-05	6.35102	C50F2.6b	0	0
F36H1.1.1	3.60216e-06	2.28774e-05	6.35102	F36H1.1.1	0	0
ZC455.10	3.60216e-06	2.28774e-05	6.35102	ZC455.10	0	0
D1009.2a	8.03733e-06	5.10453e-05	6.35102	D1009.2a	0	0
T27D1.1	8.03733e-06	5.10453e-05	6.35102	T27D1.1	0	0
F19B6.4	5.31319e-06	3.37442e-05	6.35102	F19B6.4	0	0
Y45F10C.6	5.31319e-06	3.37442e-05	6.35102	Y45F10C.6	0	0
Y49E10.9	5.31319e-06	3.37442e-05	6.35102	Y49E10.9	0	0
Y18D10A.19.2	9.52322e-06	6.04822e-05	6.35102	Y18D10A.19.2	0	0
Y18D10A.25	9.52322e-06	6.04822e-05	6.35102	Y18D10A.25	0	0
Y71G10AR.1	4.81789e-06	3.05986e-05	6.35102	Y71G10AR.1	0	0
Y71G10AR.4	4.81789e-06	3.05986e-05	6.35102	Y71G10AR.4	0	0
C16C10.12	4.14249e-06	2.6309e-05	6.35102	C16C10.12	0	0
C56E6.5	3.87233e-06	2.45932e-05	6.35102	C56E6.5	0	0
C14B9.4b	5.06217e-05	0.000284141	5.61303	C14B9.4b	0	0
F55G1.8.1	5.06217e-05	0.000284141	5.61303	F55G1.8.1	0	0
Y71F9B.7	5.06217e-05	0.000284141	5.61303	Y71F9B.7	0	0
K04F1.1	9.85605e-06	5.09402e-05	5.16842	K04F1.1	0	0
F59F3.1	7.12356e-05	0.000348486	4.89202	F59F3.1	0	0
F59F3.5	7.12356e-05	0.000348486	4.89202	F59F3.5	0	0
M176.7	7.12356e-05	0.000348486	4.89202	M176.7	0	0
B0334.8	1.33318e-06	0.00196116	1471.04	B0334.8	0	1
T17A3.1	7.12356e-05	0.000348486	4.89202	T17A3.1	0	0
F32B5.1	1.06651e-05	5.16822e-05	4.84592	F32B5.1	0	0
T01G5.1	6.68267e-05	0.000322957	4.83276	T01G5.1	0	0
B0348.4b	4.45453e-05	0.00398846	89.5371	B0348.4b	0	1
F08F3.4	1.8871e-05	8.74338e-05	4.63324	F08F3.4	0	0
JC8.11a	4.84463e-07	2.02019e-06	4.16995	JC8.11a	0	0
T23B5.1a.1	4.84463e-07	2.02019e-06	4.16995	T23B5.1a.1	0	0
Y113G7B.17.1	3.78233e-06	1.57721e-05	4.16995	Y113G7B.17.1	0	0
C25A1.3	2.99899e-06	1.25057e-05	4.16995	C25A1.3	0	0
B0365.3.2	0.000215709	0.00215023	9.9682	B0365.3.2	0	1
C27F2.4	2.99899e-06	1.25057e-05	4.16995	C27F2.4	0	0
C35D10.12	2.99899e-06	1.25057e-05	4.16995	C35D10.12	0	0
F49C12.10	2.99899e-06	1.25057e-05	4.16995	F49C12.10	0	0
K09E4.3	2.99899e-06	1.25057e-05	4.16995	K09E4.3	0	0
Y39A1A.21a	2.99899e-06	1.25057e-05	4.16995	Y39A1A.21a	0	0
F13D11.4.1	1.26295e-05	5.07994e-05	4.02227	F13D11.4.1	0	0
R01H2.5	1.26295e-05	5.07994e-05	4.02227	R01H2.5	0	0
D2096.4.2	1.64157e-05	6.59757e-05	4.01905	D2096.4.2	0	0
F01G4.2.1	1.23116e-05	4.9349e-05	4.00833	F01G4.2.1	0	0
C01G8.3	2.22794e-06	8.93031e-06	4.00833	C01G8.3	0	0
C15H11.4	2.22794e-06	8.93031e-06	4.00833	C15H11.4	0	0
C30G12.2	2.22794e-06	8.93031e-06	4.00833	C30G12.2	0	0
C55A6.3	2.22794e-06	8.93031e-06	4.00833	C55A6.3	0	0
C55A6.4	2.22794e-06	8.93031e-06	4.00833	C55A6.4	0	0
B0478.1a	0.000127237	0.00248353	19.519	B0478.1a	0	1
C55A6.5	2.22794e-06	8.93031e-06	4.00833	C55A6.5	0	0
C55A6.6	2.22794e-06	8.93031e-06	4.00833	C55A6.6	0	0
B0495.4	0.000172355	0.0018275	10.6031	B0495.4	0	1
C55A6.7	2.22794e-06	8.93031e-06	4.00833	C55A6.7	0	0
F20G2.1	2.22794e-06	8.93031e-06	4.00833	F20G2.1	0	0
F20G2.2	2.22794e-06	8.93031e-06	4.00833	F20G2.2	0	0
F29G9.6a	2.22794e-06	8.93031e-06	4.00833	F29G9.6a	0	0
F32A5.8	2.22794e-06	8.93031e-06	4.00833	F32A5.8	0	0
K08F4.9	2.22794e-06	8.93031e-06	4.00833	K08F4.9	0	0
T04B2.6	2.22794e-06	8.93031e-06	4.00833	T04B2.6	0	0
Y60A3A.10.2	2.22794e-06	8.93031e-06	4.00833	Y60A3A.10.2	0	0
B0545.1a	0.000276268	0.00224745	8.13505	B0545.1a	0	1
ZK697.14	2.22794e-06	8.93031e-06	4.00833	ZK697.14	0	0
D2063.1	7.2247e-06	2.8959e-05	4.00833	D2063.1	0	0
K12G11.3	7.2247e-06	2.8959e-05	4.00833	K12G11.3	0	0
K12G11.4	7.2247e-06	2.8959e-05	4.00833	K12G11.4	0	0
F01G10.2	7.39212e-06	2.963e-05	4.00833	F01G10.2	0	0
F01G10.3	7.39212e-06	2.963e-05	4.00833	F01G10.3	0	0
Y71F9B.9a	1.0998e-05	4.40837e-05	4.00833	Y71F9B.9a	0	0
F29F11.1.2	1.26722e-05	5.07944e-05	4.00833	F29F11.1.2	0	0
B0272.3	1.24661e-05	4.99684e-05	4.00833	B0272.3	0	0
F54C8.1	1.24661e-05	4.99684e-05	4.00833	F54C8.1	0	0
R09B5.6.1	1.24661e-05	4.99684e-05	4.00833	R09B5.6.1	0	0
Y71H2AM.9	1.01086e-05	3.95916e-05	3.91662	Y71H2AM.9	0	0
B0432.2.1	5.21333e-06	2.04186e-05	3.91662	B0432.2.1	0	0
C49G7.11	5.21333e-06	2.04186e-05	3.91662	C49G7.11	0	0
F56C9.3	7.20463e-06	2.82178e-05	3.91662	F56C9.3	0	0
K07G5.5	7.20463e-06	2.82178e-05	3.91662	K07G5.5	0	0
PDB1.1a	7.20463e-06	2.82178e-05	3.91662	PDB1.1a	0	0
R02F11.3b	7.20463e-06	2.82178e-05	3.91662	R02F11.3b	0	0
C01G6.7	2.75293e-05	0.00152577	55.4234	C01G6.7	0	1
ZK185.5	7.20463e-06	2.82178e-05	3.91662	ZK185.5	0	0
C47D2.2	1.32891e-05	5.20486e-05	3.91662	C47D2.2	0	0
F49E8.4	1.32891e-05	5.20486e-05	3.91662	F49E8.4	0	0
F37A4.7d	1.13946e-05	4.46285e-05	3.91662	F37A4.7d	0	0
T12A2.15a	8.04816e-06	3.15216e-05	3.91662	T12A2.15a	0	0
Y62E10A.11.3	1.01916e-05	3.99166e-05	3.91662	Y62E10A.11.3	0	0
ZK970.8	1.01916e-05	3.99166e-05	3.91662	ZK970.8	0	0
F13E9.1	3.12038e-05	0.00012046	3.86042	F13E9.1	0	0
ZC373.5	1.41063e-05	5.25796e-05	3.7274	ZC373.5	0	0
K07A3.1.3	3.00987e-05	0.000111507	3.70473	K07A3.1.3	0	0
F32G8.6	1.82387e-05	6.50681e-05	3.5676	F32G8.6	0	0
T07F12.1	5.64878e-06	1.82832e-05	3.23666	T07F12.1	0	0
C02C2.3	8.19255e-05	0.00134209	16.3818	C02C2.3	0	1
Y18H1A.4.2	5.64878e-06	1.82832e-05	3.23666	Y18H1A.4.2	0	0
K02B2.1	8.47671e-06	2.7369e-05	3.22873	K02B2.1	0	0
Y110A7A.6a.3	8.47671e-06	2.7369e-05	3.22873	Y110A7A.6a.3	0	0
C34G6.5	2.6319e-05	8.46291e-05	3.21552	C34G6.5	0	0
H14E04.1	6.0321e-06	1.88192e-05	3.11985	H14E04.1	0	0
K12D9.1	6.0321e-06	1.88192e-05	3.11985	K12D9.1	0	0
C02F4.2c	1.30701e-05	0.00242061	185.202	C02F4.2c	0	1
R08E5.1.2	6.0321e-06	1.88192e-05	3.11985	R08E5.1.2	0	0
R08E5.3	6.0321e-06	1.88192e-05	3.11985	R08E5.3	0	0
R08F11.4	6.0321e-06	1.88192e-05	3.11985	R08F11.4	0	0
C04A11.3	6.12398e-05	0.000190336	3.10805	C04A11.3	0	0
F18F11.5	5.72506e-05	0.000177901	3.10741	F18F11.5	0	0
T26A5.1	1.34239e-05	4.09118e-05	3.04768	T26A5.1	0	0
F54D11.1.2	6.63925e-06	2.02096e-05	3.04396	F54D11.1.2	0	0
K02E10.7	1.4568e-05	4.39891e-05	3.01958	K02E10.7	0	0
W04B5.5	2.67667e-05	8.02592e-05	2.99847	W04B5.5	0	0
C33D3.1	4.2713e-05	0.000125107	2.92901	C33D3.1	0	0
Y46H3A.3	4.14684e-05	0.000120232	2.89937	Y46H3A.3	0	0
F54C8.4	1.17272e-05	3.38971e-05	2.89046	F54C8.4	0	0
R12B2.1a.3	1.41151e-05	4.07992e-05	2.89046	R12B2.1a.3	0	0
T23G7.5a	1.17272e-05	3.38971e-05	2.89046	T23G7.5a	0	0
T04G9.1	1.39559e-05	4.0339e-05	2.89046	T04G9.1	0	0
C03D6.3a	4.50109e-05	0.0026102	57.9905	C03D6.3a	0	1
D1007.7	1.62112e-05	4.68577e-05	2.89046	D1007.7	0	0
F13E6.4	1.62112e-05	4.68577e-05	2.89046	F13E6.4	0	0
R160.1a	1.62112e-05	4.68577e-05	2.89046	R160.1a	0	0
T20B5.1.1	1.62112e-05	4.68577e-05	2.89046	T20B5.1.1	0	0
W04G3.4	1.62112e-05	4.68577e-05	2.89046	W04G3.4	0	0
Y71H2B.10a	1.62112e-05	4.68577e-05	2.89046	Y71H2B.10a	0	0
B0379.4b	1.58928e-05	4.59374e-05	2.89046	B0379.4b	0	0
B0546.2.1	1.73786e-05	5.02321e-05	2.89046	B0546.2.1	0	0
C36A4.8a	1.73786e-05	5.02321e-05	2.89046	C36A4.8a	0	0
F39B2.7	6.71264e-06	1.94026e-05	2.89046	F39B2.7	0	0
F39H2.3.1	6.71264e-06	1.94026e-05	2.89046	F39H2.3.1	0	0
F55B12.3a	1.73786e-05	5.02321e-05	2.89046	F55B12.3a	0	0
R102.4b	7.45554e-06	2.15499e-05	2.89046	R102.4b	0	0
T09B4.10.2	1.73786e-05	5.02321e-05	2.89046	T09B4.10.2	0	0
T13F2.3b	1.73786e-05	5.02321e-05	2.89046	T13F2.3b	0	0
W04A8.1a	1.73786e-05	5.02321e-05	2.89046	W04A8.1a	0	0
Y111B2A.18.1	1.73786e-05	5.02321e-05	2.89046	Y111B2A.18.1	0	0
R11A5.1a	6.04933e-06	1.74854e-05	2.89046	R11A5.1a	0	0
W09G10.4a	6.04933e-06	1.74854e-05	2.89046	W09G10.4a	0	0
Y25C1A.5.2	6.04933e-06	1.74854e-05	2.89046	Y25C1A.5.2	0	0
T13C2.4	1.87052e-05	5.40666e-05	2.89046	T13C2.4	0	0
K04G2.8b	1.40886e-05	4.07225e-05	2.89046	K04G2.8b	0	0
T12B3.1	1.10904e-05	3.20565e-05	2.89046	T12B3.1	0	0
C34D4.14	4.05942e-06	1.17336e-05	2.89046	C34D4.14	0	0
D2085.4	4.05942e-06	1.17336e-05	2.89046	D2085.4	0	0
F36A2.13.1	4.05942e-06	1.17336e-05	2.89046	F36A2.13.1	0	0
Y39A1C.2	4.05942e-06	1.17336e-05	2.89046	Y39A1C.2	0	0
Y48G8AL.1	4.05942e-06	1.17336e-05	2.89046	Y48G8AL.1	0	0
Y67D8C.5	4.05942e-06	1.17336e-05	2.89046	Y67D8C.5	0	0
Y69E1A.5	9.97609e-06	2.88355e-05	2.89046	Y69E1A.5	0	0
C45G7.5	5.22684e-06	1.5108e-05	2.89046	C45G7.5	0	0
F08B4.2a	5.22684e-06	1.5108e-05	2.89046	F08B4.2a	0	0
F18F11.3	5.22684e-06	1.5108e-05	2.89046	F18F11.3	0	0
F36F2.6	6.81877e-06	1.97094e-05	2.89046	F36F2.6	0	0
F37D6.6	6.81877e-06	1.97094e-05	2.89046	F37D6.6	0	0
F59C12.1	5.22684e-06	1.5108e-05	2.89046	F59C12.1	0	0
R05H10.6	5.22684e-06	1.5108e-05	2.89046	R05H10.6	0	0
R10F2.1	5.22684e-06	1.5108e-05	2.89046	R10F2.1	0	0
R13F6.9	6.81877e-06	1.97094e-05	2.89046	R13F6.9	0	0
T21C9.12	5.65135e-06	1.6335e-05	2.89046	T21C9.12	0	0
W02B9.1b	5.22684e-06	1.5108e-05	2.89046	W02B9.1b	0	0
Y71D11A.1	5.22684e-06	1.5108e-05	2.89046	Y71D11A.1	0	0
ZK370.2	6.81877e-06	1.97094e-05	2.89046	ZK370.2	0	0
F02A9.4a	6.39425e-06	1.84823e-05	2.89046	F02A9.4a	0	0
ZK1128.8b	1.4062e-05	4.06458e-05	2.89046	ZK1128.8b	0	0
F01G10.8	1.316e-05	3.80383e-05	2.89046	F01G10.8	0	0
R107.4b	1.316e-05	3.80383e-05	2.89046	R107.4b	0	0
T13C2.7	1.316e-05	3.80383e-05	2.89046	T13C2.7	0	0
Y39G8B.5	1.316e-05	3.80383e-05	2.89046	Y39G8B.5	0	0
Y42H9AR.4	1.316e-05	3.80383e-05	2.89046	Y42H9AR.4	0	0
C17G10.4b	1.61316e-05	4.66276e-05	2.89046	C17G10.4b	0	0
F45E12.1	9.074e-06	2.6228e-05	2.89046	F45E12.1	0	0
Y47D9A.2b	9.074e-06	2.6228e-05	2.89046	Y47D9A.2b	0	0
F45H7.6	1.02945e-05	2.97558e-05	2.89046	F45H7.6	0	0
Y92H12A.2	1.02945e-05	2.97558e-05	2.89046	Y92H12A.2	0	0
C07A12.7a.2	1.31334e-05	3.79616e-05	2.89046	C07A12.7a.2	0	0
F40A3.3a	8.09231e-06	2.33905e-05	2.89046	F40A3.3a	0	0
Y34D9A.1	8.09231e-06	2.33905e-05	2.89046	Y34D9A.1	0	0
C02F5.4	1.22579e-05	3.54309e-05	2.89046	C02F5.4	0	0
F36A2.1d	1.22579e-05	3.54309e-05	2.89046	F36A2.1d	0	0
C37F5.1	6.07587e-06	1.75621e-05	2.89046	C37F5.1	0	0
C42D8.4	6.07587e-06	1.75621e-05	2.89046	C42D8.4	0	0
C50A2.4	6.07587e-06	1.75621e-05	2.89046	C50A2.4	0	0
C52B9.2b	6.07587e-06	1.75621e-05	2.89046	C52B9.2b	0	0
F19F10.1	6.07587e-06	1.75621e-05	2.89046	F19F10.1	0	0
F19F10.5	6.07587e-06	1.75621e-05	2.89046	F19F10.5	0	0
M117.2.2	1.30008e-05	3.75782e-05	2.89046	M117.2.2	0	0
R144.2a	1.50968e-05	4.36367e-05	2.89046	R144.2a	0	0
T05F1.6	1.50968e-05	4.36367e-05	2.89046	T05F1.6	0	0
T08H4.3	6.07587e-06	1.75621e-05	2.89046	T08H4.3	0	0
C06E1.10	1.69521e-05	0.001696	100.047	C06E1.10	0	1
Y73B3A.5	6.07587e-06	1.75621e-05	2.89046	Y73B3A.5	0	0
C04F12.8	4.74926e-06	1.37275e-05	2.89046	C04F12.8	0	0
C16A3.2	4.74926e-06	1.37275e-05	2.89046	C16A3.2	0	0
F26A3.4.2	4.74926e-06	1.37275e-05	2.89046	F26A3.4.2	0	0
F28C6.8	4.74926e-06	1.37275e-05	2.89046	F28C6.8	0	0
C06E7.1a	8.81339e-05	0.0029546	33.524	C06E7.1a	0	1
F42A6.5	8.43723e-06	2.43875e-05	2.89046	F42A6.5	0	0
Y48C3A.16	8.43723e-06	2.43875e-05	2.89046	Y48C3A.16	0	0
Y110A2AL.13	1.79357e-05	5.18426e-05	2.89046	Y110A2AL.13	0	0
M117.3	1.29477e-05	3.74248e-05	2.89046	M117.3	0	0
T01E8.4	1.26824e-05	3.66579e-05	2.89046	T01E8.4	0	0
M02A10.3a	1.69806e-05	4.90817e-05	2.89046	M02A10.3a	0	0
F55A12.7	9.36585e-06	2.70716e-05	2.89046	F55A12.7	0	0
K11D2.3a.2	9.36585e-06	2.70716e-05	2.89046	K11D2.3a.2	0	0
B0001.4	8.19844e-06	2.36973e-05	2.89046	B0001.4	0	0
B0336.1	1.17803e-05	3.40504e-05	2.89046	B0336.1	0	0
C54D1.6.2	1.17803e-05	3.40504e-05	2.89046	C54D1.6.2	0	0
F15C11.2a	4.43087e-06	1.28073e-05	2.89046	F15C11.2a	0	0
F25B5.4a.3	4.43087e-06	1.28073e-05	2.89046	F25B5.4a.3	0	0
F45H11.2	4.43087e-06	1.28073e-05	2.89046	F45H11.2	0	0
F52C6.3	4.43087e-06	1.28073e-05	2.89046	F52C6.3	0	0
F52C6.4	4.43087e-06	1.28073e-05	2.89046	F52C6.4	0	0
H06I04.4a.1	4.43087e-06	1.28073e-05	2.89046	H06I04.4a.1	0	0
K05C4.6	1.17803e-05	3.40504e-05	2.89046	K05C4.6	0	0
ZK20.3.2	4.43087e-06	1.28073e-05	2.89046	ZK20.3.2	0	0
C01H6.7a	4.19208e-06	1.21171e-05	2.89046	C01H6.7a	0	0
C26C6.1a	4.19208e-06	1.21171e-05	2.89046	C26C6.1a	0	0
F01G4.1	4.19208e-06	1.21171e-05	2.89046	F01G4.1	0	0
F13C5.2	4.19208e-06	1.21171e-05	2.89046	F13C5.2	0	0
F26H11.2c	4.19208e-06	1.21171e-05	2.89046	F26H11.2c	0	0
F57C7.1a	4.19208e-06	1.21171e-05	2.89046	F57C7.1a	0	0
H20J04.2	4.19208e-06	1.21171e-05	2.89046	H20J04.2	0	0
R10E11.1b	4.19208e-06	1.21171e-05	2.89046	R10E11.1b	0	0
W04A8.7	4.19208e-06	1.21171e-05	2.89046	W04A8.7	0	0
ZK783.4	4.19208e-06	1.21171e-05	2.89046	ZK783.4	0	0
F23H12.5	1.35314e-05	3.9112e-05	2.89046	F23H12.5	0	0
Y47G6A.6	1.14354e-05	3.30535e-05	2.89046	Y47G6A.6	0	0
ZK1236.6.2	1.14354e-05	3.30535e-05	2.89046	ZK1236.6.2	0	0
B0302.1a	0.000112867	0.000325489	2.88382	B0302.1a	0	0
C01C7.1	7.59467e-05	0.000215704	2.8402	C01C7.1	0	0
C15H9.6.2	2.45454e-05	6.96836e-05	2.83896	C15H9.6.2	0	0
H04M03.1	1.47301e-05	4.06742e-05	2.76129	H04M03.1	0	0
C12C8.1	5.15259e-05	0.000141855	2.75308	C12C8.1	0	0
F21D5.5	3.2228e-05	8.80685e-05	2.73267	F21D5.5	0	0
Y77E11A.2	1.82868e-05	4.98247e-05	2.72462	Y77E11A.2	0	0
C24F3.2	1.15071e-05	3.09156e-05	2.68667	C24F3.2	0	0
C08H9.5	3.27628e-05	0.00138734	42.345	C08H9.5	0	1
F08B1.1a.1	1.15071e-05	3.09156e-05	2.68667	F08B1.1a.1	0	0
F13D11.3.2	1.15071e-05	3.09156e-05	2.68667	F13D11.3.2	0	0
Y54F10BM.13	1.15071e-05	3.09156e-05	2.68667	Y54F10BM.13	0	0
ZK892.2	1.1627e-05	3.1234e-05	2.68633	ZK892.2	0	0
C05B10.1	1.00996e-05	2.69899e-05	2.67238	C05B10.1	0	0
C09D4.5.4	4.4495e-05	0.00171567	38.5587	C09D4.5.4	0	1
F28C10.3	1.68045e-05	4.3468e-05	2.58669	F28C10.3	0	0
T09A12.2b	5.33034e-05	0.000136494	2.56071	T09A12.2b	0	0
K11G9.6.2	3.11109e-05	7.96659e-05	2.56071	K11G9.6.2	0	0
C24A11.9	2.65513e-05	6.67709e-05	2.51479	C24A11.9	0	0
H39E23.1d	2.70899e-05	6.78805e-05	2.50575	H39E23.1d	0	0
R107.2	3.16322e-05	7.87818e-05	2.49055	R107.2	0	0
Y50E8A.6	1.08957e-05	2.70734e-05	2.48478	Y50E8A.6	0	0
Y6B3B.11	3.87274e-05	9.60978e-05	2.48139	Y6B3B.11	0	0
C09H10.3	2.49545e-05	0.00187088	74.9716	C09H10.3	0	1
ZC449.6	3.87274e-05	9.60978e-05	2.48139	ZC449.6	0	0
ZC8.1	3.87274e-05	9.60978e-05	2.48139	ZC8.1	0	0
C01H6.9	7.30162e-06	1.80992e-05	2.47879	C01H6.9	0	0
C04G2.10	7.30162e-06	1.80992e-05	2.47879	C04G2.10	0	0
C06E4.5	7.30162e-06	1.80992e-05	2.47879	C06E4.5	0	0
C55C3.8	7.30162e-06	1.80992e-05	2.47879	C55C3.8	0	0
F22H10.5	7.30162e-06	1.80992e-05	2.47879	F22H10.5	0	0
H12I13.1	7.30162e-06	1.80992e-05	2.47879	H12I13.1	0	0
K04B12.1	7.30162e-06	1.80992e-05	2.47879	K04B12.1	0	0
VY10G11R.1	7.30162e-06	1.80992e-05	2.47879	VY10G11R.1	0	0
C10F3.5a	3.87587e-05	0.00278706	71.908	C10F3.5a	0	1
Y18H1A.10	7.30162e-06	1.80992e-05	2.47879	Y18H1A.10	0	0
Y40A1A.1	7.30162e-06	1.80992e-05	2.47879	Y40A1A.1	0	0
Y73B6A.1	7.30162e-06	1.80992e-05	2.47879	Y73B6A.1	0	0
ZK177.2	7.30162e-06	1.80992e-05	2.47879	ZK177.2	0	0
T24D5.4	6.2945e-06	1.56028e-05	2.47879	T24D5.4	0	0
C10H11.9	7.49406e-05	0.0013995	18.6747	C10H11.9	0	1
F59A6.1	1.7184e-05	4.25955e-05	2.47879	F59A6.1	0	0
ZC581.1	5.91683e-06	1.46666e-05	2.47879	ZC581.1	0	0
M03C11.1	6.51481e-06	1.61488e-05	2.47879	M03C11.1	0	0
R04A9.5	6.51481e-06	1.61488e-05	2.47879	R04A9.5	0	0
Y66D12A.5	6.51481e-06	1.61488e-05	2.47879	Y66D12A.5	0	0
B0198.3a	5.25591e-06	1.30283e-05	2.47879	B0198.3a	0	0
D1044.8	5.25591e-06	1.30283e-05	2.47879	D1044.8	0	0
Y39G10AR.3	5.25591e-06	1.30283e-05	2.47879	Y39G10AR.3	0	0
C26E6.1	5.22444e-06	1.29503e-05	2.47879	C26E6.1	0	0
C50H2.7	5.22444e-06	1.29503e-05	2.47879	C50H2.7	0	0
D2045.7	1.54215e-05	3.82267e-05	2.47879	D2045.7	0	0
F12A10.2	5.22444e-06	1.29503e-05	2.47879	F12A10.2	0	0
F12A10.6	5.22444e-06	1.29503e-05	2.47879	F12A10.6	0	0
K08B4.5	5.22444e-06	1.29503e-05	2.47879	K08B4.5	0	0
T05E8.2	5.22444e-06	1.29503e-05	2.47879	T05E8.2	0	0
W03F9.3	5.22444e-06	1.29503e-05	2.47879	W03F9.3	0	0
C13C4.2	4.40418e-05	0.00134929	30.6366	C13C4.2	0	1
Y32G9A.11	5.22444e-06	1.29503e-05	2.47879	Y32G9A.11	0	0
Y32G9A.3	5.22444e-06	1.29503e-05	2.47879	Y32G9A.3	0	0
Y48B6A.10	5.22444e-06	1.29503e-05	2.47879	Y48B6A.10	0	0
R11G1.4a.2	1.08895e-05	2.69928e-05	2.47879	R11G1.4a.2	0	0
ZC404.9	7.46851e-05	0.00018486	2.47519	ZC404.9	0	0
F14H3.12	2.60227e-05	6.38428e-05	2.45335	F14H3.12	0	0
Y60A3A.16	2.60227e-05	6.38428e-05	2.45335	Y60A3A.16	0	0
F42G8.6	4.55913e-05	0.000110804	2.43037	F42G8.6	0	0
Y22D7AL.5a.1	5.4468e-05	0.00013149	2.41407	Y22D7AL.5a.1	0	0
F44G3.2	2.81098e-05	6.76807e-05	2.40772	F44G3.2	0	0
F46H5.3a	2.81098e-05	6.76807e-05	2.40772	F46H5.3a	0	0
W10C8.5.3	2.81098e-05	6.76807e-05	2.40772	W10C8.5.3	0	0
ZC434.8.2	2.81098e-05	6.76807e-05	2.40772	ZC434.8.2	0	0
Y50D7A.3a	3.66001e-05	8.7492e-05	2.39049	Y50D7A.3a	0	0
T17E9.1a	3.03504e-05	7.14685e-05	2.35478	T17E9.1a	0	0
C36B7.1	3.64878e-05	8.58253e-05	2.35217	C36B7.1	0	0
C36B7.2	3.64878e-05	8.58253e-05	2.35217	C36B7.2	0	0
C15F1.7a	0.000138744	0.0021915	15.7952	C15F1.7a	0	1
F49E11.1b	3.64878e-05	8.58253e-05	2.35217	F49E11.1b	0	0
H24K24.3b	1.71917e-05	4.02663e-05	2.34219	H24K24.3b	0	0
Y50D4C.2	1.71917e-05	4.02663e-05	2.34219	Y50D4C.2	0	0
C33A12.7	2.40106e-05	5.61162e-05	2.33714	C33A12.7	0	0
C15H9.1	9.09754e-05	0.00303675	33.3799	C15H9.1	0	1
Y38F1A.6.1	2.23379e-05	5.19674e-05	2.32643	Y38F1A.6.1	0	0
Y105E8A.19	6.39953e-05	0.000148253	2.31662	Y105E8A.19	0	0
C47B2.6b	0.00014556	0.000336484	2.31165	C47B2.6b	0	0
T25G3.4	1.4434e-05	3.3205e-05	2.30047	T25G3.4	0	0
B0523.1	9.99595e-06	2.26648e-05	2.2674	B0523.1	0	0
C18H7.4	9.99595e-06	2.26648e-05	2.2674	C18H7.4	0	0
C25A8.5	9.99595e-06	2.26648e-05	2.2674	C25A8.5	0	0
C35E7.10a	9.99595e-06	2.26648e-05	2.2674	C35E7.10a	0	0
C55C3.4	9.99595e-06	2.26648e-05	2.2674	C55C3.4	0	0
F01D4.3	9.99595e-06	2.26648e-05	2.2674	F01D4.3	0	0
F22D6.1	9.99595e-06	2.26648e-05	2.2674	F22D6.1	0	0
F23C8.7	9.99595e-06	2.26648e-05	2.2674	F23C8.7	0	0
F26E4.5	9.99595e-06	2.26648e-05	2.2674	F26E4.5	0	0
F53G12.6	9.99595e-06	2.26648e-05	2.2674	F53G12.6	0	0
F57B9.8	9.99595e-06	2.26648e-05	2.2674	F57B9.8	0	0
F59A3.8	9.99595e-06	2.26648e-05	2.2674	F59A3.8	0	0
K07F5.4a	9.99595e-06	2.26648e-05	2.2674	K07F5.4a	0	0
R05H5.4	9.99595e-06	2.26648e-05	2.2674	R05H5.4	0	0
R11E3.1	9.99595e-06	2.26648e-05	2.2674	R11E3.1	0	0
T04B2.2	9.99595e-06	2.26648e-05	2.2674	T04B2.2	0	0
T06C10.3	9.99595e-06	2.26648e-05	2.2674	T06C10.3	0	0
T06C10.6	9.99595e-06	2.26648e-05	2.2674	T06C10.6	0	0
T13H10.1	9.99595e-06	2.26648e-05	2.2674	T13H10.1	0	0
T21G5.1	9.99595e-06	2.26648e-05	2.2674	T21G5.1	0	0
T25B9.4	9.99595e-06	2.26648e-05	2.2674	T25B9.4	0	0
W01B6.5	9.99595e-06	2.26648e-05	2.2674	W01B6.5	0	0
W03F8.2	9.99595e-06	2.26648e-05	2.2674	W03F8.2	0	0
Y116A8C.24	9.99595e-06	2.26648e-05	2.2674	Y116A8C.24	0	0
Y116A8C.38	9.99595e-06	2.26648e-05	2.2674	Y116A8C.38	0	0
Y43C5B.2	9.99595e-06	2.26648e-05	2.2674	Y43C5B.2	0	0
Y4C6A.1	9.99595e-06	2.26648e-05	2.2674	Y4C6A.1	0	0
ZC581.7	9.99595e-06	2.26648e-05	2.2674	ZC581.7	0	0
ZK20.2	9.99595e-06	2.26648e-05	2.2674	ZK20.2	0	0
ZK593.9	9.99595e-06	2.26648e-05	2.2674	ZK593.9	0	0
ZK622.1	9.99595e-06	2.26648e-05	2.2674	ZK622.1	0	0
F25B4.1.2	8.70364e-06	1.96852e-05	2.26172	F25B4.1.2	0	0
F26H9.5	3.70346e-05	8.31094e-05	2.2441	F26H9.5	0	0
R74.1.1	0.000105268	0.000234123	2.22407	R74.1.1	0	0
T03F1.8a	3.30822e-05	7.33459e-05	2.21708	T03F1.8a	0	0
Y71G12B.10	4.48929e-05	9.92233e-05	2.21022	Y71G12B.10	0	0
F08F1.1b	3.27628e-05	7.15502e-05	2.18389	F08F1.1b	0	0
M176.6a	3.27628e-05	7.15502e-05	2.18389	M176.6a	0	0
R09D1.13	3.27628e-05	7.15502e-05	2.18389	R09D1.13	0	0
R151.4a	3.27628e-05	7.15502e-05	2.18389	R151.4a	0	0
C23G10.3.1	2.86332e-05	0.0020873	72.8979	C23G10.3.1	0	1
W03A5.1	3.27628e-05	7.15502e-05	2.18389	W03A5.1	0	0
W04G5.10	3.27628e-05	7.15502e-05	2.18389	W04G5.10	0	0
W04G5.6	3.27628e-05	7.15502e-05	2.18389	W04G5.6	0	0
Y38H6C.20	3.27628e-05	7.15502e-05	2.18389	Y38H6C.20	0	0
Y50D4B.6	3.27628e-05	7.15502e-05	2.18389	Y50D4B.6	0	0
ZK938.5	3.27628e-05	7.15502e-05	2.18389	ZK938.5	0	0
C05C8.7.3	9.31317e-05	0.000202716	2.17666	C05C8.7.3	0	0
ZK632.4	9.31317e-05	0.000202716	2.17666	ZK632.4	0	0
F52B11.2	8.52549e-05	0.000185571	2.17666	F52B11.2	0	0
B0348.6b	5.39793e-05	0.000117495	2.17666	B0348.6b	0	0
F53A2.6.1	5.39793e-05	0.000117495	2.17666	F53A2.6.1	0	0
Y57A10A.30.1	5.39793e-05	0.000117495	2.17666	Y57A10A.30.1	0	0
ZK1128.1.2	1.04407e-05	2.2367e-05	2.14228	ZK1128.1.2	0	0
C31E10.7.1	1.98085e-05	4.24353e-05	2.14228	C31E10.7.1	0	0
W02D3.1.3	1.98085e-05	4.24353e-05	2.14228	W02D3.1.3	0	0
D2023.1b.2	1.22565e-05	2.62569e-05	2.14228	D2023.1b.2	0	0
F58B4.2	1.22565e-05	2.62569e-05	2.14228	F58B4.2	0	0
W02A2.1	8.33606e-06	1.78582e-05	2.14228	W02A2.1	0	0
Y67H2A.8.2	1.64658e-05	3.52744e-05	2.14228	Y67H2A.8.2	0	0
C46F4.2.2	2.58335e-05	5.53427e-05	2.14228	C46F4.2.2	0	0
F37C12.7	2.58335e-05	5.53427e-05	2.14228	F37C12.7	0	0
C25A1.5	2.03037e-05	4.34962e-05	2.14228	C25A1.5	0	0
W08D2.4.1	2.1129e-05	4.52644e-05	2.14228	W08D2.4.1	0	0
Y82E9BR.14b	2.70303e-05	5.79065e-05	2.14228	Y82E9BR.14b	0	0
W06D12.3	2.70716e-05	5.7995e-05	2.14228	W06D12.3	0	0
VZK822L.1.2	2.71541e-05	5.81718e-05	2.14228	VZK822L.1.2	0	0
R07C3.4	2.33987e-05	5.01267e-05	2.14228	R07C3.4	0	0
R09E10.3	2.33987e-05	5.01267e-05	2.14228	R09E10.3	0	0
R09E10.4a	2.33987e-05	5.01267e-05	2.14228	R09E10.4a	0	0
T08B1.6	2.33987e-05	5.01267e-05	2.14228	T08B1.6	0	0
Y65B4BL.5	2.33987e-05	5.01267e-05	2.14228	Y65B4BL.5	0	0
T13F2.1.3	1.55579e-05	3.33294e-05	2.14228	T13F2.1.3	0	0
B0252.1	4.1059e-05	8.78501e-05	2.1396	B0252.1	0	0
F09A5.2	4.1059e-05	8.78501e-05	2.1396	F09A5.2	0	0
F09G2.1	4.1059e-05	8.78501e-05	2.1396	F09G2.1	0	0
F46C3.1	2.59795e-05	5.54919e-05	2.13599	F46C3.1	0	0
C24G6.2a	4.3668e-05	9.29761e-05	2.12916	C24G6.2a	0	0
ZK622.3b	3.69877e-06	7.87267e-06	2.12845	ZK622.3b	0	0
Y38E10A.8	2.46703e-05	5.22564e-05	2.11819	Y38E10A.8	0	0
Y55F3AL.1	2.49453e-05	5.27642e-05	2.1152	Y55F3AL.1	0	0
B0496.3b	7.51607e-05	0.000158697	2.11144	B0496.3b	0	0
B0496.4.2	5.26045e-05	0.000110337	2.09748	B0496.4.2	0	0
K09B11.5a	2.31348e-05	4.84792e-05	2.09551	K09B11.5a	0	0
T25B9.5	2.31348e-05	4.84792e-05	2.09551	T25B9.5	0	0
W08D2.8	2.31348e-05	4.84792e-05	2.09551	W08D2.8	0	0
Y69E1A.3	2.31348e-05	4.84792e-05	2.09551	Y69E1A.3	0	0
MTCE.25	0.000161309	0.00033533	2.07881	MTCE.25	0	0
C26C6.2	2.87107e-05	0.00241833	84.2311	C26C6.2	0	1
C03B1.5	3.1068e-05	6.44e-05	2.07287	C03B1.5	0	0
T19A5.2a	3.1068e-05	6.44e-05	2.07287	T19A5.2a	0	0
F15A2.6a	3.52293e-05	7.27539e-05	2.06516	F15A2.6a	0	0
D1009.1a	5.38718e-05	0.000110882	2.05825	D1009.1a	0	0
F25B4.6	2.39804e-06	4.93081e-06	2.05618	F25B4.6	0	0
ZK688.3.2	9.61801e-06	1.97764e-05	2.05618	ZK688.3.2	0	0
C26E6.9c	5.73205e-06	0.00240907	420.28	C26E6.9c	0	1
K10C2.4.2	1.29594e-05	2.66469e-05	2.05618	K10C2.4.2	0	0
T08D2.7	6.9398e-05	0.000142387	2.05174	T08D2.7	0	0
Y60A3A.12	6.9398e-05	0.000142387	2.05174	Y60A3A.12	0	0
B0041.6a	3.47371e-05	7.10436e-05	2.04518	B0041.6a	0	0
F52E4.1a.2	1.52148e-05	3.10087e-05	2.03807	F52E4.1a.2	0	0
C08G9.2	8.15856e-06	1.65805e-05	2.03228	C08G9.2	0	0
C17D12.6a	8.15856e-06	1.65805e-05	2.03228	C17D12.6a	0	0
C40H5.7	8.15856e-06	1.65805e-05	2.03228	C40H5.7	0	0
C43F9.5	8.15856e-06	1.65805e-05	2.03228	C43F9.5	0	0
F11C7.4	8.15856e-06	1.65805e-05	2.03228	F11C7.4	0	0
F13B9.6	8.15856e-06	1.65805e-05	2.03228	F13B9.6	0	0
F16B12.2	8.15856e-06	1.65805e-05	2.03228	F16B12.2	0	0
F31A9.3a	8.15856e-06	1.65805e-05	2.03228	F31A9.3a	0	0
F38B2.3	8.15856e-06	1.65805e-05	2.03228	F38B2.3	0	0
F46B3.14	8.15856e-06	1.65805e-05	2.03228	F46B3.14	0	0
F46B3.9	8.15856e-06	1.65805e-05	2.03228	F46B3.9	0	0
F46E10.11	8.15856e-06	1.65805e-05	2.03228	F46E10.11	0	0
F47C12.1	8.15856e-06	1.65805e-05	2.03228	F47C12.1	0	0
F55G1.13	8.15856e-06	1.65805e-05	2.03228	F55G1.13	0	0
F55H12.3	8.15856e-06	1.65805e-05	2.03228	F55H12.3	0	0
F56H11.1c	8.15856e-06	1.65805e-05	2.03228	F56H11.1c	0	0
F58E6.3	8.15856e-06	1.65805e-05	2.03228	F58E6.3	0	0
H30A04.1b.2	8.15856e-06	1.65805e-05	2.03228	H30A04.1b.2	0	0
K04H4.2c.1	8.15856e-06	1.65805e-05	2.03228	K04H4.2c.1	0	0
K07D8.1	8.15856e-06	1.65805e-05	2.03228	K07D8.1	0	0
K08D9.3	8.15856e-06	1.65805e-05	2.03228	K08D9.3	0	0
K08E5.3a	8.15856e-06	1.65805e-05	2.03228	K08E5.3a	0	0
M142.2.2	8.15856e-06	1.65805e-05	2.03228	M142.2.2	0	0
R02F11.1	8.15856e-06	1.65805e-05	2.03228	R02F11.1	0	0
R05G6.9	8.15856e-06	1.65805e-05	2.03228	R05G6.9	0	0
T06E6.10	8.15856e-06	1.65805e-05	2.03228	T06E6.10	0	0
T10E10.4	8.15856e-06	1.65805e-05	2.03228	T10E10.4	0	0
T25F10.3.1	8.15856e-06	1.65805e-05	2.03228	T25F10.3.1	0	0
T26E3.6	8.15856e-06	1.65805e-05	2.03228	T26E3.6	0	0
W02C12.1	8.15856e-06	1.65805e-05	2.03228	W02C12.1	0	0
Y38C1AA.9	8.15856e-06	1.65805e-05	2.03228	Y38C1AA.9	0	0
Y41D4A.1	8.15856e-06	1.65805e-05	2.03228	Y41D4A.1	0	0
Y46G5A.29	8.15856e-06	1.65805e-05	2.03228	Y46G5A.29	0	0
Y47D3B.3	8.15856e-06	1.65805e-05	2.03228	Y47D3B.3	0	0
Y47D3B.4	8.15856e-06	1.65805e-05	2.03228	Y47D3B.4	0	0
Y51F10.3	8.15856e-06	1.65805e-05	2.03228	Y51F10.3	0	0
Y68A4A.10a	8.15856e-06	1.65805e-05	2.03228	Y68A4A.10a	0	0
Y69A2AR.25	8.15856e-06	1.65805e-05	2.03228	Y69A2AR.25	0	0
Y69H2.10b	8.15856e-06	1.65805e-05	2.03228	Y69H2.10b	0	0
Y69H2.11	8.15856e-06	1.65805e-05	2.03228	Y69H2.11	0	0
Y69H2.12	8.15856e-06	1.65805e-05	2.03228	Y69H2.12	0	0
Y69H2.2	8.15856e-06	1.65805e-05	2.03228	Y69H2.2	0	0
Y69H2.3b	8.15856e-06	1.65805e-05	2.03228	Y69H2.3b	0	0
Y73F8A.5	8.15856e-06	1.65805e-05	2.03228	Y73F8A.5	0	0
ZK783.1	8.15856e-06	1.65805e-05	2.03228	ZK783.1	0	0
C06A12.5	6.86648e-06	1.39546e-05	2.03228	C06A12.5	0	0
C33F10.7a	6.86648e-06	1.39546e-05	2.03228	C33F10.7a	0	0
C40H5.4	6.86648e-06	1.39546e-05	2.03228	C40H5.4	0	0
F46H5.8	6.86648e-06	1.39546e-05	2.03228	F46H5.8	0	0
M05D6.4	6.86648e-06	1.39546e-05	2.03228	M05D6.4	0	0
M28.6	6.86648e-06	1.39546e-05	2.03228	M28.6	0	0
Y42A5A.2	6.86648e-06	1.39546e-05	2.03228	Y42A5A.2	0	0
Y45F10D.11a	6.86648e-06	1.39546e-05	2.03228	Y45F10D.11a	0	0
ZK945.1	6.86648e-06	1.39546e-05	2.03228	ZK945.1	0	0
Y102A11A.8	3.32548e-05	6.75402e-05	2.03099	Y102A11A.8	0	0
C24A8.4	6.54435e-05	0.000132266	2.02107	C24A8.4	0	0
C32D5.5	2.97718e-06	0.00180725	607.035	C32D5.5	0	1
K09B11.1	6.76207e-05	0.00013657	2.01964	K09B11.1	0	0
ZC504.4c	7.91954e-05	0.000159827	2.01814	ZC504.4c	0	0
C50H11.1	3.79624e-05	7.62503e-05	2.00858	C50H11.1	0	0
F41C3.3.2	3.79624e-05	7.62503e-05	2.00858	F41C3.3.2	0	0
F28F8.2	3.4616e-05	6.9499e-05	2.00771	F28F8.2	0	0
F46E10.1a	3.4616e-05	6.9499e-05	2.00771	F46E10.1a	0	0
F47G6.2	3.4616e-05	6.9499e-05	2.00771	F47G6.2	0	0
C31C9.2.2	8.09279e-05	0.000162259	2.00499	C31C9.2.2	0	0
C24A8.6	3.60154e-05	7.21916e-05	2.00447	C24A8.6	0	0
AH10.1	1.89054e-05	3.78873e-05	2.00404	AH10.1	0	0
C32E8.6a	1.89054e-05	3.78873e-05	2.00404	C32E8.6a	0	0
C52B9.9	1.89054e-05	3.78873e-05	2.00404	C52B9.9	0	0
F11A3.1.2	1.89054e-05	3.78873e-05	2.00404	F11A3.1.2	0	0
F25C8.4	1.89054e-05	3.78873e-05	2.00404	F25C8.4	0	0
T20F7.7	1.89054e-05	3.78873e-05	2.00404	T20F7.7	0	0
ZK1127.2	1.89054e-05	3.78873e-05	2.00404	ZK1127.2	0	0
F28B3.1	1.74728e-05	3.50038e-05	2.00333	F28B3.1	0	0
C25G6.3	2.48306e-05	4.94598e-05	1.99189	C25G6.3	0	0
C12D8.10b.2	3.59865e-05	7.11762e-05	1.97786	C12D8.10b.2	0	0
F28H6.1a	3.59865e-05	7.11762e-05	1.97786	F28H6.1a	0	0
F29D10.4	1.07363e-05	2.1094e-05	1.96473	F29D10.4	0	0
F10B5.5	5.59341e-06	1.09895e-05	1.96473	F10B5.5	0	0
Y48C3A.7	5.59341e-06	1.09895e-05	1.96473	Y48C3A.7	0	0
Y39E4B.1	1.53162e-05	3.00922e-05	1.96473	Y39E4B.1	0	0
C33H5.7	9.00951e-06	1.77013e-05	1.96473	C33H5.7	0	0
F35H8.7	6.55067e-06	1.28703e-05	1.96473	F35H8.7	0	0
H27M09.2	1.79627e-05	3.52919e-05	1.96473	H27M09.2	0	0
Y53C12A.1	6.55067e-06	1.28703e-05	1.96473	Y53C12A.1	0	0
W01G7.3	1.79252e-05	3.52182e-05	1.96473	W01G7.3	0	0
C34C6.6a	1.24342e-06	0.00158777	1276.94	C34C6.6a	0	1
C34D1.3	1.21555e-05	0.00178007	146.442	C34D1.3	0	1
Y37E3.3	1.79252e-05	3.52182e-05	1.96473	Y37E3.3	0	0
C42D4.8	1.77938e-05	3.496e-05	1.96473	C42D4.8	0	0
F11A10.1a	1.16748e-05	2.29379e-05	1.96473	F11A10.1a	0	0
H43I07.2	1.75873e-05	3.45544e-05	1.96473	H43I07.2	0	0
Y74C10AR.1	1.75498e-05	3.44806e-05	1.96473	Y74C10AR.1	0	0
ZK675.2	8.08979e-06	1.58943e-05	1.96473	ZK675.2	0	0
C10H11.8	1.71744e-05	3.37431e-05	1.96473	C10H11.8	0	0
C15H11.8	1.73433e-05	3.4075e-05	1.96473	C15H11.8	0	0
F52G2.1b	1.15434e-05	2.26798e-05	1.96473	F52G2.1b	0	0
T24H10.1	1.73809e-05	3.41487e-05	1.96473	T24H10.1	0	0
Y77E11A.6	1.73433e-05	3.4075e-05	1.96473	Y77E11A.6	0	0
F11D5.3a	6.21281e-06	1.22065e-05	1.96473	F11D5.3a	0	0
F26D11.1	1.3946e-05	2.74001e-05	1.96473	F26D11.1	0	0
K07A12.4a	7.73317e-06	1.51936e-05	1.96473	K07A12.4a	0	0
T14G8.3a	9.40368e-06	1.84757e-05	1.96473	T14G8.3a	0	0
T24H7.2.1	9.40368e-06	1.84757e-05	1.96473	T24H7.2.1	0	0
W02B3.2	1.09616e-05	2.15366e-05	1.96473	W02B3.2	0	0
F43E2.8.2	1.35518e-05	2.66257e-05	1.96473	F43E2.8.2	0	0
M01D7.4	1.62171e-05	3.18623e-05	1.96473	M01D7.4	0	0
C46H11.4a	1.33453e-05	2.622e-05	1.96473	C46H11.4a	0	0
C06A1.1.1	1.05862e-05	2.0799e-05	1.96473	C06A1.1.1	0	0
C41C4.8.3	1.05862e-05	2.0799e-05	1.96473	C41C4.8.3	0	0
T10H10.1	8.31503e-06	1.63368e-05	1.96473	T10H10.1	0	0
Y34D9A.10	1.82255e-05	3.58082e-05	1.96473	Y34D9A.10	0	0
Y55F3AR.3.1	1.8188e-05	3.57345e-05	1.96473	Y55F3AR.3.1	0	0
Y71H10A.1a	1.83944e-05	3.61401e-05	1.96473	Y71H10A.1a	0	0
K01C8.10.3	1.8263e-05	3.5882e-05	1.96473	K01C8.10.3	0	0
T21B10.7.1	1.8263e-05	3.5882e-05	1.96473	T21B10.7.1	0	0
C06A1.5	1.8019e-05	3.54026e-05	1.96473	C06A1.5	0	0
C36B1.3	1.8019e-05	3.54026e-05	1.96473	C36B1.3	0	0
F23B2.13	1.79815e-05	3.53288e-05	1.96473	F23B2.13	0	0
F36A4.7	1.80566e-05	3.54763e-05	1.96473	F36A4.7	0	0
F38E9.5.2	1.55414e-05	3.05347e-05	1.96473	F38E9.5.2	0	0
Y71A12B.1	1.79815e-05	3.53288e-05	1.96473	Y71A12B.1	0	0
Y97E10AR.5	1.79815e-05	3.53288e-05	1.96473	Y97E10AR.5	0	0
E01A2.5	1.02859e-05	2.0209e-05	1.96473	E01A2.5	0	0
F09E5.1.2	1.80941e-05	3.55501e-05	1.96473	F09E5.1.2	0	0
F20B6.2.1	1.81129e-05	3.5587e-05	1.96473	F20B6.2.1	0	0
F26F4.11	1.80941e-05	3.55501e-05	1.96473	F26F4.11	0	0
T05H4.6.2	1.80941e-05	3.55501e-05	1.96473	T05H4.6.2	0	0
C26F1.4.1	1.78501e-05	3.50707e-05	1.96473	C26F1.4.1	0	0
C37H5.8	0.000131734	0.00288659	21.9123	C37H5.8	0	1
F35G12.8	1.01357e-05	1.99139e-05	1.96473	F35G12.8	0	0
R13G10.1	1.01357e-05	1.99139e-05	1.96473	R13G10.1	0	0
T07A9.11.4	1.78501e-05	3.50707e-05	1.96473	T07A9.11.4	0	0
Y47D3A.26b	1.27259e-05	2.50031e-05	1.96473	Y47D3A.26b	0	0
C50F4.2	1.52411e-05	2.99447e-05	1.96473	C50F4.2	0	0
F44B9.4a	1.78876e-05	3.51444e-05	1.96473	F44B9.4a	0	0
H15N14.2a	1.26884e-05	2.49293e-05	1.96473	H15N14.2a	0	0
R02E12.2a	1.77375e-05	3.48494e-05	1.96473	R02E12.2a	0	0
Y53C12A.4.2	1.77375e-05	3.48494e-05	1.96473	Y53C12A.4.2	0	0
F44E5.4	9.10336e-06	1.78857e-05	1.96473	F44E5.4	0	0
F44E5.5	9.10336e-06	1.78857e-05	1.96473	F44E5.5	0	0
F54C9.2	9.10336e-06	1.78857e-05	1.96473	F54C9.2	0	0
F09F7.3.1	1.7531e-05	3.44438e-05	1.96473	F09F7.3.1	0	0
Y48E1A.1a	1.7531e-05	3.44438e-05	1.96473	Y48E1A.1a	0	0
C35B1.1	1.73996e-05	3.41856e-05	1.96473	C35B1.1	0	0
F58A4.9.2	1.74372e-05	3.42594e-05	1.96473	F58A4.9.2	0	0
Y49F6B.1	1.76061e-05	3.45913e-05	1.96473	Y49F6B.1	0	0
C32D5.2.2	1.72307e-05	3.38537e-05	1.96473	C32D5.2.2	0	0
ZK1307.6	1.71932e-05	3.378e-05	1.96473	ZK1307.6	0	0
K08A8.1a	1.71368e-05	3.36693e-05	1.96473	K08A8.1a	0	0
F31E3.5.1	7.78947e-06	1.53042e-05	1.96473	F31E3.5.1	0	0
R03G5.1a.2	7.78947e-06	1.53042e-05	1.96473	R03G5.1a.2	0	0
K04G2.3	1.19001e-05	2.33805e-05	1.96473	K04G2.3	0	0
T02C12.1	1.19001e-05	2.33805e-05	1.96473	T02C12.1	0	0
C44C10.4	7.60178e-06	1.49355e-05	1.96473	C44C10.4	0	0
F28B3.7a.2	7.60178e-06	1.49355e-05	1.96473	F28B3.7a.2	0	0
T03F1.3	1.6311e-05	3.20467e-05	1.96473	T03F1.3	0	0
VF11C1L.1	1.38709e-05	2.72526e-05	1.96473	VF11C1L.1	0	0
Y81G3A.3	1.38334e-05	2.71789e-05	1.96473	Y81G3A.3	0	0
H19N07.1.2	1.82443e-05	3.58451e-05	1.96473	H19N07.1.2	0	0
W09D6.6	1.82818e-05	3.59189e-05	1.96473	W09D6.6	0	0
C07G2.3a	1.82067e-05	3.57714e-05	1.96473	C07G2.3a	0	0
F11F1.1	1.36644e-05	2.6847e-05	1.96473	F11F1.1	0	0
F26D10.3.2	1.36644e-05	2.6847e-05	1.96473	F26D10.3.2	0	0
F29C4.6.2	8.59658e-06	1.689e-05	1.96473	F29C4.6.2	0	0
F36D4.3b	1.81692e-05	3.56976e-05	1.96473	F36D4.3b	0	0
F54A3.3	1.82067e-05	3.57714e-05	1.96473	F54A3.3	0	0
T05C12.7.2	1.82067e-05	3.57714e-05	1.96473	T05C12.7.2	0	0
T10B5.5a	1.82067e-05	3.57714e-05	1.96473	T10B5.5a	0	0
C24B5.2a	1.12619e-05	2.21266e-05	1.96473	C24B5.2a	0	0
F32D1.1	1.12619e-05	2.21266e-05	1.96473	F32D1.1	0	0
F53A3.2	1.13182e-05	2.22372e-05	1.96473	F53A3.2	0	0
C26E6.4	1.80378e-05	3.54395e-05	1.96473	C26E6.4	0	0
K01G5.5.1	1.11493e-05	2.19053e-05	1.96473	K01G5.5.1	0	0
C30C11.4.2	1.55226e-05	3.04978e-05	1.96473	C30C11.4.2	0	0
F22B7.6a	1.3289e-05	2.61094e-05	1.96473	F22B7.6a	0	0
F32D1.2	1.31201e-05	2.57775e-05	1.96473	F32D1.2	0	0
R05D3.6	1.31201e-05	2.57775e-05	1.96473	R05D3.6	0	0
ZC262.5	1.31201e-05	2.57775e-05	1.96473	ZC262.5	0	0
Y74C10AR.3	1.29512e-05	2.54456e-05	1.96473	Y74C10AR.3	0	0
F59A2.4a	1.50159e-05	2.95021e-05	1.96473	F59A2.4a	0	0
Y52D5A.2	1.71181e-05	3.36324e-05	1.96473	Y52D5A.2	0	0
K04D7.2a	7.67686e-06	1.5083e-05	1.96473	K04D7.2a	0	0
T01G9.5b	7.67686e-06	1.5083e-05	1.96473	T01G9.5b	0	0
C43E11.7.2	6.3442e-06	1.24647e-05	1.96473	C43E11.7.2	0	0
C50F4.16.1	6.3442e-06	1.24647e-05	1.96473	C50F4.16.1	0	0
F46F11.1a	1.48094e-05	2.90965e-05	1.96473	F46F11.1a	0	0
M106.1	1.27072e-05	2.49662e-05	1.96473	M106.1	0	0
Y38A8.1	6.3442e-06	1.24647e-05	1.96473	Y38A8.1	0	0
Y87G2A.14	6.3442e-06	1.24647e-05	1.96473	Y87G2A.14	0	0
C11H1.4a	1.25382e-05	2.46343e-05	1.96473	C11H1.4a	0	0
F39G3.7	1.25382e-05	2.46343e-05	1.96473	F39G3.7	0	0
F40G9.8	2.87542e-05	5.63842e-05	1.96091	F40G9.8	0	0
F59F5.3	2.87542e-05	5.63842e-05	1.96091	F59F5.3	0	0
M01B2.1	2.87542e-05	5.63842e-05	1.96091	M01B2.1	0	0
R09D1.12	2.87542e-05	5.63842e-05	1.96091	R09D1.12	0	0
T17A3.10	2.87542e-05	5.63842e-05	1.96091	T17A3.10	0	0
T17A3.8	2.87542e-05	5.63842e-05	1.96091	T17A3.8	0	0
T27C10.6	0.000120933	0.000236055	1.95194	T27C10.6	0	0
F01F1.12a	1.21348e-05	2.36759e-05	1.95108	F01F1.12a	0	0
T05D4.1.2	1.21348e-05	2.36759e-05	1.95108	T05D4.1.2	0	0
B0285.1	2.52828e-05	4.84262e-05	1.91538	B0285.1	0	0
T04C10.1	8.12427e-05	0.00015554	1.91451	T04C10.1	0	0
Y17G7B.7.2	1.50346e-05	2.87568e-05	1.9127	Y17G7B.7.2	0	0
F39C12.2b	1.32876e-06	2.53499e-06	1.90779	F39C12.2b	0	0
F57F5.4a.2	1.32876e-06	2.53499e-06	1.90779	F57F5.4a.2	0	0
F59E12.2.2	5.5591e-05	0.000106017	1.90708	F59E12.2.2	0	0
C08B6.9	1.92172e-05	3.64456e-05	1.8965	C08B6.9	0	0
F11H8.1.1	1.90296e-05	3.60768e-05	1.89583	F11H8.1.1	0	0
W02A11.4	1.90108e-05	3.60399e-05	1.89576	W02A11.4	0	0
C26E6.8.2	1.86354e-05	3.53024e-05	1.89437	C26E6.8.2	0	0
C47D12.6a	7.09761e-05	0.0020206	28.4687	C47D12.6a	0	1
T03F1.1.1	1.86354e-05	3.53024e-05	1.89437	T03F1.1.1	0	0
Y65B4A.8.1	2.55989e-05	4.84319e-05	1.89195	Y65B4A.8.1	0	0
M7.5.1	1.78095e-05	3.36797e-05	1.89111	M7.5.1	0	0
ZK829.4.3	7.9434e-05	0.000149395	1.88074	ZK829.4.3	0	0
T05G5.5	2.11692e-05	3.97288e-05	1.87672	T05G5.5	0	0
C47E12.5a.2	1.38115e-05	2.58248e-05	1.8698	C47E12.5a.2	0	0
C07H6.1	2.57736e-05	4.78006e-05	1.85463	C07H6.1	0	0
Y37E3.17b	2.02443e-05	3.75394e-05	1.85432	Y37E3.17b	0	0
T11G6.1b	3.84208e-05	7.1103e-05	1.85064	T11G6.1b	0	0
C29A12.3a	2.93238e-05	5.42474e-05	1.84994	C29A12.3a	0	0
C45G3.3	2.97481e-05	5.49806e-05	1.8482	C45G3.3	0	0
B0035.5.1	4.64097e-05	8.56808e-05	1.84618	B0035.5.1	0	0
Y106G6H.5.1	3.72311e-05	6.8715e-05	1.84564	Y106G6H.5.1	0	0
W05G11.6a.2	4.47669e-05	8.24473e-05	1.8417	W05G11.6a.2	0	0
C34E10.4a	3.93025e-05	7.17394e-05	1.82532	C34E10.4a	0	0
F11E6.8	4.77863e-05	8.70757e-05	1.82219	F11E6.8	0	0
F59B8.2.3	4.34454e-05	7.835e-05	1.80341	F59B8.2.3	0	0
T14E8.1a	4.20991e-05	7.59018e-05	1.80293	T14E8.1a	0	0
H01G02.2	1.80339e-05	3.24538e-05	1.7996	H01G02.2	0	0
C26E6.11	2.57809e-05	4.62876e-05	1.79542	C26E6.11	0	0
W02G9.1	1.89849e-05	3.40398e-05	1.793	W02G9.1	0	0
Y105C5B.12b	3.0869e-05	5.53011e-05	1.79148	Y105C5B.12b	0	0
W09C5.5	2.58243e-05	4.62074e-05	1.7893	W09C5.5	0	0
C49F5.1.3	8.81339e-05	0.0029546	33.524	C49F5.1.3	0	1
C49F5.2	4.81629e-06	0.00223768	464.607	C49F5.2	0	1
R13F6.6a	8.27354e-05	0.000147783	1.78622	R13F6.6a	0	0
C06E7.3a	3.83442e-05	6.78656e-05	1.76991	C06E7.3a	0	0
T13A10.11a.1	3.83442e-05	6.78656e-05	1.76991	T13A10.11a.1	0	0
C54F6.8	2.13593e-06	3.76806e-06	1.76413	C54F6.8	0	0
ZK1037.4	2.13593e-06	3.76806e-06	1.76413	ZK1037.4	0	0
F57H12.2	2.50615e-06	4.42119e-06	1.76413	F57H12.2	0	0
C05H8.1b	4.3449e-05	7.61885e-05	1.75352	C05H8.1b	0	0
C24A1.3a	8.68496e-05	0.000151903	1.74903	C24A1.3a	0	0
Y73B6A.5a.3	5.83999e-05	0.000101698	1.7414	Y73B6A.5a.3	0	0
K11E8.1c.1	6.87567e-05	0.000119044	1.73138	K11E8.1c.1	0	0
M79.1a	0.000210963	0.00036257	1.71864	M79.1a	0	0
C16C10.3	6.01853e-06	1.02996e-05	1.71131	C16C10.3	0	0
C18E3.7a	6.01853e-06	1.02996e-05	1.71131	C18E3.7a	0	0
F48F7.1b	6.01853e-06	1.02996e-05	1.71131	F48F7.1b	0	0
F56A6.1a	6.01853e-06	1.02996e-05	1.71131	F56A6.1a	0	0
K08H10.7	6.01853e-06	1.02996e-05	1.71131	K08H10.7	0	0
R04A9.2	6.01853e-06	1.02996e-05	1.71131	R04A9.2	0	0
R09A1.1	6.01853e-06	1.02996e-05	1.71131	R09A1.1	0	0
T22B3.2b	6.01853e-06	1.02996e-05	1.71131	T22B3.2b	0	0
C50F7.10	0.000478525	0.0027271	5.69896	C50F7.10	0	1
T23D8.7	6.01853e-06	1.02996e-05	1.71131	T23D8.7	0	0
Y110A7A.18	6.01853e-06	1.02996e-05	1.71131	Y110A7A.18	0	0
ZK757.3a.1	6.01853e-06	1.02996e-05	1.71131	ZK757.3a.1	0	0
B0412.4.2	9.53881e-06	1.63238e-05	1.71131	B0412.4.2	0	0
C16A3.9.1	9.53881e-06	1.63238e-05	1.71131	C16A3.9.1	0	0
T01C3.6.2	9.53881e-06	1.63238e-05	1.71131	T01C3.6.2	0	0
Y57G11C.16.3	9.53881e-06	1.63238e-05	1.71131	Y57G11C.16.3	0	0
ZK1248.7	5.04194e-06	8.6283e-06	1.71131	ZK1248.7	0	0
C28H8.11a	2.22118e-05	3.80112e-05	1.71131	C28H8.11a	0	0
Y80D3A.1	2.20528e-05	3.77391e-05	1.71131	Y80D3A.1	0	0
C44B7.6a.2	5.63244e-06	9.63883e-06	1.71131	C44B7.6a.2	0	0
F59B2.2	5.63244e-06	9.63883e-06	1.71131	F59B2.2	0	0
H32K16.1	5.63244e-06	9.63883e-06	1.71131	H32K16.1	0	0
T27A1.5a.2	5.63244e-06	9.63883e-06	1.71131	T27A1.5a.2	0	0
Y32F6A.4	5.63244e-06	9.63883e-06	1.71131	Y32F6A.4	0	0
Y51F10.4a	5.63244e-06	9.63883e-06	1.71131	Y51F10.4a	0	0
C48B6.2	7.7446e-06	1.32534e-05	1.71131	C48B6.2	0	0
C49H3.11.1	7.7446e-06	1.32534e-05	1.71131	C49H3.11.1	0	0
E02A10.1.2	7.7446e-06	1.32534e-05	1.71131	E02A10.1.2	0	0
F28D1.7.3	7.7446e-06	1.32534e-05	1.71131	F28D1.7.3	0	0
F37C12.9.2	7.7446e-06	1.32534e-05	1.71131	F37C12.9.2	0	0
F40F8.10.2	7.7446e-06	1.32534e-05	1.71131	F40F8.10.2	0	0
T03D8.2	7.7446e-06	1.32534e-05	1.71131	T03D8.2	0	0
T05E11.1.1	7.7446e-06	1.32534e-05	1.71131	T05E11.1.1	0	0
W04D2.5.1	7.7446e-06	1.32534e-05	1.71131	W04D2.5.1	0	0
Y57G11C.34	7.7446e-06	1.32534e-05	1.71131	Y57G11C.34	0	0
Y73B6BL.45	7.7446e-06	1.32534e-05	1.71131	Y73B6BL.45	0	0
ZK836.2.1	4.65585e-06	7.96758e-06	1.71131	ZK836.2.1	0	0
ZK218.8	5.99582e-06	1.02607e-05	1.71131	ZK218.8	0	0
C03D6.1	4.17891e-06	7.15139e-06	1.71131	C03D6.1	0	0
C04F12.1	4.17891e-06	7.15139e-06	1.71131	C04F12.1	0	0
F20D12.1a	4.17891e-06	7.15139e-06	1.71131	F20D12.1a	0	0
F55A12.1	4.17891e-06	7.15139e-06	1.71131	F55A12.1	0	0
F58G1.1	4.17891e-06	7.15139e-06	1.71131	F58G1.1	0	0
K12B6.1	4.17891e-06	7.15139e-06	1.71131	K12B6.1	0	0
M03D4.6	4.17891e-06	7.15139e-06	1.71131	M03D4.6	0	0
R06C7.1	4.17891e-06	7.15139e-06	1.71131	R06C7.1	0	0
R06C7.2	4.17891e-06	7.15139e-06	1.71131	R06C7.2	0	0
T22H9.3	4.17891e-06	7.15139e-06	1.71131	T22H9.3	0	0
Y49F6A.1	4.17891e-06	7.15139e-06	1.71131	Y49F6A.1	0	0
ZK1248.8	4.17891e-06	7.15139e-06	1.71131	ZK1248.8	0	0
ZK1248.9	4.17891e-06	7.15139e-06	1.71131	ZK1248.9	0	0
B0393.1.1	8.49408e-06	1.4536e-05	1.71131	B0393.1.1	0	0
T23B12.3.1	8.49408e-06	1.4536e-05	1.71131	T23B12.3.1	0	0
F46F11.3	2.90152e-05	4.96444e-05	1.71098	F46F11.3	0	0
R07E4.4	9.24149e-06	1.57734e-05	1.7068	R07E4.4	0	0
C54G4.6	2.61493e-05	0.00134058	51.2663	C54G4.6	0	1
C50D2.7.1	1.11687e-05	1.90628e-05	1.7068	C50D2.7.1	0	0
K07C5.3	1.26407e-05	2.15751e-05	1.7068	K07C5.3	0	0
F37C12.13a.1	1.4143e-05	2.41393e-05	1.7068	F37C12.13a.1	0	0
ZK112.6	8.99869e-06	1.5359e-05	1.7068	ZK112.6	0	0
Y73B6BL.14	9.63603e-06	1.64468e-05	1.7068	Y73B6BL.14	0	0
B0564.1a	1.41278e-05	2.41134e-05	1.7068	B0564.1a	0	0
Y6B3B.5b	8.66484e-06	1.47892e-05	1.7068	Y6B3B.5b	0	0
Y6D11A.1	1.41278e-05	2.41134e-05	1.7068	Y6D11A.1	0	0
K08H10.4.1	5.0684e-06	8.65076e-06	1.7068	K08H10.4.1	0	0
W01A11.6	1.00154e-05	1.70943e-05	1.7068	W01A11.6	0	0
C33H5.14.1	1.08955e-05	1.85965e-05	1.7068	C33H5.14.1	0	0
F27D4.1	2.27881e-05	3.86965e-05	1.6981	F27D4.1	0	0
F23C8.5.2	2.27729e-05	3.86706e-05	1.6981	F23C8.5.2	0	0
F25C8.1	8.30466e-06	1.40901e-05	1.69665	F25C8.1	0	0
C55H1.2	1.96082e-05	0.00185028	94.363	C55H1.2	0	1
F28A10.6	1.86912e-05	3.17002e-05	1.696	F28A10.6	0	0
K05F1.3	1.81377e-05	3.07608e-05	1.69596	K05F1.3	0	0
T08G2.3.1	1.81377e-05	3.07608e-05	1.69596	T08G2.3.1	0	0
T25G12.5.1	1.81377e-05	3.07608e-05	1.69596	T25G12.5.1	0	0
C55B7.4a	1.12285e-05	1.904e-05	1.69568	C55B7.4a	0	0
K06A5.6.1	1.12285e-05	1.904e-05	1.69568	K06A5.6.1	0	0
C56E6.1	5.11084e-06	0.00159274	311.64	C56E6.1	0	1
T10E9.9	1.12285e-05	1.904e-05	1.69568	T10E9.9	0	0
C02D5.1	6.94393e-06	1.17682e-05	1.69475	C02D5.1	0	0
C37A2.3	6.94393e-06	1.17682e-05	1.69475	C37A2.3	0	0
C28C12.9a.1	8.95273e-06	1.51701e-05	1.69446	C28C12.9a.1	0	0
Y45F3A.3a.1	7.18549e-06	1.21754e-05	1.69444	Y45F3A.3a.1	0	0
R04A9.7	3.16698e-05	5.36353e-05	1.69358	R04A9.7	0	0
C17C3.12a	1.42024e-05	2.40434e-05	1.69291	C17C3.12a	0	0
C48B4.1.1	1.27739e-05	2.16094e-05	1.69168	C48B4.1.1	0	0
F08A8.1a.1	1.27739e-05	2.16094e-05	1.69168	F08A8.1a.1	0	0
F08A8.2	1.27739e-05	2.16094e-05	1.69168	F08A8.2	0	0
F08A8.3	1.27739e-05	2.16094e-05	1.69168	F08A8.3	0	0
F08A8.4.1	1.27739e-05	2.16094e-05	1.69168	F08A8.4.1	0	0
F59F4.1	1.27739e-05	2.16094e-05	1.69168	F59F4.1	0	0
E04F6.5a	1.24589e-05	2.1069e-05	1.69108	E04F6.5a	0	0
C02B10.1	1.0115e-05	1.709e-05	1.68958	C02B10.1	0	0
F54D5.7.2	1.12555e-05	1.9009e-05	1.68886	F54D5.7.2	0	0
F37C4.6.1	4.39322e-06	7.39139e-06	1.68245	F37C4.6.1	0	0
C05D11.12.1	8.14436e-06	1.37025e-05	1.68245	C05D11.12.1	0	0
F20H11.5	7.95004e-06	1.33756e-05	1.68245	F20H11.5	0	0
F52B5.2	3.55411e-05	5.97258e-05	1.68047	F52B5.2	0	0
K11D12.10a	0.000117672	0.000197644	1.67961	K11D12.10a	0	0
Y53F4B.1	0.000117672	0.000197644	1.67961	Y53F4B.1	0	0
D1054.8	7.95166e-05	0.00205767	25.8773	D1054.8	0	1
ZC416.4	4.06255e-05	6.79599e-05	1.67284	ZC416.4	0	0
Y111B2A.8	6.62309e-05	0.000110283	1.66513	Y111B2A.8	0	0
D2013.5	2.41204e-05	0.00209089	86.6854	D2013.5	0	1
F33D4.4.2	3.70291e-05	6.1597e-05	1.66348	F33D4.4.2	0	0
Y54E5A.1	3.70291e-05	6.1597e-05	1.66348	Y54E5A.1	0	0
H25P06.2b	8.11597e-05	0.000135006	1.66346	H25P06.2b	0	0
Y66D12A.14	4.91574e-05	8.14626e-05	1.65718	Y66D12A.14	0	0
D2024.2	3.38538e-05	5.59148e-05	1.65165	D2024.2	0	0
Y45F10A.3	3.38538e-05	5.59148e-05	1.65165	Y45F10A.3	0	0
D2030.1.2	1.78014e-05	0.00159896	89.8221	D2030.1.2	0	1
F13B9.5.2	2.41504e-05	3.97183e-05	1.64462	F13B9.5.2	0	0
F58D5.4a	2.41504e-05	3.97183e-05	1.64462	F58D5.4a	0	0
T07A9.3	5.40984e-05	8.87827e-05	1.64113	T07A9.3	0	0
Y51B9A.9	5.40984e-05	8.87827e-05	1.64113	Y51B9A.9	0	0
B0207.4	7.82727e-05	0.000128453	1.64109	B0207.4	0	0
K07C11.2.2	7.82727e-05	0.000128453	1.64109	K07C11.2.2	0	0
C34F6.8.1	5.78921e-05	9.40933e-05	1.62532	C34F6.8.1	0	0
T20F7.6	5.54496e-05	9.01143e-05	1.62516	T20F7.6	0	0
Y48G1C.2.1	0.000259816	0.00042175	1.62327	Y48G1C.2.1	0	0
R107.8	1.24702e-05	2.01619e-05	1.61681	R107.8	0	0
W07A8.3.1	5.44809e-05	8.79587e-05	1.61449	W07A8.3.1	0	0
F14B4.2a.2	4.63159e-05	7.45953e-05	1.61058	F14B4.2a.2	0	0
H25P06.1.1	4.63159e-05	7.45953e-05	1.61058	H25P06.1.1	0	0
Y77E11A.1.2	4.63159e-05	7.45953e-05	1.61058	Y77E11A.1.2	0	0
F46G11.3	3.74149e-05	6.01701e-05	1.60819	F46G11.3	0	0
F54E7.2.2	3.87843e-05	6.22726e-05	1.60561	F54E7.2.2	0	0
Y24D9A.4a	3.87843e-05	6.22726e-05	1.60561	Y24D9A.4a	0	0
Y73B3A.18a	3.87843e-05	6.22726e-05	1.60561	Y73B3A.18a	0	0
F52F12.3	8.47451e-05	0.000135519	1.59913	F52F12.3	0	0
Y105C5A.24	8.47451e-05	0.000135519	1.59913	Y105C5A.24	0	0
C47A10.5	2.38572e-05	3.78898e-05	1.58819	C47A10.5	0	0
F18E3.7a	2.38572e-05	3.78898e-05	1.58819	F18E3.7a	0	0
Y69A2AR.5	2.38572e-05	3.78898e-05	1.58819	Y69A2AR.5	0	0
F22D6.3a.1	5.04945e-05	8.00747e-05	1.58581	F22D6.3a.1	0	0
Y66D12A.23	5.04945e-05	8.00747e-05	1.58581	Y66D12A.23	0	0
ZK669.4.1	4.09969e-05	6.49637e-05	1.5846	ZK669.4.1	0	0
E02C12.5	1.21555e-05	0.00178007	146.442	E02C12.5	0	1
Y41G9A.3	5.06372e-05	8.00475e-05	1.58081	Y41G9A.3	0	0
K11H12.9	8.3031e-05	0.000130439	1.57097	K11H12.9	0	0
F25H2.10.1	4.61613e-05	7.23568e-05	1.56748	F25H2.10.1	0	0
JC8.3a.1	4.60862e-05	7.22093e-05	1.56683	JC8.3a.1	0	0
F38B2.4a	4.55106e-05	7.12365e-05	1.56527	F38B2.4a	0	0
T01H8.1e	7.44016e-05	0.00011638	1.56421	T01H8.1e	0	0
C45B11.1a	5.06368e-05	7.87712e-05	1.55561	C45B11.1a	0	0
E02H9.5	0.000478525	0.0027271	5.69896	E02H9.5	0	1
C16D9.2a	5.66797e-05	8.77748e-05	1.54861	C16D9.2a	0	0
E03A3.2	1.69348e-05	0.00175497	103.631	E03A3.2	0	1
C29F7.3	3.97458e-05	6.13583e-05	1.54377	C29F7.3	0	0
F40F8.1.1	3.97458e-05	6.13583e-05	1.54377	F40F8.1.1	0	0
E02H4.3a	8.85476e-05	0.000136625	1.54296	E02H4.3a	0	0
Y111B2A.1	8.85476e-05	0.000136625	1.54296	Y111B2A.1	0	0
Y73B3A.16	8.85476e-05	0.000136625	1.54296	Y73B3A.16	0	0
C49C3.10	3.4866e-05	5.36834e-05	1.5397	C49C3.10	0	0
E04F6.3	0.000114557	0.00219427	19.1544	E04F6.3	0	1
R13A5.8.1	5.27648e-05	8.10826e-05	1.53668	R13A5.8.1	0	0
C16A11.3	7.17319e-05	0.000110168	1.53584	C16A11.3	0	0
B0336.10.1	5.25584e-05	8.06769e-05	1.535	B0336.10.1	0	0
F16F9.4	1.65301e-05	2.53502e-05	1.53358	F16F9.4	0	0
F27C8.6.2	1.65301e-05	2.53502e-05	1.53358	F27C8.6.2	0	0
T09B9.1	1.65301e-05	2.53502e-05	1.53358	T09B9.1	0	0
Y43F8A.3	1.65301e-05	2.53502e-05	1.53358	Y43F8A.3	0	0
W03G1.6a	5.29351e-05	8.02536e-05	1.51607	W03G1.6a	0	0
F55C5.7a	2.58223e-05	3.90755e-05	1.51325	F55C5.7a	0	0
DC2.7a	8.55481e-05	0.000129435	1.51301	DC2.7a	0	0
Y71H2B.5	1.41075e-05	2.13321e-05	1.51211	Y71H2B.5	0	0
F13E6.2	3.90551e-05	5.89836e-05	1.51027	F13E6.2	0	0
T20G5.6.2	4.45661e-05	6.72729e-05	1.50951	T20G5.6.2	0	0
C29E4.8.1	4.94489e-05	7.45406e-05	1.50743	C29E4.8.1	0	0
R02C2.1	9.62067e-05	0.000144716	1.50422	R02C2.1	0	0
R02C2.2	9.62067e-05	0.000144716	1.50422	R02C2.2	0	0
R02C2.6	9.62067e-05	0.000144716	1.50422	R02C2.6	0	0
F01F1.8a.2	7.45993e-05	0.0025454	34.121	F01F1.8a.2	0	1
F01G10.1.2	7.87631e-05	0.00253425	32.1755	F01G10.1.2	0	1
Y43D4A.6	9.62067e-05	0.000144716	1.50422	Y43D4A.6	0	0
F29B9.4a.2	1.43238e-05	2.15306e-05	1.50313	F29B9.4a.2	0	0
F42G2.7	1.1601e-05	1.74378e-05	1.50313	F42G2.7	0	0
T26A5.5a	1.23436e-05	1.8554e-05	1.50313	T26A5.5a	0	0
Y105C5B.9	1.39773e-05	2.10097e-05	1.50313	Y105C5B.9	0	0
F53C3.13b.2	7.39264e-05	0.000111058	1.50228	F53C3.13b.2	0	0
W02F12.2	7.66175e-05	0.000115101	1.50228	W02F12.2	0	0
F02A9.6	8.15856e-06	0.00133237	163.31	F02A9.6	0	1
B0252.2	7.31349e-05	0.000109869	1.50228	B0252.2	0	0
F02C12.5a	0.000255436	0.00174122	6.81666	F02C12.5a	0	1
ZK455.4	7.31349e-05	0.000109869	1.50228	ZK455.4	0	0
T28D9.3d	2.86524e-05	4.30439e-05	1.50228	T28D9.3d	0	0
F13E6.5	2.25578e-05	3.38882e-05	1.50228	F13E6.5	0	0
F02E8.1.2	2.6765e-05	0.00191609	71.5894	F02E8.1.2	0	1
F27E5.1	7.59843e-05	0.00011415	1.50228	F27E5.1	0	0
K11D2.2	7.59843e-05	0.00011415	1.50228	K11D2.2	0	0
C34C6.5a	7.64592e-05	0.000114863	1.50228	C34C6.5a	0	0
C29E4.10	7.22642e-05	0.000108561	1.50228	C29E4.10	0	0
F58H12.1	4.51006e-05	6.76929e-05	1.50093	F58H12.1	0	0
C05D11.11b.3	4.45343e-05	6.67874e-05	1.49968	C05D11.11b.3	0	0
Y48B6A.12.3	0.000107432	0.000160845	1.49718	Y48B6A.12.3	0	0
M57.2.1	2.33891e-06	3.49883e-06	1.49592	M57.2.1	0	0
B0280.1a	2.50044e-06	3.74046e-06	1.49592	B0280.1a	0	0
R02D3.5.2	2.79119e-06	4.1754e-06	1.49592	R02D3.5.2	0	0
PAR2.3a	5.43624e-05	8.12619e-05	1.49482	PAR2.3a	0	0
Y48G8AL.15	1.79067e-05	2.67431e-05	1.49347	Y48G8AL.15	0	0
B0035.16	1.54573e-05	2.30798e-05	1.49313	B0035.16	0	0
ZK673.2.1	4.33907e-05	6.42804e-05	1.48143	ZK673.2.1	0	0
M04B2.4.1	1.17737e-05	1.74406e-05	1.48132	M04B2.4.1	0	0
C04F5.3	2.80386e-05	4.15061e-05	1.48032	C04F5.3	0	0
B0250.5	1.24572e-05	1.84405e-05	1.48032	B0250.5	0	0
F13D12.7.1	3.61699e-05	5.35428e-05	1.48032	F13D12.7.1	0	0
F27D9.1c	3.60497e-05	5.33649e-05	1.48032	F27D9.1c	0	0
Y73E7A.4	3.60497e-05	5.33649e-05	1.48032	Y73E7A.4	0	0
C05D2.10b	2.12293e-05	3.1426e-05	1.48032	C05D2.10b	0	0
T27F6.5a.1	3.02262e-05	4.47107e-05	1.4792	T27F6.5a.1	0	0
C06A8.1a.2	3.46544e-06	5.12249e-06	1.47816	C06A8.1a.2	0	0
D1025.2	2.62815e-06	3.88484e-06	1.47816	D1025.2	0	0
F52A8.5.2	2.62815e-06	3.88484e-06	1.47816	F52A8.5.2	0	0
T05C12.3	3.84739e-05	5.67588e-05	1.47526	T05C12.3	0	0
W01C9.4	3.84739e-05	5.67588e-05	1.47526	W01C9.4	0	0
Y59A8B.14	8.06277e-05	0.000118416	1.46867	Y59A8B.14	0	0
C47E12.1.2	4.78523e-05	7.02685e-05	1.46844	C47E12.1.2	0	0
F13B12.4.1	3.54188e-05	5.19268e-05	1.46608	F13B12.4.1	0	0
T25D3.3	3.54188e-05	5.19268e-05	1.46608	T25D3.3	0	0
F13D12.2	8.35891e-05	0.000122543	1.46601	F13D12.2	0	0
F01D4.8	3.50382e-05	5.12871e-05	1.46375	F01D4.8	0	0
F59A7.7	3.50382e-05	5.12871e-05	1.46375	F59A7.7	0	0
R08E5.2a	3.50382e-05	5.12871e-05	1.46375	R08E5.2a	0	0
T21B10.2c.1	4.67045e-05	6.82466e-05	1.46124	T21B10.2c.1	0	0
Y62E10A.13b	7.45698e-05	0.000108935	1.46084	Y62E10A.13b	0	0
T01G1.4	1.05067e-05	1.53414e-05	1.46016	T01G1.4	0	0
W09D6.1c	5.67451e-05	8.2626e-05	1.45609	W09D6.1c	0	0
F49E10.5	6.56342e-05	9.55291e-05	1.45548	F49E10.5	0	0
B0464.5a	6.47041e-05	9.38985e-05	1.4512	B0464.5a	0	0
F02E9.7	1.46912e-05	2.12973e-05	1.44966	F02E9.7	0	0
K02G10.8	3.93894e-05	5.70043e-05	1.4472	K02G10.8	0	0
ZK909.2c	0.000157397	0.000227042	1.44248	ZK909.2c	0	0
F33A8.5.2	0.000126514	0.000179622	1.41978	F33A8.5.2	0	0
F20H11.3.2	0.000105921	0.000149772	1.414	F20H11.3.2	0	0
K09A9.1	5.53245e-05	7.81605e-05	1.41276	K09A9.1	0	0
ZK1010.1.1	0.000130195	0.000183529	1.40964	ZK1010.1.1	0	0
F21A3.2b	1.2673e-05	1.78526e-05	1.40871	F21A3.2b	0	0
H25K10.1	1.2673e-05	1.78526e-05	1.40871	H25K10.1	0	0
Y105C5B.15	1.2673e-05	1.78526e-05	1.40871	Y105C5B.15	0	0
Y105C5B.3	1.2673e-05	1.78526e-05	1.40871	Y105C5B.3	0	0
F46E10.10a	9.35878e-05	0.00013033	1.3926	F46E10.10a	0	0
C01B7.4	9.81823e-06	1.36265e-05	1.38788	C01B7.4	0	0
C50F2.8	9.81823e-06	1.36265e-05	1.38788	C50F2.8	0	0
Y55B1BR.4	9.81823e-06	1.36265e-05	1.38788	Y55B1BR.4	0	0
F10D11.1.1	3.85303e-05	0.00213011	55.2839	F10D11.1.1	0	1
C14B1.10.1	2.78984e-05	3.86335e-05	1.38479	C14B1.10.1	0	0
F07A5.7a	3.53199e-05	4.86312e-05	1.37688	F07A5.7a	0	0
C41A3.1	8.40047e-05	0.00011526	1.37207	C41A3.1	0	0
C30H6.7	6.85709e-05	9.29718e-05	1.35585	C30H6.7	0	0
F23B12.5	7.00152e-05	9.47666e-05	1.35352	F23B12.5	0	0
C54G4.1a	7.85571e-05	0.000105986	1.34916	C54G4.1a	0	0
C29F3.1	5.09929e-05	6.85976e-05	1.34524	C29F3.1	0	0
F10D2.9	2.71541e-05	0.00137396	50.5987	F10D2.9	0	1
T08B2.7a	5.09929e-05	6.85976e-05	1.34524	T08B2.7a	0	0
Y67H2A.7	1.48721e-05	1.98591e-05	1.33533	Y67H2A.7	0	0
ZK550.3	1.48721e-05	1.98591e-05	1.33533	ZK550.3	0	0
F10B5.1.1	3.56681e-05	4.75569e-05	1.33332	F10B5.1.1	0	0
K10H10.2.1	4.35222e-05	5.79919e-05	1.33247	K10H10.2.1	0	0
F02C9.3	1.83503e-05	2.44152e-05	1.33051	F02C9.3	0	0
F36H2.1a	1.83503e-05	2.44152e-05	1.33051	F36H2.1a	0	0
C17G1.7.1	4.31417e-05	5.73523e-05	1.32939	C17G1.7.1	0	0
F59A7.9	4.31417e-05	5.73523e-05	1.32939	F59A7.9	0	0
Y37H9A.6.1	5.09677e-05	6.75618e-05	1.32558	Y37H9A.6.1	0	0
F13H8.10a	3.81219e-05	5.04893e-05	1.32442	F13H8.10a	0	0
F28H1.3.2	3.3791e-05	4.46261e-05	1.32065	F28H1.3.2	0	0
F11A1.3a	7.79293e-05	0.00139949	17.9585	F11A1.3a	0	1
F21F8.7.2	2.95112e-05	3.89333e-05	1.31927	F21F8.7.2	0	0
F28A12.4.2	2.95112e-05	3.89333e-05	1.31927	F28A12.4.2	0	0
B0041.4.1	2.81798e-05	3.70279e-05	1.31399	B0041.4.1	0	0
B0250.1.1	2.81798e-05	3.70279e-05	1.31399	B0250.1.1	0	0
B0303.15	2.81798e-05	3.70279e-05	1.31399	B0303.15	0	0
C03D6.8.2	2.81798e-05	3.70279e-05	1.31399	C03D6.8.2	0	0
C26E6.6	2.81798e-05	3.70279e-05	1.31399	C26E6.6	0	0
D1007.12.1	2.81798e-05	3.70279e-05	1.31399	D1007.12.1	0	0
F07D10.1.2	2.81798e-05	3.70279e-05	1.31399	F07D10.1.2	0	0
F10E7.5	2.81798e-05	3.70279e-05	1.31399	F10E7.5	0	0
F13B10.2a.2	2.81798e-05	3.70279e-05	1.31399	F13B10.2a.2	0	0
F13G3.11	2.81798e-05	3.70279e-05	1.31399	F13G3.11	0	0
F11G11.13	3.00211e-05	0.00204563	68.1398	F11G11.13	0	1
F52B5.6.3	2.81798e-05	3.70279e-05	1.31399	F52B5.6.3	0	0
F55D10.2.2	2.81798e-05	3.70279e-05	1.31399	F55D10.2.2	0	0
F56B3.8	2.81798e-05	3.70279e-05	1.31399	F56B3.8	0	0
M01F1.2.2	2.81798e-05	3.70279e-05	1.31399	M01F1.2.2	0	0
T22F3.4.1	2.81798e-05	3.70279e-05	1.31399	T22F3.4.1	0	0
T23B12.2	2.81798e-05	3.70279e-05	1.31399	T23B12.2	0	0
M28.5.1	2.14034e-05	2.81239e-05	1.31399	M28.5.1	0	0
Y48A6B.3.2	2.14034e-05	2.81239e-05	1.31399	Y48A6B.3.2	0	0
Y43C5A.6a	3.10722e-05	4.08285e-05	1.31399	Y43C5A.6a	0	0
C09H10.2.2	3.47083e-05	4.56063e-05	1.31399	C09H10.2.2	0	0
C14B9.7.1	3.47083e-05	4.56063e-05	1.31399	C14B9.7.1	0	0
C26F1.9.2	3.47083e-05	4.56063e-05	1.31399	C26F1.9.2	0	0
F28C6.7a.2	3.47083e-05	4.56063e-05	1.31399	F28C6.7a.2	0	0
F53G12.10.3	3.47083e-05	4.56063e-05	1.31399	F53G12.10.3	0	0
F54C9.5.1	3.47083e-05	4.56063e-05	1.31399	F54C9.5.1	0	0
K11H12.2.2	3.47083e-05	4.56063e-05	1.31399	K11H12.2.2	0	0
T24B8.1a.1	3.47083e-05	4.56063e-05	1.31399	T24B8.1a.1	0	0
W09C5.6a.1	3.47083e-05	4.56063e-05	1.31399	W09C5.6a.1	0	0
Y37E3.8a.1	3.47083e-05	4.56063e-05	1.31399	Y37E3.8a.1	0	0
Y45F10D.12.2	3.47083e-05	4.56063e-05	1.31399	Y45F10D.12.2	0	0
Y48B6A.2.2	3.47083e-05	4.56063e-05	1.31399	Y48B6A.2.2	0	0
Y48G8AL.8a.2	3.47083e-05	4.56063e-05	1.31399	Y48G8AL.8a.2	0	0
ZK652.4.2	3.47083e-05	4.56063e-05	1.31399	ZK652.4.2	0	0
C06E8.3a	9.80847e-05	0.000128182	1.30685	C06E8.3a	0	0
Y105E8A.20b	4.1859e-05	5.46902e-05	1.30653	Y105E8A.20b	0	0
F45H7.4.2	0.00010372	0.000135197	1.30348	F45H7.4.2	0	0
F54A3.4	4.47044e-05	5.81583e-05	1.30095	F54A3.4	0	0
ZC373.1	4.47044e-05	5.81583e-05	1.30095	ZC373.1	0	0
T10F2.1a	3.645e-05	4.73729e-05	1.29967	T10F2.1a	0	0
R08D7.7	2.90728e-05	3.76719e-05	1.29578	R08D7.7	0	0
C55C2.5a	2.34127e-05	3.03152e-05	1.29482	C55C2.5a	0	0
F07C3.7	2.34127e-05	3.03152e-05	1.29482	F07C3.7	0	0
F10E7.9	2.34127e-05	3.03152e-05	1.29482	F10E7.9	0	0
F27C8.1	2.34127e-05	3.03152e-05	1.29482	F27C8.1	0	0
F52H2.2	2.34127e-05	3.03152e-05	1.29482	F52H2.2	0	0
H16O14.1	2.34127e-05	3.03152e-05	1.29482	H16O14.1	0	0
K02A2.3	2.34127e-05	3.03152e-05	1.29482	K02A2.3	0	0
R13A1.2	2.34127e-05	3.03152e-05	1.29482	R13A1.2	0	0
T04B8.5a	2.34127e-05	3.03152e-05	1.29482	T04B8.5a	0	0
T11F9.4a	2.34127e-05	3.03152e-05	1.29482	T11F9.4a	0	0
T13A10.10	2.34127e-05	3.03152e-05	1.29482	T13A10.10	0	0
Y37A1C.1c	2.34127e-05	3.03152e-05	1.29482	Y37A1C.1c	0	0
Y53H1C.1a	2.34127e-05	3.03152e-05	1.29482	Y53H1C.1a	0	0
R05H5.2	0.000133498	0.000172466	1.2919	R05H5.2	0	0
C07F11.1	4.51537e-05	5.8334e-05	1.2919	C07F11.1	0	0
Y87G2A.3	3.29382e-05	4.25528e-05	1.2919	Y87G2A.3	0	0
C35D10.9b	3.55558e-05	4.59345e-05	1.2919	C35D10.9b	0	0
F16B4.8	0.000149422	0.000193038	1.2919	F16B4.8	0	0
F14B4.3	6.93262e-05	0.00281159	40.556	F14B4.3	0	1
F25H2.5.1	4.50845e-05	5.8239e-05	1.29177	F25H2.5.1	0	0
F55A3.6	4.50845e-05	5.8239e-05	1.29177	F55A3.6	0	0
B0454.6	2.76173e-05	3.54571e-05	1.28387	B0454.6	0	0
C50D2.2	2.76173e-05	3.54571e-05	1.28387	C50D2.2	0	0
F23F1.6	2.76173e-05	3.54571e-05	1.28387	F23F1.6	0	0
F14F4.3b	0.000134873	0.00181058	13.4244	F14F4.3b	0	1
Y53F4B.12	2.76173e-05	3.54571e-05	1.28387	Y53F4B.12	0	0
K07E3.7b	1.69801e-05	2.17231e-05	1.27933	K07E3.7b	0	0
W08D2.5	1.69801e-05	2.17231e-05	1.27933	W08D2.5	0	0
F14H12.4b	0.000109769	0.00223987	20.4054	F14H12.4b	0	1
Y59H11AR.2a.2	1.69801e-05	2.17231e-05	1.27933	Y59H11AR.2a.2	0	0
D2023.2.3	7.3184e-05	9.3419e-05	1.2765	D2023.2.3	0	0
F32D8.1	3.80003e-05	4.84562e-05	1.27515	F32D8.1	0	0
R06A10.4	3.80003e-05	4.84562e-05	1.27515	R06A10.4	0	0
Y79H2A.11	3.80003e-05	4.84562e-05	1.27515	Y79H2A.11	0	0
K09H11.1	3.99018e-05	5.08168e-05	1.27355	K09H11.1	0	0
F10F2.2	4.31379e-05	5.46776e-05	1.26751	F10F2.2	0	0
F47F2.1b	9.2883e-05	0.000117488	1.2649	F47F2.1b	0	0
C46C11.1a	2.16101e-05	2.72475e-05	1.26086	C46C11.1a	0	0
F15E6.1	4.30767e-06	0.00213884	496.518	F15E6.1	0	1
T28F3.5	0.000100694	0.000126751	1.25878	T28F3.5	0	0
C24F3.4	0.000127065	0.000159422	1.25464	C24F3.4	0	0
F20G4.3	2.92385e-05	3.66828e-05	1.25461	F20G4.3	0	0
F28D1.2	2.92385e-05	3.66828e-05	1.25461	F28D1.2	0	0
F52B10.1	2.92385e-05	3.66828e-05	1.25461	F52B10.1	0	0
C10C6.5.1	4.70835e-05	5.88579e-05	1.25007	C10C6.5.1	0	0
F02E11.1	4.70835e-05	5.88579e-05	1.25007	F02E11.1	0	0
Y47D3A.11	4.70835e-05	5.88579e-05	1.25007	Y47D3A.11	0	0
C14F11.1a	6.37285e-05	7.96502e-05	1.24984	C14F11.1a	0	0
C44E4.3	6.37285e-05	7.96502e-05	1.24984	C44E4.3	0	0
C01G10.7	3.46035e-05	4.32159e-05	1.24889	C01G10.7	0	0
F11C3.3.1	2.89757e-05	3.61665e-05	1.24817	F11C3.3.1	0	0
B0513.5	3.90525e-05	4.86927e-05	1.24685	B0513.5	0	0
F49E8.3b	0.000172949	0.000215621	1.24673	F49E8.3b	0	0
C01G6.8a	0.000162952	0.0002029	1.24516	C01G6.8a	0	0
W09B6.1a.2	0.000102397	0.000127462	1.24478	W09B6.1a.2	0	0
F16H11.3	9.39737e-05	0.00135509	14.4199	F16H11.3	0	1
K07A9.2	8.4758e-05	0.000105312	1.2425	K07A9.2	0	0
F31C3.1.1	5.97499e-05	7.42093e-05	1.242	F31C3.1.1	0	0
F42G9.2	5.97499e-05	7.42093e-05	1.242	F42G9.2	0	0
C05D10.3	4.79167e-05	5.91284e-05	1.23398	C05D10.3	0	0
Y42G9A.6a	4.79167e-05	5.91284e-05	1.23398	Y42G9A.6a	0	0
F41E6.5b	1.77067e-05	2.18287e-05	1.2328	F41E6.5b	0	0
F57C9.1a	9.08121e-05	0.0001117	1.23002	F57C9.1a	0	0
ZK370.5.1	6.59538e-05	8.10746e-05	1.22926	ZK370.5.1	0	0
F29G9.3	2.11582e-05	2.59724e-05	1.22754	F29G9.3	0	0
F02E8.3	5.58815e-05	6.85965e-05	1.22754	F02E8.3	0	0
F17E5.1a	0.000130158	0.00337287	25.9136	F17E5.1a	0	1
Y106G6A.1	1.47983e-05	1.8101e-05	1.22318	Y106G6A.1	0	0
C09D8.1d	7.54007e-06	9.22288e-06	1.22318	C09D8.1d	0	0
C34F6.10	7.54007e-06	9.22288e-06	1.22318	C34F6.10	0	0
F53G12.1	6.94109e-06	8.49023e-06	1.22318	F53G12.1	0	0
F55H12.5	7.54007e-06	9.22288e-06	1.22318	F55H12.5	0	0
F56D1.4b	7.54007e-06	9.22288e-06	1.22318	F56D1.4b	0	0
K04D7.4	7.54007e-06	9.22288e-06	1.22318	K04D7.4	0	0
T13H5.1c	7.54007e-06	9.22288e-06	1.22318	T13H5.1c	0	0
F18C12.1	2.00669e-05	0.00176586	87.9989	F18C12.1	0	1
Y71G12B.31	7.54007e-06	9.22288e-06	1.22318	Y71G12B.31	0	0
B0414.7b	7.39914e-06	9.05049e-06	1.22318	B0414.7b	0	0
F18F11.4	7.39914e-06	9.05049e-06	1.22318	F18F11.4	0	0
F09B12.6	1.22614e-05	1.4998e-05	1.22318	F09B12.6	0	0
ZK430.2	3.26126e-05	3.98712e-05	1.22257	ZK430.2	0	0
F18H3.3a.2	4.33468e-05	0.00260211	60.0299	F18H3.3a.2	0	1
R07E4.6c	9.25484e-05	0.000113025	1.22125	R07E4.6c	0	0
F19B6.1b	0.000172755	0.00394344	22.8268	F19B6.1b	0	1
C41C4.4	8.22832e-05	0.00010022	1.21799	C41C4.4	0	0
F31E8.2b	5.38857e-05	6.56257e-05	1.21787	F31E8.2b	0	0
Y75B7AL.3	5.38857e-05	6.56257e-05	1.21787	Y75B7AL.3	0	0
C18A3.6a	5.38456e-05	6.55664e-05	1.21767	C18A3.6a	0	0
F42G9.7	5.41036e-05	6.58701e-05	1.21748	F42G9.7	0	0
T10H9.4	5.37254e-05	6.53885e-05	1.21709	T10H9.4	0	0
B0285.10	1.87821e-05	2.28163e-05	1.21479	B0285.10	0	0
B0285.8	1.87821e-05	2.28163e-05	1.21479	B0285.8	0	0
C28D4.2a	1.87821e-05	2.28163e-05	1.21479	C28D4.2a	0	0
F22F7.5	1.87821e-05	2.28163e-05	1.21479	F22F7.5	0	0
F20B6.8b	5.60447e-05	0.00143005	25.5162	F20B6.8b	0	1
K01A6.2	1.52364e-05	1.84181e-05	1.20883	K01A6.2	0	0
B0464.1.1	9.8966e-05	0.00011962	1.20869	B0464.1.1	0	0
K04D7.3	8.34528e-05	0.000100681	1.20644	K04D7.3	0	0
F45G2.2a	2.73052e-05	3.28844e-05	1.20433	F45G2.2a	0	0
F58G4.1	2.73052e-05	3.28844e-05	1.20433	F58G4.1	0	0
K12F2.1	2.73052e-05	3.28844e-05	1.20433	K12F2.1	0	0
R06C7.10.1	2.73052e-05	3.28844e-05	1.20433	R06C7.10.1	0	0
T18D3.4	2.73052e-05	3.28844e-05	1.20433	T18D3.4	0	0
Y11D7A.14	2.73052e-05	3.28844e-05	1.20433	Y11D7A.14	0	0
ZK637.9b	6.27971e-05	7.54834e-05	1.20202	ZK637.9b	0	0
B0511.4	3.98426e-05	4.77999e-05	1.19972	B0511.4	0	0
C27D6.11	3.98426e-05	4.77999e-05	1.19972	C27D6.11	0	0
F23C8.8	3.98426e-05	4.77999e-05	1.19972	F23C8.8	0	0
F49C5.4	3.98426e-05	4.77999e-05	1.19972	F49C5.4	0	0
W02B12.12a	3.98426e-05	4.77999e-05	1.19972	W02B12.12a	0	0
Y38H8A.4	3.98426e-05	4.77999e-05	1.19972	Y38H8A.4	0	0
T23G5.1.2	5.57436e-05	6.65949e-05	1.19467	T23G5.1.2	0	0
C14E2.2	7.34234e-05	8.74953e-05	1.19165	C14E2.2	0	0
T01C8.4	7.34234e-05	8.74953e-05	1.19165	T01C8.4	0	0
T01C8.5	7.34234e-05	8.74953e-05	1.19165	T01C8.5	0	0
B0285.9	2.05911e-05	2.4485e-05	1.18911	B0285.9	0	0
Y18D10A.3	6.50298e-05	7.71812e-05	1.18686	Y18D10A.3	0	0
F58F12.1.1	4.28374e-05	5.08392e-05	1.1868	F58F12.1.1	0	0
T22D1.3a	0.000141191	0.000166228	1.17733	T22D1.3a	0	0
F27D9.5	1.87897e-05	2.2076e-05	1.1749	F27D9.5	0	0
F32B6.2.1	1.87897e-05	2.2076e-05	1.1749	F32B6.2.1	0	0
ZK550.5	3.61739e-05	4.23409e-05	1.17048	ZK550.5	0	0
ZK550.6.2	3.6503e-05	4.27082e-05	1.16999	ZK550.6.2	0	0
C40C9.2	5.28691e-05	6.12734e-05	1.15897	C40C9.2	0	0
D2092.3	5.28691e-05	6.12734e-05	1.15897	D2092.3	0	0
F25G6.3a.2	5.28691e-05	6.12734e-05	1.15897	F25G6.3a.2	0	0
F25G6.4	5.28691e-05	6.12734e-05	1.15897	F25G6.4	0	0
T05C12.2	5.28691e-05	6.12734e-05	1.15897	T05C12.2	0	0
T09A5.3	5.28691e-05	6.12734e-05	1.15897	T09A5.3	0	0
Y73B6BL.42	5.28691e-05	6.12734e-05	1.15897	Y73B6BL.42	0	0
R02E12.8	4.93575e-05	5.72036e-05	1.15897	R02E12.8	0	0
C28C12.7b	6.3278e-05	7.32805e-05	1.15807	C28C12.7b	0	0
K03E6.6	3.51435e-05	4.06987e-05	1.15807	K03E6.6	0	0
Y18D10A.20	3.51435e-05	4.06987e-05	1.15807	Y18D10A.20	0	0
C28C12.5	2.4482e-05	2.83519e-05	1.15807	C28C12.5	0	0
K09F5.3.1	2.4482e-05	2.83519e-05	1.15807	K09F5.3.1	0	0
T08A9.10	2.4482e-05	2.83519e-05	1.15807	T08A9.10	0	0
T08A9.12.2	2.4482e-05	2.83519e-05	1.15807	T08A9.12.2	0	0
T08A9.13	2.4482e-05	2.83519e-05	1.15807	T08A9.13	0	0
T08A9.7.2	2.4482e-05	2.83519e-05	1.15807	T08A9.7.2	0	0
T08A9.8	2.4482e-05	2.83519e-05	1.15807	T08A9.8	0	0
T08A9.9.1	2.4482e-05	2.83519e-05	1.15807	T08A9.9.1	0	0
F22E12.4a.2	2.18004e-05	0.00195199	89.539	F22E12.4a.2	0	1
T25C12.2	2.4482e-05	2.83519e-05	1.15807	T25C12.2	0	0
T25C12.4	2.4482e-05	2.83519e-05	1.15807	T25C12.4	0	0
T09B4.8	4.60944e-05	5.30668e-05	1.15126	T09B4.8	0	0
C36A4.9a.2	0.000105728	0.000121563	1.14977	C36A4.9a.2	0	0
W06F12.1a	2.27427e-05	2.5995e-05	1.143	W06F12.1a	0	0
T27A10.3a.1	1.62625e-05	1.85618e-05	1.14139	T27A10.3a.1	0	0
W04G3.5	2.83682e-05	3.22621e-05	1.13726	W04G3.5	0	0
F25H5.3e	3.33627e-05	3.78861e-05	1.13558	F25H5.3e	0	0
ZK593.1	3.33627e-05	3.78861e-05	1.13558	ZK593.1	0	0
Y50D7A.7.2	1.39288e-05	1.57965e-05	1.13409	Y50D7A.7.2	0	0
C52B9.1a	2.78988e-05	3.14777e-05	1.12828	C52B9.1a	0	0
K08B12.5.1	7.49406e-05	8.37059e-05	1.11696	K08B12.5.1	0	0
T01B11.2a.1	5.57278e-05	6.18758e-05	1.11032	T01B11.2a.1	0	0
H10E21.3b	5.87744e-05	6.50624e-05	1.10699	H10E21.3b	0	0
Y56A3A.27.2	8.72365e-05	9.65441e-05	1.10669	Y56A3A.27.2	0	0
Y48C3A.14	8.07061e-05	8.93169e-05	1.10669	Y48C3A.14	0	0
F23F12.3	3.6222e-05	0.00133673	36.9039	F23F12.3	0	1
R06C1.2	0.000108768	0.000120002	1.10328	R06C1.2	0	0
C50F7.4	5.54595e-06	6.0437e-06	1.08975	C50F7.4	0	0
F47B10.1.1	5.54595e-06	6.0437e-06	1.08975	F47B10.1.1	0	0
T19B4.4	8.32649e-06	9.07379e-06	1.08975	T19B4.4	0	0
C05G5.4	6.05975e-06	6.60361e-06	1.08975	C05G5.4	0	0
F23H11.3.1	6.05975e-06	6.60361e-06	1.08975	F23H11.3.1	0	0
C01G10.12	3.33966e-06	3.6394e-06	1.08975	C01G10.12	0	0
F54F2.9	3.33966e-06	3.6394e-06	1.08975	F54F2.9	0	0
R74.4.2	3.33966e-06	3.6394e-06	1.08975	R74.4.2	0	0
T03F6.2	3.33966e-06	3.6394e-06	1.08975	T03F6.2	0	0
T24H10.3	3.33966e-06	3.6394e-06	1.08975	T24H10.3	0	0
ZK455.1.1	1.4628e-05	1.59409e-05	1.08975	ZK455.1.1	0	0
C16A3.10a.1	5.33265e-05	5.79746e-05	1.08716	C16A3.10a.1	0	0
Y23H5A.7a	3.92863e-05	4.26111e-05	1.08463	Y23H5A.7a	0	0
K03A1.5	9.69427e-05	0.000104843	1.0815	K03A1.5	0	0
C14C10.5	8.24423e-05	8.9043e-05	1.08006	C14C10.5	0	0
C23G10.4b	8.24423e-05	8.9043e-05	1.08006	C23G10.4b	0	0
C30C11.2	8.24423e-05	8.9043e-05	1.08006	C30C11.2	0	0
C36B1.4.1	8.24423e-05	8.9043e-05	1.08006	C36B1.4.1	0	0
F25D7.3a	8.73234e-06	0.00132435	151.66	F25D7.3a	0	1
C44B7.7	8.24423e-05	8.9043e-05	1.08006	C44B7.7	0	0
F25E2.5a	1.41151e-05	0.00135659	96.109	F25E2.5a	0	1
CD4.6.1	8.24423e-05	8.9043e-05	1.08006	CD4.6.1	0	0
D1054.2.1	8.24423e-05	8.9043e-05	1.08006	D1054.2.1	0	0
F10G7.8.1	8.24423e-05	8.9043e-05	1.08006	F10G7.8.1	0	0
F32D8.6.2	8.24423e-05	8.9043e-05	1.08006	F32D8.6.2	0	0
F49C12.8	8.24423e-05	8.9043e-05	1.08006	F49C12.8	0	0
F57B9.10a	8.24423e-05	8.9043e-05	1.08006	F57B9.10a	0	0
K08D12.1.2	8.24423e-05	8.9043e-05	1.08006	K08D12.1.2	0	0
F25G6.2	1.73786e-05	0.00136602	78.6038	F25G6.2	0	1
R12E2.3.2	8.24423e-05	8.9043e-05	1.08006	R12E2.3.2	0	0
T06D8.8.1	8.24423e-05	8.9043e-05	1.08006	T06D8.8.1	0	0
T22D1.9.2	8.24423e-05	8.9043e-05	1.08006	T22D1.9.2	0	0
Y110A7A.14.2	8.24423e-05	8.9043e-05	1.08006	Y110A7A.14.2	0	0
Y38A8.2.1	8.24423e-05	8.9043e-05	1.08006	Y38A8.2.1	0	0
Y38F2AR.9.1	8.24423e-05	8.9043e-05	1.08006	Y38F2AR.9.1	0	0
Y66D12A.9	8.24423e-05	8.9043e-05	1.08006	Y66D12A.9	0	0
ZK20.5.2	8.24423e-05	8.9043e-05	1.08006	ZK20.5.2	0	0
ZK945.2.1	8.24423e-05	8.9043e-05	1.08006	ZK945.2.1	0	0
C15H11.7.1	8.25434e-05	8.91357e-05	1.07986	C15H11.7.1	0	0
F29G9.5	8.25009e-05	8.90829e-05	1.07978	F29G9.5	0	0
T20F5.2	8.2594e-05	8.91821e-05	1.07977	T20F5.2	0	0
F56H1.4.2	8.254e-05	8.91095e-05	1.07959	F56H1.4.2	0	0
C52E4.4.1	8.26274e-05	8.91988e-05	1.07953	C52E4.4.1	0	0
F23F12.6.2	8.25596e-05	8.91228e-05	1.0795	F23F12.6.2	0	0
F56F11.4b	8.26526e-05	8.9222e-05	1.07948	F56F11.4b	0	0
Y49E10.1	8.26526e-05	8.9222e-05	1.07948	Y49E10.1	0	0
F23F1.8a	8.27447e-05	8.92786e-05	1.07897	F23F1.8a	0	0
F21H12.6	8.2832e-05	8.93679e-05	1.07891	F21H12.6	0	0
Y57G11C.15	8.2894e-05	8.94341e-05	1.0789	Y57G11C.15	0	0
F26E4.9.1	2.37621e-05	0.00215966	90.8867	F26E4.9.1	0	1
C02F5.9.1	8.27642e-05	8.92919e-05	1.07887	C02F5.9.1	0	0
F25H2.9	8.27642e-05	8.92919e-05	1.07887	F25H2.9	0	0
F39H11.5.1	8.27895e-05	8.93151e-05	1.07882	F39H11.5.1	0	0
C37H5.6a	7.21397e-05	7.78038e-05	1.07852	C37H5.6a	0	0
C44B7.1.1	8.29803e-05	8.94808e-05	1.07834	C44B7.1.1	0	0
B0205.3.1	8.29769e-05	8.94546e-05	1.07807	B0205.3.1	0	0
D1073.1b	0.00029554	0.000318298	1.07701	D1073.1b	0	0
F59A6.5	6.00164e-05	6.44902e-05	1.07454	F59A6.5	0	0
F27C1.7b	5.32855e-05	0.00194051	36.4173	F27C1.7b	0	1
W02B8.2	6.00164e-05	6.44902e-05	1.07454	W02B8.2	0	0
D1054.13b	0.000104923	0.000112704	1.07415	D1054.13b	0	0
F33H1.2.1	2.16778e-05	2.32639e-05	1.07316	F33H1.2.1	0	0
K10B3.7.2	2.16778e-05	2.32639e-05	1.07316	K10B3.7.2	0	0
T09F3.3.2	2.16778e-05	2.32639e-05	1.07316	T09F3.3.2	0	0
T20H4.3a	9.2304e-05	9.88437e-05	1.07085	T20H4.3a	0	0
F49B2.5	0.000482262	0.000516171	1.07031	F49B2.5	0	0
Y47G6A.5a	0.000481887	0.000515433	1.06962	Y47G6A.5a	0	0
Y92H12A.1	0.000481887	0.000515433	1.06962	Y92H12A.1	0	0
F25G6.6	5.63046e-05	6.0107e-05	1.06753	F25G6.6	0	0
T07A9.2	6.74222e-05	7.19665e-05	1.0674	T07A9.2	0	0
ZC416.6	9.73095e-05	0.00010386	1.06732	ZC416.6	0	0
F02H6.5	2.86856e-05	3.05279e-05	1.06422	F02H6.5	0	0
Y9C9A.16	2.86856e-05	3.05279e-05	1.06422	Y9C9A.16	0	0
B0222.4	0.000144646	0.00015386	1.0637	B0222.4	0	0
Y104H12D.3	0.000144646	0.00015386	1.0637	Y104H12D.3	0	0
M18.3	3.77665e-05	4.01325e-05	1.06265	M18.3	0	0
ZK1058.6	2.93926e-05	3.12311e-05	1.06255	ZK1058.6	0	0
LLC1.3.1	8.48094e-05	8.97092e-05	1.05777	LLC1.3.1	0	0
H31G24.4	4.61377e-05	4.86321e-05	1.05406	H31G24.4	0	0
Y43E12A.1	4.61377e-05	4.86321e-05	1.05406	Y43E12A.1	0	0
F28D1.9	7.54681e-05	0.00187024	24.7819	F28D1.9	0	1
ZC168.4.2	4.61377e-05	4.86321e-05	1.05406	ZC168.4.2	0	0
F21D5.1.2	5.46649e-05	5.73563e-05	1.04924	F21D5.1.2	0	0
F28F9.4	2.75169e-05	0.00158207	57.4946	F28F9.4	0	1
R11A8.4.1	4.88868e-05	5.11316e-05	1.04592	R11A8.4.1	0	0
F13H8.7.2	2.85581e-05	2.98678e-05	1.04586	F13H8.7.2	0	0
F13D12.4a.2	9.03237e-05	9.43779e-05	1.04488	F13D12.4a.2	0	0
Y56A3A.13.1	4.9439e-05	5.16389e-05	1.0445	Y56A3A.13.1	0	0
C25B8.1b	4.07451e-05	4.24524e-05	1.0419	C25B8.1b	0	0
C32C4.1b	4.07451e-05	4.24524e-05	1.0419	C32C4.1b	0	0
C40C9.1	4.07451e-05	4.24524e-05	1.0419	C40C9.1	0	0
C53C9.3b	4.07451e-05	4.24524e-05	1.0419	C53C9.3b	0	0
F08B12.3a	4.07451e-05	4.24524e-05	1.0419	F08B12.3a	0	0
F34D6.3	4.07451e-05	4.24524e-05	1.0419	F34D6.3	0	0
F36A2.4	4.07451e-05	4.24524e-05	1.0419	F36A2.4	0	0
F44A2.2	4.07451e-05	4.24524e-05	1.0419	F44A2.2	0	0
R186.5	4.07451e-05	4.24524e-05	1.0419	R186.5	0	0
Y48A6B.6b	4.07451e-05	4.24524e-05	1.0419	Y48A6B.6b	0	0
Y55F3C.3a	4.07451e-05	4.24524e-05	1.0419	Y55F3C.3a	0	0
Y73B6BL.19	4.07451e-05	4.24524e-05	1.0419	Y73B6BL.19	0	0
F21C3.3	3.08017e-05	3.2048e-05	1.04046	F21C3.3	0	0
M03A8.1	6.90845e-05	7.18411e-05	1.0399	M03A8.1	0	0
Y71H10B.1c	0.00010004	0.000104011	1.0397	Y71H10B.1c	0	0
R53.1a.1	3.17865e-05	3.30481e-05	1.03969	R53.1a.1	0	0
C03C10.3.1	5.78319e-05	6.01078e-05	1.03935	C03C10.3.1	0	0
F58F9.1	5.78319e-05	6.01078e-05	1.03935	F58F9.1	0	0
F13G3.5a	2.47626e-05	2.57313e-05	1.03912	F13G3.5a	0	0
F43E2.4	0.000134166	0.000139225	1.03771	F43E2.4	0	0
Y50E8A.16	0.000134166	0.000139225	1.03771	Y50E8A.16	0	0
Y57G11C.1	0.000134166	0.000139225	1.03771	Y57G11C.1	0	0
C42C1.11a.2	0.000102724	0.000105601	1.02801	C42C1.11a.2	0	0
R151.2d.1	4.50998e-05	4.62762e-05	1.02609	R151.2d.1	0	0
Y105E8B.5	5.11324e-05	5.20061e-05	1.01709	Y105E8B.5	0	0
D2085.1	0.000116806	0.000118429	1.0139	D2085.1	0	0
B0563.7	2.04088e-05	2.06446e-05	1.01156	B0563.7	0	0
C18E9.1	2.04088e-05	2.06446e-05	1.01156	C18E9.1	0	0
E02A10.3	2.04088e-05	2.06446e-05	1.01156	E02A10.3	0	0
F12A10.5	2.04088e-05	2.06446e-05	1.01156	F12A10.5	0	0
F40F9.8	2.04088e-05	2.06446e-05	1.01156	F40F9.8	0	0
M02B7.6	2.04088e-05	2.06446e-05	1.01156	M02B7.6	0	0
T21H3.3.1	2.04088e-05	2.06446e-05	1.01156	T21H3.3.1	0	0
Y73B3A.12	2.04088e-05	2.06446e-05	1.01156	Y73B3A.12	0	0
Y73C8B.5	2.04088e-05	2.06446e-05	1.01156	Y73C8B.5	0	0
B0286.3	7.4872e-05	7.54629e-05	1.00789	B0286.3	0	0
C13C12.1	2.00212e-05	2.01706e-05	1.00746	C13C12.1	0	0
T07G12.1	2.00212e-05	2.01706e-05	1.00746	T07G12.1	0	0
B0218.3	0.00016965	0.000170893	1.00733	B0218.3	0	0
F42G8.3a	0.00016965	0.000170893	1.00733	F42G8.3a	0	0
F42G8.4.2	0.00016965	0.000170893	1.00733	F42G8.4.2	0	0
C06H2.3	2.58817e-05	2.59836e-05	1.00394	C06H2.3	0	0
C05D10.2a	0.000103067	0.000103444	1.00367	C05D10.2a	0	0
M02D8.4a	5.1039e-05	5.11195e-05	1.00158	M02D8.4a	0	0
Y48G8AL.11	2.92768e-05	2.9299e-05	1.00076	Y48G8AL.11	0	0
ZK662.3b	5.3162e-05	5.30391e-05	0.997688	ZK662.3b	0	0
F14F11.1h	4.33362e-05	4.32154e-05	0.997213	F14F11.1h	0	0
R07A4.1	4.33362e-05	4.32154e-05	0.997213	R07A4.1	0	0
Y43F4B.5a.2	7.34877e-05	7.29159e-05	0.992219	Y43F4B.5a.2	0	0
Y41E3.4	0.000122832	0.000121666	0.990508	Y41E3.4	0	0
Y54G9A.3a	4.38696e-05	4.33725e-05	0.988668	Y54G9A.3a	0	0
B0228.7.2	9.75311e-05	9.62588e-05	0.986955	B0228.7.2	0	0
K11H3.1b	2.11238e-05	2.08439e-05	0.986745	K11H3.1b	0	0
F56D12.1a	0.000113281	0.000111709	0.986123	F56D12.1a	0	0
T14D7.1	6.87964e-05	6.76934e-05	0.983968	T14D7.1	0	0
F27D9.6	2.39794e-05	2.35428e-05	0.981792	F27D9.6	0	0
T02E1.5b	2.39794e-05	2.35428e-05	0.981792	T02E1.5b	0	0
T11F9.11	2.39794e-05	2.35428e-05	0.981792	T11F9.11	0	0
F35C8.6	3.51435e-05	0.00135649	38.5986	F35C8.6	0	1
F35D2.3	8.15856e-06	0.00133237	163.31	F35D2.3	0	1
B0511.2	2.32043e-05	2.27795e-05	0.981692	B0511.2	0	0
Y23H5A.8	2.32043e-05	2.27795e-05	0.981692	Y23H5A.8	0	0
Y69A2AR.4	5.17205e-06	5.0705e-06	0.980366	Y69A2AR.4	0	0
F35G12.3a	4.36149e-05	0.00139133	31.9003	F35G12.3a	0	1
K11G12.3	4.3782e-06	4.29224e-06	0.980366	K11G12.3	0	0
K11G12.4a	4.3782e-06	4.29224e-06	0.980366	K11G12.4a	0	0
F59B2.3.1	6.08618e-06	5.96668e-06	0.980366	F59B2.3.1	0	0
F55C5.11	6.37485e-06	6.24969e-06	0.980366	F55C5.11	0	0
T21B10.5	8.73234e-06	8.56089e-06	0.980366	T21B10.5	0	0
F09G2.4	3.75274e-06	3.67906e-06	0.980366	F09G2.4	0	0
F10B5.8	3.75274e-06	3.67906e-06	0.980366	F10B5.8	0	0
F19F10.12	3.75274e-06	3.67906e-06	0.980366	F19F10.12	0	0
F39H2.5.2	3.75274e-06	3.67906e-06	0.980366	F39H2.5.2	0	0
Y67H2A.1	3.75274e-06	3.67906e-06	0.980366	Y67H2A.1	0	0
C42D8.8a	1.16431e-05	1.14145e-05	0.980366	C42D8.8a	0	0
F02E9.2a	4.01736e-06	3.93848e-06	0.980366	F02E9.2a	0	0
F36A2.6.1	2.86332e-05	0.0020873	72.8979	F36A2.6.1	0	1
F33A8.3.2	4.01736e-06	3.93848e-06	0.980366	F33A8.3.2	0	0
F46F11.2.1	4.01736e-06	3.93848e-06	0.980366	F46F11.2.1	0	0
M01E11.5.3	4.01736e-06	3.93848e-06	0.980366	M01E11.5.3	0	0
H22K11.2	2.16504e-05	2.12253e-05	0.980366	H22K11.2	0	0
K02F3.2	2.16504e-05	2.12253e-05	0.980366	K02F3.2	0	0
K09E4.4.2	2.16504e-05	2.12253e-05	0.980366	K09E4.4.2	0	0
T19B10.3	2.16504e-05	2.12253e-05	0.980366	T19B10.3	0	0
K01G5.9.2	1.99906e-05	1.95981e-05	0.980366	K01G5.9.2	0	0
R04B3.2	2.04717e-05	2.00697e-05	0.980366	R04B3.2	0	0
Y113G7A.11	5.15451e-05	5.04988e-05	0.979701	Y113G7A.11	0	0
F58B3.5	0.000152916	0.000148258	0.969538	F58B3.5	0	0
C31H5.3b	8.38612e-05	8.101e-05	0.966	C31H5.3b	0	0
F38H4.5	4.38526e-05	4.21268e-05	0.960646	F38H4.5	0	0
ZK1307.1a	4.38526e-05	4.21268e-05	0.960646	ZK1307.1a	0	0
F47G4.3	2.21364e-05	2.1222e-05	0.958692	F47G4.3	0	0
C30H6.6	2.8038e-05	2.68651e-05	0.958167	C30H6.6	0	0
F57A10.3.1	2.8038e-05	2.68651e-05	0.958167	F57A10.3.1	0	0
K02D7.1	0.000176179	0.000167454	0.950473	K02D7.1	0	0
T19B10.1	0.00018938	0.000179652	0.94863	T19B10.1	0	0
F02D8.4.2	1.86614e-05	1.76439e-05	0.945479	F02D8.4.2	0	0
T06A4.3a	1.86614e-05	1.76439e-05	0.945479	T06A4.3a	0	0
Y18H1A.9	1.86614e-05	1.76439e-05	0.945479	Y18H1A.9	0	0
ZC434.9a	1.86614e-05	1.76439e-05	0.945479	ZC434.9a	0	0
R11A5.7.2	1.5085e-05	1.42529e-05	0.944843	R11A5.7.2	0	0
W01A8.6	1.5085e-05	1.42529e-05	0.944843	W01A8.6	0	0
T06A4.1b	1.57929e-05	1.49021e-05	0.943599	T06A4.1b	0	0
Y47G6A.19a	1.57929e-05	1.49021e-05	0.943599	Y47G6A.19a	0	0
Y59C2A.1	1.57929e-05	1.49021e-05	0.943599	Y59C2A.1	0	0
C24H10.5	1.54408e-05	1.45679e-05	0.943467	C24H10.5	0	0
C50C3.5	1.54408e-05	1.45679e-05	0.943467	C50C3.5	0	0
F43C9.2	1.54408e-05	1.45679e-05	0.943467	F43C9.2	0	0
F54C1.7.9	1.54408e-05	1.45679e-05	0.943467	F54C1.7.9	0	0
K01A2.11d	1.54408e-05	1.45679e-05	0.943467	K01A2.11d	0	0
K03A1.4a	1.54408e-05	1.45679e-05	0.943467	K03A1.4a	0	0
T02G5.2	1.54408e-05	1.45679e-05	0.943467	T02G5.2	0	0
T09B4.4	1.54408e-05	1.45679e-05	0.943467	T09B4.4	0	0
T27C10.4	1.54408e-05	1.45679e-05	0.943467	T27C10.4	0	0
ZK673.7	1.54408e-05	1.45679e-05	0.943467	ZK673.7	0	0
F38E1.5	1.21555e-05	0.00178007	146.442	F38E1.5	0	1
T19B4.3.2	0.00013191	0.000124122	0.940964	T19B4.3.2	0	0
R06C7.5a	0.000109659	0.000102948	0.938799	R06C7.5a	0	0
F36H1.6	9.36182e-05	8.7857e-05	0.938461	F36H1.6	0	0
C01B10.9	2.25418e-05	2.11418e-05	0.937895	C01B10.9	0	0
C27A12.9	2.25418e-05	2.11418e-05	0.937895	C27A12.9	0	0
C27A7.1a	2.25418e-05	2.11418e-05	0.937895	C27A7.1a	0	0
C27A7.3a	2.25418e-05	2.11418e-05	0.937895	C27A7.3a	0	0
F13H10.5	2.25418e-05	2.11418e-05	0.937895	F13H10.5	0	0
T03G6.3.1	2.25418e-05	2.11418e-05	0.937895	T03G6.3.1	0	0
Y54E10BR.1	2.25418e-05	2.11418e-05	0.937895	Y54E10BR.1	0	0
T22B7.3	5.34972e-05	4.97594e-05	0.93013	T22B7.3	0	0
Y37E11B.4	1.41587e-05	1.31619e-05	0.929597	Y37E11B.4	0	0
F28C6.4a.3	2.33825e-05	2.17137e-05	0.92863	F28C6.4a.3	0	0
B0213.15b	0.000252547	0.000234135	0.927096	B0213.15b	0	0
F32D8.12a	1.00763e-05	9.31481e-06	0.924426	F32D8.12a	0	0
F12F3.1c	4.85946e-05	4.47639e-05	0.92117	F12F3.1c	0	0
F42A8.2.2	0.000175871	0.000161623	0.918988	F42A8.2.2	0	0
H10E21.4	1.99218e-05	1.82899e-05	0.918088	H10E21.4	0	0
F57H12.1	1.41075e-05	1.29379e-05	0.917096	F57H12.1	0	0
F01D4.4.3	5.38511e-06	4.93867e-06	0.917096	F01D4.4.3	0	0
F59A3.1	5.38511e-06	4.93867e-06	0.917096	F59A3.1	0	0
T27A8.1	5.38511e-06	4.93867e-06	0.917096	T27A8.1	0	0
F40F11.1.2	2.87748e-05	0.0020929	72.7338	F40F11.1.2	0	1
C29H12.1	2.42204e-05	2.22124e-05	0.917096	C29H12.1	0	0
B0207.3b	5.89076e-06	5.40239e-06	0.917096	B0207.3b	0	0
F56H9.4	5.89076e-06	5.40239e-06	0.917096	F56H9.4	0	0
K09E9.2.2	3.79233e-06	3.47793e-06	0.917096	K09E9.2.2	0	0
Y102A11A.6	3.79233e-06	3.47793e-06	0.917096	Y102A11A.6	0	0
B0336.2.1	5.51152e-06	5.0546e-06	0.917096	B0336.2.1	0	0
T02G5.13a	9.12688e-06	8.37023e-06	0.917096	T02G5.13a	0	0
C18B12.6	1.33996e-05	1.22887e-05	0.917096	C18B12.6	0	0
C55F2.1b	2.93493e-05	2.68306e-05	0.914182	C55F2.1b	0	0
C14B1.1.2	1.97135e-05	1.78789e-05	0.906937	C14B1.1.2	0	0
C07A12.4a.2	1.95213e-05	1.77046e-05	0.906937	C07A12.4a.2	0	0
W06D4.1	2.06746e-05	1.87506e-05	0.906937	W06D4.1	0	0
T07F12.4	4.25334e-05	3.85005e-05	0.905184	T07F12.4	0	0
Y60A3A.1.1	4.25334e-05	3.85005e-05	0.905184	Y60A3A.1.1	0	0
F19G12.2	3.0061e-05	2.70986e-05	0.901453	F19G12.2	0	0
F38B6.4	9.15585e-05	8.22117e-05	0.897915	F38B6.4	0	0
C28D4.1.1	6.76373e-05	6.01097e-05	0.888707	C28D4.1.1	0	0
F13A2.8	6.76373e-05	6.01097e-05	0.888707	F13A2.8	0	0
C06A5.11	3.67098e-05	3.25312e-05	0.886172	C06A5.11	0	0
Y56A3A.32.2	2.1813e-05	1.92406e-05	0.882068	Y56A3A.32.2	0	0
R02D3.1	8.00319e-05	7.05412e-05	0.881413	R02D3.1	0	0
C27A7.5c	5.64559e-05	4.96438e-05	0.879337	C27A7.5c	0	0
T04D3.3a	0.000816887	0.000715959	0.876449	T04D3.3a	0	0
F26F4.10a.1	6.308e-05	5.50243e-05	0.872293	F26F4.10a.1	0	0
R11A8.6	6.22319e-05	5.42557e-05	0.871831	R11A8.6	0	0
F46G10.3	2.2341e-05	1.94009e-05	0.868402	F46G10.3	0	0
F46G10.7b	2.2341e-05	1.94009e-05	0.868402	F46G10.7b	0	0
C47E12.8	1.08989e-05	9.46427e-06	0.868369	C47E12.8	0	0
R06C7.3.1	1.08989e-05	9.46427e-06	0.868369	R06C7.3.1	0	0
Y37E11C.1	1.08989e-05	9.46427e-06	0.868369	Y37E11C.1	0	0
W04C9.1	2.55792e-05	2.20341e-05	0.861408	W04C9.1	0	0
ZK484.2a.1	2.55792e-05	2.20341e-05	0.861408	ZK484.2a.1	0	0
F21F8.2	2.28251e-05	1.96074e-05	0.859027	F21F8.2	0	0
K10C2.3	2.28251e-05	1.96074e-05	0.859027	K10C2.3	0	0
Y39B6A.20.1	2.28251e-05	1.96074e-05	0.859027	Y39B6A.20.1	0	0
Y39B6A.22	2.28251e-05	1.96074e-05	0.859027	Y39B6A.22	0	0
Y39B6A.23	2.28251e-05	1.96074e-05	0.859027	Y39B6A.23	0	0
F42A9.5	0.000411159	0.00230444	5.60475	F42A9.5	0	1
Y39B6A.24.2	2.28251e-05	1.96074e-05	0.859027	Y39B6A.24.2	0	0
ZK384.6	2.28251e-05	1.96074e-05	0.859027	ZK384.6	0	0
H22K11.1	3.45377e-05	2.95757e-05	0.856331	H22K11.1	0	0
R12H7.2	3.45377e-05	2.95757e-05	0.856331	R12H7.2	0	0
T04F3.1	4.17086e-05	3.56057e-05	0.853678	T04F3.1	0	0
W02F12.5.1	5.64719e-05	4.81492e-05	0.852622	W02F12.5.1	0	0
R186.4	2.94486e-05	2.50662e-05	0.851183	R186.4	0	0
T06H11.4	2.90882e-05	2.47592e-05	0.851177	T06H11.4	0	0
D2089.5	0.000106649	9.05875e-05	0.849397	D2089.5	0	0
C32D5.12	0.000101757	8.54492e-05	0.839741	C32D5.12	0	0
C07G1.1	0.000176991	0.000147797	0.835054	C07G1.1	0	0
C43G2.5	0.000176991	0.000147797	0.835054	C43G2.5	0	0
C03G6.15	0.000293046	0.000243847	0.832112	C03G6.15	0	0
F43C1.2b	0.000409154	0.00272691	6.66474	F43C1.2b	0	1
C26D10.3	2.0837e-05	1.73229e-05	0.831354	C26D10.3	0	0
H32C10.3	3.16534e-06	2.62925e-06	0.830639	H32C10.3	0	0
M60.7	3.16534e-06	2.62925e-06	0.830639	M60.7	0	0
K08E3.10	3.36073e-06	2.79155e-06	0.830639	K08E3.10	0	0
C25A1.8	2.37075e-06	1.96924e-06	0.830639	C25A1.8	0	0
C41H7.7	2.37075e-06	1.96924e-06	0.830639	C41H7.7	0	0
F59A7.1	2.37075e-06	1.96924e-06	0.830639	F59A7.1	0	0
K10B2.3b.2	2.37075e-06	1.96924e-06	0.830639	K10B2.3b.2	0	0
F44B9.3a	3.69252e-05	0.00157213	42.576	F44B9.3a	0	1
Y46C8AL.3	2.37075e-06	1.96924e-06	0.830639	Y46C8AL.3	0	0
ZK1193.2	2.37075e-06	1.96924e-06	0.830639	ZK1193.2	0	0
K04G7.3a	4.38979e-06	3.64633e-06	0.830639	K04G7.3a	0	0
C25B8.4b	3.39981e-06	2.82401e-06	0.830639	C25B8.4b	0	0
F20D6.11	3.61145e-05	2.98741e-05	0.827207	F20D6.11	0	0
R05F9.6	8.80135e-05	7.27435e-05	0.826504	R05F9.6	0	0
ZC434.5.1	5.12506e-05	4.23072e-05	0.825497	ZC434.5.1	0	0
F15B9.5	0.000174005	0.000143572	0.825103	F15B9.5	0	0
K08F8.1a	5.54009e-05	4.56614e-05	0.8242	K08F8.1a	0	0
C09F9.3c	6.30159e-05	5.18254e-05	0.822418	C09F9.3c	0	0
DH11.1.2	6.30159e-05	5.18254e-05	0.822418	DH11.1.2	0	0
F30F8.2	6.30159e-05	5.18254e-05	0.822418	F30F8.2	0	0
F58A3.2c	0.000203036	0.000166435	0.819731	F58A3.2c	0	0
C54D2.5d	0.000160591	0.000130998	0.815723	C54D2.5d	0	0
C03C10.2	8.03329e-06	6.54967e-06	0.815316	C03C10.2	0	0
C04G2.2	8.03329e-06	6.54967e-06	0.815316	C04G2.2	0	0
C08F8.6	8.03329e-06	6.54967e-06	0.815316	C08F8.6	0	0
C25H3.1	8.03329e-06	6.54967e-06	0.815316	C25H3.1	0	0
C27D8.1	8.03329e-06	6.54967e-06	0.815316	C27D8.1	0	0
C39H7.1	8.03329e-06	6.54967e-06	0.815316	C39H7.1	0	0
C50F4.10	8.03329e-06	6.54967e-06	0.815316	C50F4.10	0	0
C53A5.4	8.03329e-06	6.54967e-06	0.815316	C53A5.4	0	0
C56C10.6	8.03329e-06	6.54967e-06	0.815316	C56C10.6	0	0
D2045.5	8.03329e-06	6.54967e-06	0.815316	D2045.5	0	0
F26A1.4	8.03329e-06	6.54967e-06	0.815316	F26A1.4	0	0
F32B6.10	8.03329e-06	6.54967e-06	0.815316	F32B6.10	0	0
F35C11.3	8.03329e-06	6.54967e-06	0.815316	F35C11.3	0	0
F45E4.1	2.66973e-05	0.00228444	85.5683	F45E4.1	0	1
F36H12.8	8.03329e-06	6.54967e-06	0.815316	F36H12.8	0	0
F36H12.9	8.03329e-06	6.54967e-06	0.815316	F36H12.9	0	0
F38E1.3	8.03329e-06	6.54967e-06	0.815316	F38E1.3	0	0
F41G3.5	8.03329e-06	6.54967e-06	0.815316	F41G3.5	0	0
F45H10.2.1	2.6789e-05	0.00209197	78.0906	F45H10.2.1	0	1
F53C3.1	8.03329e-06	6.54967e-06	0.815316	F53C3.1	0	0
K06H7.8	8.03329e-06	6.54967e-06	0.815316	K06H7.8	0	0
K11C4.1	8.03329e-06	6.54967e-06	0.815316	K11C4.1	0	0
M04F3.3	8.03329e-06	6.54967e-06	0.815316	M04F3.3	0	0
M05D6.1	8.03329e-06	6.54967e-06	0.815316	M05D6.1	0	0
M7.7	8.03329e-06	6.54967e-06	0.815316	M7.7	0	0
R13H9.5	8.03329e-06	6.54967e-06	0.815316	R13H9.5	0	0
R13H9.6	8.03329e-06	6.54967e-06	0.815316	R13H9.6	0	0
R90.1	8.03329e-06	6.54967e-06	0.815316	R90.1	0	0
T05C12.1	8.03329e-06	6.54967e-06	0.815316	T05C12.1	0	0
T19D12.5	8.03329e-06	6.54967e-06	0.815316	T19D12.5	0	0
T23F11.3b	3.60468e-05	2.93895e-05	0.815316	T23F11.3b	0	0
W01B6.2	8.03329e-06	6.54967e-06	0.815316	W01B6.2	0	0
W03G9.5	8.03329e-06	6.54967e-06	0.815316	W03G9.5	0	0
W06F12.3	8.03329e-06	6.54967e-06	0.815316	W06F12.3	0	0
W09C3.1	8.03329e-06	6.54967e-06	0.815316	W09C3.1	0	0
Y38H8A.3	8.03329e-06	6.54967e-06	0.815316	Y38H8A.3	0	0
Y39G8C.2	8.03329e-06	6.54967e-06	0.815316	Y39G8C.2	0	0
Y47G6A.13	8.03329e-06	6.54967e-06	0.815316	Y47G6A.13	0	0
Y65B4A.9	8.03329e-06	6.54967e-06	0.815316	Y65B4A.9	0	0
Y66D12A.20	8.03329e-06	6.54967e-06	0.815316	Y66D12A.20	0	0
Y69F12A.1	8.03329e-06	6.54967e-06	0.815316	Y69F12A.1	0	0
ZC581.2	8.03329e-06	6.54967e-06	0.815316	ZC581.2	0	0
ZK354.2b	8.03329e-06	6.54967e-06	0.815316	ZK354.2b	0	0
ZK354.6	8.03329e-06	6.54967e-06	0.815316	ZK354.6	0	0
ZK596.2	8.03329e-06	6.54967e-06	0.815316	ZK596.2	0	0
ZK666.8	8.03329e-06	6.54967e-06	0.815316	ZK666.8	0	0
F08F8.7.3	3.14731e-05	2.56068e-05	0.81361	F08F8.7.3	0	0
R10H10.6	3.22462e-05	2.62358e-05	0.81361	R10H10.6	0	0
Y92H12BL.5	2.09501e-05	1.70452e-05	0.81361	Y92H12BL.5	0	0
F58H1.3a	2.42447e-05	1.97258e-05	0.81361	F58H1.3a	0	0
Y51H4A.3	2.42196e-05	1.97053e-05	0.81361	Y51H4A.3	0	0
ZK643.2	2.36411e-05	1.92347e-05	0.81361	ZK643.2	0	0
F13E6.6	2.40938e-05	1.9603e-05	0.81361	F13E6.6	0	0
C39B5.6	2.42836e-05	1.97458e-05	0.813135	C39B5.6	0	0
F48E8.3.1	0.000182519	0.000148282	0.81242	F48E8.3.1	0	0
F22B5.9	5.34906e-05	4.33113e-05	0.809698	F22B5.9	0	0
B0286.6	0.000154085	0.000124672	0.809112	B0286.6	0	0
F25E5.10	0.000154085	0.000124672	0.809112	F25E5.10	0	0
F25E5.16a	0.000154085	0.000124672	0.809112	F25E5.16a	0	0
F25E5.3	0.000154085	0.000124672	0.809112	F25E5.3	0	0
F25E5.4	0.000154085	0.000124672	0.809112	F25E5.4	0	0
F25E5.7	0.000154085	0.000124672	0.809112	F25E5.7	0	0
F31D4.6	0.000154085	0.000124672	0.809112	F31D4.6	0	0
F48C11.1	1.21555e-05	0.00178007	146.442	F48C11.1	0	1
F48A9.3	0.000154085	0.000124672	0.809112	F48A9.3	0	0
K07B1.1	0.000154085	0.000124672	0.809112	K07B1.1	0	0
T21E12.3	0.000154085	0.000124672	0.809112	T21E12.3	0	0
ZC581.6	0.000154085	0.000124672	0.809112	ZC581.6	0	0
F25B5.3b	3.81206e-05	3.08322e-05	0.808808	F25B5.3b	0	0
C45E5.1	5.47538e-06	4.41343e-06	0.80605	C45E5.1	0	0
K02D10.1a	5.47538e-06	4.41343e-06	0.80605	K02D10.1a	0	0
C13C4.4	3.30656e-06	2.66525e-06	0.80605	C13C4.4	0	0
H32C10.1	3.30656e-06	2.66525e-06	0.80605	H32C10.1	0	0
K08B12.3	3.30656e-06	2.66525e-06	0.80605	K08B12.3	0	0
C53A3.2	6.90941e-06	5.56933e-06	0.80605	C53A3.2	0	0
F44E7.2	6.90941e-06	5.56933e-06	0.80605	F44E7.2	0	0
K09H11.7	6.90941e-06	5.56933e-06	0.80605	K09H11.7	0	0
F52H2.6	8.70766e-06	7.01211e-06	0.80528	F52H2.6	0	0
F54D5.12.1	8.70766e-06	7.01211e-06	0.80528	F54D5.12.1	0	0
F49E11.3	1.3444e-05	0.00200085	148.829	F49E11.3	0	1
Y7A5A.1.1	8.70766e-06	7.01211e-06	0.80528	Y7A5A.1.1	0	0
C33D12.2	3.12489e-05	2.51023e-05	0.803304	C33D12.2	0	0
C52D10.12.1	3.12489e-05	2.51023e-05	0.803304	C52D10.12.1	0	0
R04E5.2	3.12489e-05	2.51023e-05	0.803304	R04E5.2	0	0
R13G10.4	3.12489e-05	2.51023e-05	0.803304	R13G10.4	0	0
C01H6.6	3.08465e-05	2.47749e-05	0.803169	C01H6.6	0	0
F17C8.1	8.77866e-05	7.04735e-05	0.802782	F17C8.1	0	0
H14E04.2c	3.09675e-05	2.48571e-05	0.802684	H14E04.2c	0	0
ZK546.15	0.000191635	0.000153747	0.80229	ZK546.15	0	0
H14A12.2a	8.20396e-05	6.58097e-05	0.80217	H14A12.2a	0	0
F52B5.5a.2	2.34179e-05	0.00166897	71.2689	F52B5.5a.2	0	1
C18C4.2	6.86934e-05	5.49433e-05	0.799833	C18C4.2	0	0
C01H6.5a	1.75043e-05	1.39963e-05	0.79959	C01H6.5a	0	0
T05H4.13c.1	0.000128123	0.000101738	0.794064	T05H4.13c.1	0	0
R07H5.2a.1	3.18679e-06	2.5301e-06	0.793933	R07H5.2a.1	0	0
F41E7.6	3.24816e-06	2.57882e-06	0.793933	F41E7.6	0	0
F52D10.3a.2	1.30008e-05	0.00135337	104.099	F52D10.3a.2	0	1
F52E1.1	0.000178725	0.0014049	7.86068	F52E1.1	0	1
T20B3.1	3.24816e-06	2.57882e-06	0.793933	T20B3.1	0	0
Y46G5A.17.1	1.00013e-05	7.94038e-06	0.793933	Y46G5A.17.1	0	0
F09F3.9.1	9.93178e-06	7.88517e-06	0.793933	F09F3.9.1	0	0
K11D12.4	9.93178e-06	7.88517e-06	0.793933	K11D12.4	0	0
W01A11.5	9.93178e-06	7.88517e-06	0.793933	W01A11.5	0	0
W03F9.4	9.93178e-06	7.88517e-06	0.793933	W03F9.4	0	0
Y48G9A.10	9.93178e-06	7.88517e-06	0.793933	Y48G9A.10	0	0
B0395.3.1	1.55818e-05	1.23709e-05	0.793933	B0395.3.1	0	0
ZC416.8b	2.05076e-05	1.62817e-05	0.793933	ZC416.8b	0	0
C24G6.4.2	4.53661e-05	3.58374e-05	0.789959	C24G6.4.2	0	0
C33G8.9	4.53661e-05	3.58374e-05	0.789959	C33G8.9	0	0
C49D10.9	4.53661e-05	3.58374e-05	0.789959	C49D10.9	0	0
F59E11.8	4.53661e-05	3.58374e-05	0.789959	F59E11.8	0	0
K12H6.1	4.53661e-05	3.58374e-05	0.789959	K12H6.1	0	0
F53A3.3a.2	2.86332e-05	0.0020873	72.8979	F53A3.3a.2	0	1
R11G11.12	4.53661e-05	3.58374e-05	0.789959	R11G11.12	0	0
F53B1.7	1.91482e-05	0.00205022	107.071	F53B1.7	0	1
T07C5.3a	4.53661e-05	3.58374e-05	0.789959	T07C5.3a	0	0
T27B7.1	4.53661e-05	3.58374e-05	0.789959	T27B7.1	0	0
ZC449.7	1.84224e-05	1.45327e-05	0.788859	ZC449.7	0	0
C03A7.14	9.56181e-06	7.54292e-06	0.788859	C03A7.14	0	0
C03A7.7	9.56181e-06	7.54292e-06	0.788859	C03A7.7	0	0
C03A7.8	9.56181e-06	7.54292e-06	0.788859	C03A7.8	0	0
F19G12.7	9.56181e-06	7.54292e-06	0.788859	F19G12.7	0	0
F31A3.1	9.56181e-06	7.54292e-06	0.788859	F31A3.1	0	0
R09B5.5	9.56181e-06	7.54292e-06	0.788859	R09B5.5	0	0
Y105C5A.4	9.56181e-06	7.54292e-06	0.788859	Y105C5A.4	0	0
Y105C5A.5	9.56181e-06	7.54292e-06	0.788859	Y105C5A.5	0	0
Y73F8A.9	9.56181e-06	7.54292e-06	0.788859	Y73F8A.9	0	0
T08B2.9a	5.66944e-05	4.44639e-05	0.784275	T08B2.9a	0	0
M02H5.6	0.00080109	0.000626902	0.782561	M02H5.6	0	0
T05G5.3.3	0.000328413	0.000256907	0.782269	T05G5.3.3	0	0
F54F3.4	7.95473e-05	6.20708e-05	0.7803	F54F3.4	0	0
R03D7.1	4.68899e-05	3.65592e-05	0.779681	R03D7.1	0	0
F58G6.5c	8.26008e-05	6.43662e-05	0.779245	F58G6.5c	0	0
F53H8.2	6.85746e-05	0.00146505	21.3644	F53H8.2	0	1
T01G6.6b	8.26008e-05	6.43662e-05	0.779245	T01G6.6b	0	0
C07G1.3b	0.000184334	0.000143382	0.777837	C07G1.3b	0	0
ZC123.4b	0.000184334	0.000143382	0.777837	ZC123.4b	0	0
ZK1321.2c	6.42474e-05	4.98333e-05	0.775647	ZK1321.2c	0	0
T07C12.9	5.15648e-05	3.99746e-05	0.77523	T07C12.9	0	0
B0205.6	2.81049e-05	2.16858e-05	0.771602	B0205.6	0	0
F57B9.1	1.66561e-05	1.28033e-05	0.768682	F57B9.1	0	0
F10C2.6	6.13633e-05	4.71223e-05	0.767923	F10C2.6	0	0
Y22F5A.1	5.15837e-05	3.95316e-05	0.766358	Y22F5A.1	0	0
Y10G11A.1	6.2598e-05	4.79369e-05	0.76579	Y10G11A.1	0	0
C54D1.4	0.000121459	9.29357e-05	0.765161	C54D1.4	0	0
K08F8.4	0.000167266	0.000127846	0.764325	K08F8.4	0	0
T27B7.6a	4.65388e-05	3.54977e-05	0.762755	T27B7.6a	0	0
Y104H12A.1	4.86849e-05	3.71198e-05	0.76245	Y104H12A.1	0	0
B0303.2	4.69534e-05	3.57845e-05	0.762128	B0303.2	0	0
F54D8.2.4	2.24177e-05	0.00209936	93.6475	F54D8.2.4	0	1
K08A2.5a.2	4.4424e-05	3.38068e-05	0.761002	K08A2.5a.2	0	0
B0280.8	4.40418e-05	3.35012e-05	0.760667	B0280.8	0	0
C02B4.2	4.40418e-05	3.35012e-05	0.760667	C02B4.2	0	0
C03G6.10	4.40418e-05	3.35012e-05	0.760667	C03G6.10	0	0
C03G6.12	4.40418e-05	3.35012e-05	0.760667	C03G6.12	0	0
C03G6.8	4.40418e-05	3.35012e-05	0.760667	C03G6.8	0	0
C06C6.5a	4.40418e-05	3.35012e-05	0.760667	C06C6.5a	0	0
C08F8.8	4.40418e-05	3.35012e-05	0.760667	C08F8.8	0	0
C11G6.4a	4.40418e-05	3.35012e-05	0.760667	C11G6.4a	0	0
C12D5.11	4.40418e-05	3.35012e-05	0.760667	C12D5.11	0	0
F54H12.1a	4.98219e-05	0.00246413	49.4588	F54H12.1a	0	1
C12D5.2	4.40418e-05	3.35012e-05	0.760667	C12D5.2	0	0
C13C4.1	4.40418e-05	3.35012e-05	0.760667	C13C4.1	0	0
C13C4.3	4.40418e-05	3.35012e-05	0.760667	C13C4.3	0	0
C14C6.4	4.40418e-05	3.35012e-05	0.760667	C14C6.4	0	0
C17A2.1	4.40418e-05	3.35012e-05	0.760667	C17A2.1	0	0
C17E7.1	4.40418e-05	3.35012e-05	0.760667	C17E7.1	0	0
C17E7.3	4.40418e-05	3.35012e-05	0.760667	C17E7.3	0	0
C17E7.6	4.40418e-05	3.35012e-05	0.760667	C17E7.6	0	0
F55A8.2a.2	0.000117527	0.00253987	21.611	F55A8.2a.2	0	1
F55B11.1	0.00066922	0.00277484	4.14639	F55B11.1	0	1
C17E7.7	4.40418e-05	3.35012e-05	0.760667	C17E7.7	0	0
F55B12.4.1	2.73549e-05	0.00150569	55.0428	F55B12.4.1	0	1
C17E7.8b	4.40418e-05	3.35012e-05	0.760667	C17E7.8b	0	0
C25B8.6	4.40418e-05	3.35012e-05	0.760667	C25B8.6	0	0
C26B2.3a.2	4.40418e-05	3.35012e-05	0.760667	C26B2.3a.2	0	0
C26B2.4	4.40418e-05	3.35012e-05	0.760667	C26B2.4	0	0
C27C7.3	4.40418e-05	3.35012e-05	0.760667	C27C7.3	0	0
C27C7.4	4.40418e-05	3.35012e-05	0.760667	C27C7.4	0	0
C27C7.8	4.40418e-05	3.35012e-05	0.760667	C27C7.8	0	0
F55F3.1.2	8.45105e-05	0.00238338	28.2022	F55F3.1.2	0	1
C28D4.9	4.40418e-05	3.35012e-05	0.760667	C28D4.9	0	0
C32F10.6	4.40418e-05	3.35012e-05	0.760667	C32F10.6	0	0
C33G8.10	4.40418e-05	3.35012e-05	0.760667	C33G8.10	0	0
C33G8.11.1	4.40418e-05	3.35012e-05	0.760667	C33G8.11.1	0	0
C33G8.12	4.40418e-05	3.35012e-05	0.760667	C33G8.12	0	0
C33G8.6	4.40418e-05	3.35012e-05	0.760667	C33G8.6	0	0
C33G8.7	4.40418e-05	3.35012e-05	0.760667	C33G8.7	0	0
C38C3.9	4.40418e-05	3.35012e-05	0.760667	C38C3.9	0	0
C41G6.5	4.40418e-05	3.35012e-05	0.760667	C41G6.5	0	0
C45E5.6b	4.40418e-05	3.35012e-05	0.760667	C45E5.6b	0	0
C47F8.2	4.40418e-05	3.35012e-05	0.760667	C47F8.2	0	0
C47F8.8	4.40418e-05	3.35012e-05	0.760667	C47F8.8	0	0
C49D10.6	4.40418e-05	3.35012e-05	0.760667	C49D10.6	0	0
C49F5.4	4.40418e-05	3.35012e-05	0.760667	C49F5.4	0	0
F56A8.7a	3.629e-05	0.00136951	37.7379	F56A8.7a	0	1
C50B6.14b	4.40418e-05	3.35012e-05	0.760667	C50B6.14b	0	0
C50B6.8	4.40418e-05	3.35012e-05	0.760667	C50B6.8	0	0
C54C8.1	4.40418e-05	3.35012e-05	0.760667	C54C8.1	0	0
C54E10.5	4.40418e-05	3.35012e-05	0.760667	C54E10.5	0	0
C56E10.1	4.40418e-05	3.35012e-05	0.760667	C56E10.1	0	0
E02H1.7	4.40418e-05	3.35012e-05	0.760667	E02H1.7	0	0
E03H4.6	4.40418e-05	3.35012e-05	0.760667	E03H4.6	0	0
F07C3.10	4.40418e-05	3.35012e-05	0.760667	F07C3.10	0	0
F09C6.8	4.40418e-05	3.35012e-05	0.760667	F09C6.8	0	0
F09C6.9	4.40418e-05	3.35012e-05	0.760667	F09C6.9	0	0
F09F3.10	4.40418e-05	3.35012e-05	0.760667	F09F3.10	0	0
F10G2.9	4.40418e-05	3.35012e-05	0.760667	F10G2.9	0	0
F13B6.3.1	4.40418e-05	3.35012e-05	0.760667	F13B6.3.1	0	0
F14A5.1	4.40418e-05	3.35012e-05	0.760667	F14A5.1	0	0
F14H3.11	4.40418e-05	3.35012e-05	0.760667	F14H3.11	0	0
F16B12.8	4.40418e-05	3.35012e-05	0.760667	F16B12.8	0	0
F16B4.11	4.40418e-05	3.35012e-05	0.760667	F16B4.11	0	0
F16B4.12b	4.40418e-05	3.35012e-05	0.760667	F16B4.12b	0	0
F16B4.9	4.40418e-05	3.35012e-05	0.760667	F16B4.9	0	0
F16H11.5	4.40418e-05	3.35012e-05	0.760667	F16H11.5	0	0
F16H9.2	4.40418e-05	3.35012e-05	0.760667	F16H9.2	0	0
F21D12.1e	4.40418e-05	3.35012e-05	0.760667	F21D12.1e	0	0
F25E5.6b	4.40418e-05	3.35012e-05	0.760667	F25E5.6b	0	0
F56H9.3	9.01757e-06	0.00165984	184.067	F56H9.3	0	1
F31F4.12	4.40418e-05	3.35012e-05	0.760667	F31F4.12	0	0
F32B6.1.2	4.40418e-05	3.35012e-05	0.760667	F32B6.1.2	0	0
F33E11.1	4.40418e-05	3.35012e-05	0.760667	F33E11.1	0	0
F36A4.14	4.40418e-05	3.35012e-05	0.760667	F36A4.14	0	0
F36D3.2	4.40418e-05	3.35012e-05	0.760667	F36D3.2	0	0
F38H12.3	4.40418e-05	3.35012e-05	0.760667	F38H12.3	0	0
F41B5.10	4.40418e-05	3.35012e-05	0.760667	F41B5.10	0	0
F41D3.1	4.40418e-05	3.35012e-05	0.760667	F41D3.1	0	0
F41D3.3	4.40418e-05	3.35012e-05	0.760667	F41D3.3	0	0
F43C1.4.1	4.40418e-05	3.35012e-05	0.760667	F43C1.4.1	0	0
F44A2.4	4.40418e-05	3.35012e-05	0.760667	F44A2.4	0	0
F44C4.2	4.40418e-05	3.35012e-05	0.760667	F44C4.2	0	0
F44C8.10	4.40418e-05	3.35012e-05	0.760667	F44C8.10	0	0
F44C8.11	4.40418e-05	3.35012e-05	0.760667	F44C8.11	0	0
F44C8.2.1	4.40418e-05	3.35012e-05	0.760667	F44C8.2.1	0	0
F44C8.3	4.40418e-05	3.35012e-05	0.760667	F44C8.3	0	0
F44C8.4	4.40418e-05	3.35012e-05	0.760667	F44C8.4	0	0
F44C8.5b	4.40418e-05	3.35012e-05	0.760667	F44C8.5b	0	0
F44C8.8	4.40418e-05	3.35012e-05	0.760667	F44C8.8	0	0
F44C8.9a	4.40418e-05	3.35012e-05	0.760667	F44C8.9a	0	0
F44E7.8	4.40418e-05	3.35012e-05	0.760667	F44E7.8	0	0
F44G3.9	4.40418e-05	3.35012e-05	0.760667	F44G3.9	0	0
F47C10.1	4.40418e-05	3.35012e-05	0.760667	F47C10.1	0	0
F47C10.4	4.40418e-05	3.35012e-05	0.760667	F47C10.4	0	0
F47C10.7	4.40418e-05	3.35012e-05	0.760667	F47C10.7	0	0
F47C10.8	4.40418e-05	3.35012e-05	0.760667	F47C10.8	0	0
F48G7.3	4.40418e-05	3.35012e-05	0.760667	F48G7.3	0	0
F54D1.4	4.40418e-05	3.35012e-05	0.760667	F54D1.4	0	0
F56E3.4	4.40418e-05	3.35012e-05	0.760667	F56E3.4	0	0
F57A10.5	4.40418e-05	3.35012e-05	0.760667	F57A10.5	0	0
F57A10.6.1	4.40418e-05	3.35012e-05	0.760667	F57A10.6.1	0	0
F57A8.5	4.40418e-05	3.35012e-05	0.760667	F57A8.5	0	0
F58F9.7.1	3.50237e-05	0.00245264	70.028	F58F9.7.1	0	1
F57G8.6	4.40418e-05	3.35012e-05	0.760667	F57G8.6	0	0
F59E11.10	4.40418e-05	3.35012e-05	0.760667	F59E11.10	0	0
F59E11.11	4.40418e-05	3.35012e-05	0.760667	F59E11.11	0	0
H01A20.1	4.40418e-05	3.35012e-05	0.760667	H01A20.1	0	0
H22D14.1	4.40418e-05	3.35012e-05	0.760667	H22D14.1	0	0
H27C11.1a	4.40418e-05	3.35012e-05	0.760667	H27C11.1a	0	0
K01H12.3	4.40418e-05	3.35012e-05	0.760667	K01H12.3	0	0
K06A1.4.1	4.40418e-05	3.35012e-05	0.760667	K06A1.4.1	0	0
K06B4.1	4.40418e-05	3.35012e-05	0.760667	K06B4.1	0	0
K06B4.10	4.40418e-05	3.35012e-05	0.760667	K06B4.10	0	0
K06B4.11	4.40418e-05	3.35012e-05	0.760667	K06B4.11	0	0
K06B4.2	4.40418e-05	3.35012e-05	0.760667	K06B4.2	0	0
K06B4.6.2	4.40418e-05	3.35012e-05	0.760667	K06B4.6.2	0	0
K06B4.7	4.40418e-05	3.35012e-05	0.760667	K06B4.7	0	0
K06B4.8	4.40418e-05	3.35012e-05	0.760667	K06B4.8	0	0
K08H2.8	4.40418e-05	3.35012e-05	0.760667	K08H2.8	0	0
K11E4.5b	4.40418e-05	3.35012e-05	0.760667	K11E4.5b	0	0
M02H5.1	4.40418e-05	3.35012e-05	0.760667	M02H5.1	0	0
M02H5.3	4.40418e-05	3.35012e-05	0.760667	M02H5.3	0	0
M02H5.4	4.40418e-05	3.35012e-05	0.760667	M02H5.4	0	0
M02H5.5	4.40418e-05	3.35012e-05	0.760667	M02H5.5	0	0
F59C12.2a	0.00576956	0.00359537	0.623162	F59C12.2a	0	1
M02H5.7	4.40418e-05	3.35012e-05	0.760667	M02H5.7	0	0
R02C2.4	4.40418e-05	3.35012e-05	0.760667	R02C2.4	0	0
R02D1.1	4.40418e-05	3.35012e-05	0.760667	R02D1.1	0	0
R04B5.3	4.40418e-05	3.35012e-05	0.760667	R04B5.3	0	0
R07B7.14	4.40418e-05	3.35012e-05	0.760667	R07B7.14	0	0
R07B7.15	4.40418e-05	3.35012e-05	0.760667	R07B7.15	0	0
R08H2.9	4.40418e-05	3.35012e-05	0.760667	R08H2.9	0	0
R11E3.5a	4.40418e-05	3.35012e-05	0.760667	R11E3.5a	0	0
R11G11.2a	4.40418e-05	3.35012e-05	0.760667	R11G11.2a	0	0
R13D11.8	4.40418e-05	3.35012e-05	0.760667	R13D11.8	0	0
T01G6.2	4.40418e-05	3.35012e-05	0.760667	T01G6.2	0	0
T01G6.5	4.40418e-05	3.35012e-05	0.760667	T01G6.5	0	0
T01G6.7	4.40418e-05	3.35012e-05	0.760667	T01G6.7	0	0
T01G6.8	4.40418e-05	3.35012e-05	0.760667	T01G6.8	0	0
T03E6.3	4.40418e-05	3.35012e-05	0.760667	T03E6.3	0	0
T03G6.2c	4.40418e-05	3.35012e-05	0.760667	T03G6.2c	0	0
T06C12.13	4.40418e-05	3.35012e-05	0.760667	T06C12.13	0	0
T06C12.6	4.40418e-05	3.35012e-05	0.760667	T06C12.6	0	0
T06C12.7	4.40418e-05	3.35012e-05	0.760667	T06C12.7	0	0
T07C5.2	4.40418e-05	3.35012e-05	0.760667	T07C5.2	0	0
H04M03.4	0.000128898	0.0022809	17.6953	H04M03.4	0	1
T07C5.5	4.40418e-05	3.35012e-05	0.760667	T07C5.5	0	0
T07H8.7	4.40418e-05	3.35012e-05	0.760667	T07H8.7	0	0
T09A12.4c	4.40418e-05	3.35012e-05	0.760667	T09A12.4c	0	0
T09E11.2	4.40418e-05	3.35012e-05	0.760667	T09E11.2	0	0
T12C9.1	4.40418e-05	3.35012e-05	0.760667	T12C9.1	0	0
T12C9.5c	4.40418e-05	3.35012e-05	0.760667	T12C9.5c	0	0
T12C9.6	4.40418e-05	3.35012e-05	0.760667	T12C9.6	0	0
T13F3.2a	4.40418e-05	3.35012e-05	0.760667	T13F3.2a	0	0
T19A5.4	4.40418e-05	3.35012e-05	0.760667	T19A5.4	0	0
T19A5.5	4.40418e-05	3.35012e-05	0.760667	T19A5.5	0	0
T19H12.8	4.40418e-05	3.35012e-05	0.760667	T19H12.8	0	0
T20C7.2	4.40418e-05	3.35012e-05	0.760667	T20C7.2	0	0
T24A6.11	4.40418e-05	3.35012e-05	0.760667	T24A6.11	0	0
T24A6.8	4.40418e-05	3.35012e-05	0.760667	T24A6.8	0	0
H15N14.1c	1.48613e-05	0.00132617	89.2368	H15N14.1c	0	1
T26E4.16	4.40418e-05	3.35012e-05	0.760667	T26E4.16	0	0
T26H2.9	4.40418e-05	3.35012e-05	0.760667	T26H2.9	0	0
T27B7.4a.2	4.40418e-05	3.35012e-05	0.760667	T27B7.4a.2	0	0
T27B7.5	4.40418e-05	3.35012e-05	0.760667	T27B7.5	0	0
VC5.6	4.40418e-05	3.35012e-05	0.760667	VC5.6	0	0
W01D2.2b	4.40418e-05	3.35012e-05	0.760667	W01D2.2b	0	0
Y15E3A.1a.2	4.40418e-05	3.35012e-05	0.760667	Y15E3A.1a.2	0	0
Y17D7A.1	4.40418e-05	3.35012e-05	0.760667	Y17D7A.1	0	0
Y17D7A.3a	4.40418e-05	3.35012e-05	0.760667	Y17D7A.3a	0	0
Y17D7B.1	4.40418e-05	3.35012e-05	0.760667	Y17D7B.1	0	0
Y32B12B.6	4.40418e-05	3.35012e-05	0.760667	Y32B12B.6	0	0
Y38E10A.18	4.40418e-05	3.35012e-05	0.760667	Y38E10A.18	0	0
Y38E10A.19	4.40418e-05	3.35012e-05	0.760667	Y38E10A.19	0	0
Y39B6A.17a	4.40418e-05	3.35012e-05	0.760667	Y39B6A.17a	0	0
Y39B6A.47.1	4.40418e-05	3.35012e-05	0.760667	Y39B6A.47.1	0	0
Y40B10A.8	4.40418e-05	3.35012e-05	0.760667	Y40B10A.8	0	0
Y41D4B.20	4.40418e-05	3.35012e-05	0.760667	Y41D4B.20	0	0
Y41D4B.21	4.40418e-05	3.35012e-05	0.760667	Y41D4B.21	0	0
Y41D4B.27	4.40418e-05	3.35012e-05	0.760667	Y41D4B.27	0	0
Y41D4B.7	4.40418e-05	3.35012e-05	0.760667	Y41D4B.7	0	0
Y41D4B.8	4.40418e-05	3.35012e-05	0.760667	Y41D4B.8	0	0
H28O16.1a	0.000244362	0.00290503	11.8882	H28O16.1a	0	1
Y41D4B.9	4.40418e-05	3.35012e-05	0.760667	Y41D4B.9	0	0
Y46H3D.6	4.40418e-05	3.35012e-05	0.760667	Y46H3D.6	0	0
Y46H3D.7	4.40418e-05	3.35012e-05	0.760667	Y46H3D.7	0	0
Y47D7A.3	4.40418e-05	3.35012e-05	0.760667	Y47D7A.3	0	0
Y51A2B.3	4.40418e-05	3.35012e-05	0.760667	Y51A2B.3	0	0
Y51A2D.17	4.40418e-05	3.35012e-05	0.760667	Y51A2D.17	0	0
Y54F10AM.1	4.40418e-05	3.35012e-05	0.760667	Y54F10AM.1	0	0
Y5H2A.2	4.40418e-05	3.35012e-05	0.760667	Y5H2A.2	0	0
H42K12.1b	5.77317e-05	0.0016411	28.4263	H42K12.1b	0	1
Y5H2B.2b	4.40418e-05	3.35012e-05	0.760667	Y5H2B.2b	0	0
Y67A6A.2a	4.40418e-05	3.35012e-05	0.760667	Y67A6A.2a	0	0
Y67D8B.2	4.40418e-05	3.35012e-05	0.760667	Y67D8B.2	0	0
Y69A2AR.26	4.40418e-05	3.35012e-05	0.760667	Y69A2AR.26	0	0
Y69H2.8	4.40418e-05	3.35012e-05	0.760667	Y69H2.8	0	0
Y70C5C.6a	4.40418e-05	3.35012e-05	0.760667	Y70C5C.6a	0	0
Y71A12C.1	4.40418e-05	3.35012e-05	0.760667	Y71A12C.1	0	0
Y73F8A.21	4.40418e-05	3.35012e-05	0.760667	Y73F8A.21	0	0
Y80D3A.4	4.40418e-05	3.35012e-05	0.760667	Y80D3A.4	0	0
Y94H6A.1	4.40418e-05	3.35012e-05	0.760667	Y94H6A.1	0	0
ZC410.1a	4.40418e-05	3.35012e-05	0.760667	ZC410.1a	0	0
ZK1025.10	4.40418e-05	3.35012e-05	0.760667	ZK1025.10	0	0
ZK1025.6	4.40418e-05	3.35012e-05	0.760667	ZK1025.6	0	0
ZK1025.9	4.40418e-05	3.35012e-05	0.760667	ZK1025.9	0	0
ZK1037.13	4.40418e-05	3.35012e-05	0.760667	ZK1037.13	0	0
ZK1037.5	4.40418e-05	3.35012e-05	0.760667	ZK1037.5	0	0
ZK218.6	4.40418e-05	3.35012e-05	0.760667	ZK218.6	0	0
ZK381.3.1	4.40418e-05	3.35012e-05	0.760667	ZK381.3.1	0	0
ZK418.1	4.40418e-05	3.35012e-05	0.760667	ZK418.1	0	0
ZK418.10	4.40418e-05	3.35012e-05	0.760667	ZK418.10	0	0
ZK455.6	4.40418e-05	3.35012e-05	0.760667	ZK455.6	0	0
ZK488.1	4.40418e-05	3.35012e-05	0.760667	ZK488.1	0	0
ZK488.2	4.40418e-05	3.35012e-05	0.760667	ZK488.2	0	0
ZK488.4	4.40418e-05	3.35012e-05	0.760667	ZK488.4	0	0
ZK6.1	4.40418e-05	3.35012e-05	0.760667	ZK6.1	0	0
ZK6.2	4.40418e-05	3.35012e-05	0.760667	ZK6.2	0	0
ZK6.4	4.40418e-05	3.35012e-05	0.760667	ZK6.4	0	0
ZK6.5	4.40418e-05	3.35012e-05	0.760667	ZK6.5	0	0
ZK678.2	4.40418e-05	3.35012e-05	0.760667	ZK678.2	0	0
ZK697.2	4.40418e-05	3.35012e-05	0.760667	ZK697.2	0	0
F20B6.3	0.000121355	9.22329e-05	0.760027	F20B6.3	0	0
C15B12.1	4.3713e-05	3.31143e-05	0.757538	C15B12.1	0	0
C15B12.8	4.3713e-05	3.31143e-05	0.757538	C15B12.8	0	0
C29G2.5	4.54505e-05	3.42846e-05	0.754329	C29G2.5	0	0
B0432.5b	0.000209661	0.000157924	0.753237	B0432.5b	0	0
F13H8.9	1.33276e-05	9.97517e-06	0.748458	F13H8.9	0	0
T19D2.2	6.70609e-05	5.00304e-05	0.746044	T19D2.2	0	0
F59D6.3	3.49739e-05	2.59672e-05	0.742474	F59D6.3	0	0
C17G10.8.2	6.54131e-05	4.85073e-05	0.741553	C17G10.8.2	0	0
T27E9.3	0.000253239	0.000187614	0.740859	T27E9.3	0	0
C04G6.1a	0.000237826	0.000176046	0.740231	C04G6.1a	0	0
F09C12.2	0.000237826	0.000176046	0.740231	F09C12.2	0	0
M05D6.7	0.000102885	7.58851e-05	0.737571	M05D6.7	0	0
ZK829.6	2.58503e-05	1.89903e-05	0.734624	ZK829.6	0	0
Y39B6A.35	2.56179e-05	1.88195e-05	0.734624	Y39B6A.35	0	0
ZC373.4	0.000181758	0.000133255	0.733144	ZC373.4	0	0
E03G2.2	8.5152e-05	6.23734e-05	0.732495	E03G2.2	0	0
F21G4.2	8.5152e-05	6.23734e-05	0.732495	F21G4.2	0	0
F57C12.4	8.5152e-05	6.23734e-05	0.732495	F57C12.4	0	0
Y43F8C.12	8.5152e-05	6.23734e-05	0.732495	Y43F8C.12	0	0
K04E7.2.2	0.00064015	0.00161863	2.52852	K04E7.2.2	0	1
Y75B8A.26	8.5152e-05	6.23734e-05	0.732495	Y75B8A.26	0	0
F59D6.2	3.01542e-05	2.19638e-05	0.728382	F59D6.2	0	0
K04G2.1.2	2.86574e-05	0.00241654	84.3251	K04G2.1.2	0	1
Y45G12B.3	6.52051e-05	4.73551e-05	0.726249	Y45G12B.3	0	0
T02G5.9b	0.00016646	0.000120773	0.725539	T02G5.9b	0	0
C15C8.3	3.62032e-05	2.62364e-05	0.7247	C15C8.3	0	0
C01G12.5	2.9678e-05	2.15022e-05	0.724515	C01G12.5	0	0
C06E4.3	2.9678e-05	2.15022e-05	0.724515	C06E4.3	0	0
C06E4.4	2.9678e-05	2.15022e-05	0.724515	C06E4.4	0	0
C06E4.6	2.9678e-05	2.15022e-05	0.724515	C06E4.6	0	0
C45B11.3.1	2.9678e-05	2.15022e-05	0.724515	C45B11.3.1	0	0
F02C12.2	2.9678e-05	2.15022e-05	0.724515	F02C12.2	0	0
F12E12.11	2.9678e-05	2.15022e-05	0.724515	F12E12.11	0	0
F12E12.12	2.9678e-05	2.15022e-05	0.724515	F12E12.12	0	0
F26D2.15	2.9678e-05	2.15022e-05	0.724515	F26D2.15	0	0
F28H7.2	2.9678e-05	2.15022e-05	0.724515	F28H7.2	0	0
F36H9.3	2.9678e-05	2.15022e-05	0.724515	F36H9.3	0	0
F59E11.2	2.9678e-05	2.15022e-05	0.724515	F59E11.2	0	0
R05D8.10	2.9678e-05	2.15022e-05	0.724515	R05D8.10	0	0
K06A5.7.2	0.000167436	0.00188681	11.2689	K06A5.7.2	0	1
R05D8.8	2.9678e-05	2.15022e-05	0.724515	R05D8.8	0	0
R05D8.9	2.9678e-05	2.15022e-05	0.724515	R05D8.9	0	0
R119.3	2.9678e-05	2.15022e-05	0.724515	R119.3	0	0
Y32H12A.3.2	2.9678e-05	2.15022e-05	0.724515	Y32H12A.3.2	0	0
Y47G6A.21.2	2.9678e-05	2.15022e-05	0.724515	Y47G6A.21.2	0	0
Y47G6A.22	2.9678e-05	2.15022e-05	0.724515	Y47G6A.22	0	0
ZK816.5	2.9678e-05	2.15022e-05	0.724515	ZK816.5	0	0
ZK829.1	2.9678e-05	2.15022e-05	0.724515	ZK829.1	0	0
F33D4.1a	0.000118876	8.60314e-05	0.723706	F33D4.1a	0	0
Y57G11C.47	6.90903e-05	4.98325e-05	0.721266	Y57G11C.47	0	0
C01B4.8	1.45955e-05	1.0523e-05	0.720977	C01B4.8	0	0
C38C10.2.1	1.45955e-05	1.0523e-05	0.720977	C38C10.2.1	0	0
F25G6.7a	1.45955e-05	1.0523e-05	0.720977	F25G6.7a	0	0
F41C3.2	1.45955e-05	1.0523e-05	0.720977	F41C3.2	0	0
F44E7.7	1.45955e-05	1.0523e-05	0.720977	F44E7.7	0	0
F56A4.10	1.45955e-05	1.0523e-05	0.720977	F56A4.10	0	0
K11G9.5	1.45955e-05	1.0523e-05	0.720977	K11G9.5	0	0
T22F3.10	1.45955e-05	1.0523e-05	0.720977	T22F3.10	0	0
T28F3.4a.2	1.45955e-05	1.0523e-05	0.720977	T28F3.4a.2	0	0
Y19D10A.5	1.45955e-05	1.0523e-05	0.720977	Y19D10A.5	0	0
Y19D10A.8	1.45955e-05	1.0523e-05	0.720977	Y19D10A.8	0	0
ZK54.1a	1.45955e-05	1.0523e-05	0.720977	ZK54.1a	0	0
ZK682.2.2	1.45955e-05	1.0523e-05	0.720977	ZK682.2.2	0	0
K10G9.1	1.32615e-05	9.56126e-06	0.720977	K10G9.1	0	0
T07A5.3	1.32615e-05	9.56126e-06	0.720977	T07A5.3	0	0
F12B6.2a	1.30261e-05	9.39153e-06	0.720977	F12B6.2a	0	0
C10F3.2	5.79714e-05	4.16591e-05	0.718615	C10F3.2	0	0
F55E10.6	5.79714e-05	4.16591e-05	0.718615	F55E10.6	0	0
C34B2.7.1	0.00024364	0.000174796	0.717436	C34B2.7.1	0	0
B0361.3.2	2.93033e-05	2.09863e-05	0.716173	B0361.3.2	0	0
F53C11.3	0.00014745	0.000105495	0.715461	F53C11.3	0	0
C03G5.1.1	0.00024319	0.000173977	0.715394	C03G5.1.1	0	0
K03E5.3	0.000310262	0.000221246	0.713094	K03E5.3	0	0
C06B8.1	5.59534e-05	3.98733e-05	0.712618	C06B8.1	0	0
C06C6.4	5.59534e-05	3.98733e-05	0.712618	C06C6.4	0	0
C06G3.1a.2	5.59534e-05	3.98733e-05	0.712618	C06G3.1a.2	0	0
C07A12.3a.1	5.59534e-05	3.98733e-05	0.712618	C07A12.3a.1	0	0
C12D5.8a	5.59534e-05	3.98733e-05	0.712618	C12D5.8a	0	0
F48G7.11	5.59534e-05	3.98733e-05	0.712618	F48G7.11	0	0
R04B5.4b	5.59534e-05	3.98733e-05	0.712618	R04B5.4b	0	0
R07B7.16	5.59534e-05	3.98733e-05	0.712618	R07B7.16	0	0
R11G11.1	5.59534e-05	3.98733e-05	0.712618	R11G11.1	0	0
E02H9.8b.1	5.60468e-05	3.99233e-05	0.712321	E02H9.8b.1	0	0
R12E2.11	5.56104e-05	3.9513e-05	0.710533	R12E2.11	0	0
C11D2.2	3.1631e-05	2.24386e-05	0.709387	C11D2.2	0	0
F21F8.3.2	3.1631e-05	2.24386e-05	0.709387	F21F8.3.2	0	0
F21F8.4.2	3.1631e-05	2.24386e-05	0.709387	F21F8.4.2	0	0
T18H9.2a.2	3.1631e-05	2.24386e-05	0.709387	T18H9.2a.2	0	0
ZK384.3	3.1631e-05	2.24386e-05	0.709387	ZK384.3	0	0
ZK863.3	5.20009e-05	3.68473e-05	0.70859	ZK863.3	0	0
Y57G11C.11a	7.23571e-05	5.12715e-05	0.70859	Y57G11C.11a	0	0
K08E3.5b	5.98393e-05	0.00253547	42.3713	K08E3.5b	0	1
F21D5.7.2	4.68193e-05	3.31757e-05	0.70859	F21D5.7.2	0	0
Y46G5A.2	4.68193e-05	3.31757e-05	0.70859	Y46G5A.2	0	0
K07G5.6.1	0.000159704	0.000113164	0.70859	K07G5.6.1	0	0
K08F11.4a	0.000113382	0.00193168	17.037	K08F11.4a	0	1
T05H10.6b	0.000136237	9.64018e-05	0.707604	T05H10.6b	0	0
F18H3.5b	0.000190918	0.000135065	0.707454	F18H3.5b	0	0
F11C1.5d.1	5.69009e-05	4.01647e-05	0.705871	F11C1.5d.1	0	0
C10C6.6	4.70696e-05	3.32175e-05	0.705711	C10C6.6	0	0
C33C12.9	0.000100593	7.09437e-05	0.705258	C33C12.9	0	0
B0365.1	7.76282e-05	5.45963e-05	0.703305	B0365.1	0	0
D1005.1.1	7.76282e-05	5.45963e-05	0.703305	D1005.1.1	0	0
F42D1.2.2	6.99357e-05	4.911e-05	0.702216	F42D1.2.2	0	0
F17C8.6	0.000140421	9.85661e-05	0.701933	F17C8.6	0	0
R53.2	5.91434e-05	4.14789e-05	0.701328	R53.2	0	0
T13G4.4	1.16923e-05	8.17054e-06	0.698794	T13G4.4	0	0
C53A5.2a	1.42785e-05	9.97773e-06	0.698794	C53A5.2a	0	0
Y47D3A.30	1.71561e-05	1.19886e-05	0.698794	Y47D3A.30	0	0
F40F9.10	1.15831e-05	8.09418e-06	0.698794	F40F9.10	0	0
Y48A6B.7	1.15831e-05	8.09418e-06	0.698794	Y48A6B.7	0	0
C56A3.8a	9.43401e-06	6.59243e-06	0.698794	C56A3.8a	0	0
ZC8.6	9.43401e-06	6.59243e-06	0.698794	ZC8.6	0	0
K09A9.5	1.65164e-05	0.00177738	107.613	K09A9.5	0	1
F09E5.3.2	1.07453e-05	7.50875e-06	0.698794	F09E5.3.2	0	0
C04E6.7	6.70215e-06	4.68343e-06	0.698794	C04E6.7	0	0
F37H8.3a	6.70215e-06	4.68343e-06	0.698794	F37H8.3a	0	0
K01G5.10	6.70215e-06	4.68343e-06	0.698794	K01G5.10	0	0
Y48G8AL.5	1.93051e-05	1.34903e-05	0.698794	Y48G8AL.5	0	0
Y39G10AR.21.1	6.19221e-06	4.32708e-06	0.698794	Y39G10AR.21.1	0	0
F27E11.1	7.43065e-06	5.19249e-06	0.698794	F27E11.1	0	0
F27E11.2a.3	3.34379e-05	2.33662e-05	0.698794	F27E11.2a.3	0	0
JC8.4	1.24937e-05	8.73052e-06	0.698794	JC8.4	0	0
Y47D3A.14	2.33847e-05	1.63411e-05	0.698794	Y47D3A.14	0	0
D2005.1	1.48613e-05	1.0385e-05	0.698794	D2005.1	0	0
R13A5.10	1.22387e-05	8.55234e-06	0.698794	R13A5.10	0	0
T20H4.4.1	1.25301e-05	8.75597e-06	0.698794	T20H4.4.1	0	0
F13H8.3	1.26758e-05	8.85778e-06	0.698794	F13H8.3	0	0
Y43F8C.13	1.26758e-05	8.85778e-06	0.698794	Y43F8C.13	0	0
K10B2.1	1.62112e-05	0.00136265	84.0562	K10B2.1	0	1
F45F2.9.1	1.02354e-05	7.15241e-06	0.698794	F45F2.9.1	0	0
E02H1.1.2	1.70832e-05	1.19376e-05	0.698794	E02H1.1.2	0	0
T03F1.7	1.70832e-05	1.19376e-05	0.698794	T03F1.7	0	0
K10B3.8.1	6.47972e-05	0.00265134	40.9175	K10B3.8.1	0	1
ZK512.6	3.09568e-05	2.15982e-05	0.697687	ZK512.6	0	0
F13D12.9.2	4.27282e-05	2.97576e-05	0.696438	F13D12.9.2	0	0
C08A9.1.1	3.60753e-05	2.50245e-05	0.693672	C08A9.1.1	0	0
Y46H3D.5b	6.60005e-05	4.57071e-05	0.692527	Y46H3D.5b	0	0
T20G5.2.2	8.0236e-05	5.55282e-05	0.69206	T20G5.2.2	0	0
T03F7.1.1	0.000309415	0.000213498	0.690005	T03F7.1.1	0	0
K10D2.3	4.38884e-06	0.00185808	423.365	K10D2.3	0	1
T13B5.1.2	0.000309415	0.000213498	0.690005	T13B5.1.2	0	0
C04C3.3.2	0.000142777	9.85075e-05	0.689941	C04C3.3.2	0	0
T15D6.6	0.00122638	0.000845635	0.689538	T15D6.6	0	0
E01F3.1b	0.000803729	0.00055339	0.688529	E01F3.1b	0	0
T22G5.6	0.000174414	0.000119882	0.687344	T22G5.6	0	0
F40F4.4a	0.000184036	0.000126211	0.685794	F40F4.4a	0	0
[truncated: 1,585 more rows]
