# Supplementary material for: Screening lifespan-extending drugs in Caenorhabditis elegans via label propagation on drug-protein networks
Source: BMC Syst Biol. 2016 Dec 23;10(Suppl 4):131. doi: 10.1186/s12918-016-0362-4 (PMC5260106; doi:10.1186/s12918-016-0362-4)
Supplement: Additional file 3 — Detailed information of the drugs collected from bioassay screening result of the LOPAC 1280, as well as the manually curated anti-aging drugs from literature review. (XLSX 180 kb) [file 12918_2016_362_MOESM3_ESM.xlsx]

## Sheet: Combind
CN1CCN(CC1)C2CC3=CC=CC=C3SC4=C2C=C(C=C4)Cl	CID000001238
C1=CC=C2C(=C1)C(=C(OC2=O)Cl)Cl	CID000001609
C1=CC=C(C=C1)NC2=C(C=C3C(=C2)C(=O)NC3=O)NC4=CC=CC=C4	CID000001697
C1=CC=C(C=C1)C2=NO[N+](=C2C#N)[O-]	CID000001756
COC1=C(C=C2C(=C1)C(=NC=N2)NC3=CC(=CC=C3)Cl)OC	CID000002051
C1CN(CCN1)C2=NC3=CC=CC=C3OC4=C2C=C(C=C4)Cl	CID000002170
CCC1C(=O)N(CC(=O)N(C(C(=O)NC(C(=O)N(C(C(=O)NC(C(=O)NC(C(=O)N(C(C(=O)N(C(C(=O)N(C(C(=O)N(C(C(=O)N1)C(C(C)CC=CC)O)C)C(C)C)C)CC(C)C)C)CC(C)C)C)C)C)CC(C)C)C)C(C)C)CC(C)C)C)C	CID000002909
C1C2=C(C3=CC=CC=C3NC1=O)NC4=C2C=C(C=C4)Br	CID000003820
C1CN(CCC1C(=O)C2=CC=C(C=C2)F)CCN3C(=O)C4=CC=CC=C4NC3=O	CID000003822
CCOC(=O)N1CCC(=C2C3=C(CCC4=C2N=CC=C4)C=C(C=C3)Cl)CC1	CID000003957
CCOC(=O)C1=C(NC(=C(C1C2=CC(=CC=C2)[N+](=O)[O-])C(=O)OC)C)C	CID000004507
C1CN(CCN1CCCN2C3=CC=CC=C3NC2=O)C(C4=CC=CC=C4)C5=CC=CC=C5	CID000004615
C[C@]12CC[C@H]3[C@H]([C@@H]1CC[C@@H]2O)CCC4=C3C=CC(=C4)O	CID000005757
COC1=CC2=C(C=CN=C2C=C1)[C@@H]([C@H]3CC4CCN3C[C@@H]4C=C)O.COC1=CC2=C(C=CN=C2C=C1)[C@@H]([C@H]3CC4CCN3C[C@@H]4C=C)O.OS(=O)(=O)O	CID000005768
CC(=O)[C@]1(CC[C@@H]2[C@@]1(CC[C@H]3[C@H]2C=C(C4=CC(=O)[C@@H]5C[C@@H]5[C@]34C)Cl)C)OC(=O)C	CID000009880
C[C@@]1(C(=O)N2[C@H](C(=O)N3CCC[C@H]3[C@@]2(O1)O)CC4=CC=CC=C4)NC(=O)[C@@H]5C[C@H]6[C@@H](CC7=CNC8=CC=CC6=C78)N(C5)C	CID000010531
C[C@]12CC[C@H]3[C@H]([C@@H]1CC[C@]2(C#C)O)CCC4=CC5=C(C[C@]34C)C=NO5	CID000028417
CN1C[C@@H](C[C@H]2[C@H]1CC3=CN(C4=CC=CC2=C34)C)CNC(=O)OCC5=CC=CC=C5	CID000028693
C1CN(CCC1CC2=CC=C(C=C2)F)CC(C3=CC=C(C=C3)Cl)O	CID000060703
C1CN(CCN1CCC2=CC=C(C=C2)N)C3=CC=CC(=C3)C(F)(F)F	CID000121930
COC1=CC2=C(C=CN=C2C=C1)[C@@H]([C@H]3C[C@@H]4CCN3C[C@@H]4C=C)O	CID000441074
CC[C@@]12CCCN3[C@@H]1C4=C(CC3)C5=CC=CC=C5N4C(=C2)C(=O)OCC	CID000443955
CC[C@@H]1CC2=C(C=CC(=C2)O)C3=C1C4=C(C[C@H]3CC)C=C(C=C4)O	CID000446849
C1CN(CCN1C/C=C/C2=CC=CC=C2)C(C3=CC=CC=C3)C4=CC=CC=C4	CID001547484
CC1=C(C=C(C=C1)[N+](=O)[O-])S(=O)(=O)N(C)C	CID002921148
COC1=CC=CC(=C1)C(=O)NCCN2CCN(CC2)C3=CC=C(C=C3)Cl	CID003626837
C1CN(CCN1CC(C(C2=CC=CC=C2)C3=CC=CC=C3)O)C4=CC(=CC=C4)Cl	CID003654103
C1CC2=C3C(=CC=C2)N(S(=O)(=O)N3C1)CCN4CCC(=CC4)C5=CNC6=C5C=CC(=C6)F	CID004605800
CCC1C(=O)N(CC(=O)N(C(C(=O)NC(C(=O)N(C(C(=O)NC(C(=O)NC(C(=O)N(C(C(=O)N(C(C(=O)N(C(C(=O)N(C(C(=O)N1)C(C(C)C/C=C/C)O)C)C(C)C)C)CC(C)C)C)CC(C)C)C)C)C)CC(C)C)C)C(C)C)CC(C)C)C)C	CID005280754
CC[C@H]1C(=O)N(CC(=O)N([C@H](C(=O)N[C@H](C(=O)N([C@H](C(=O)N[C@H](C(=O)N[C@@H](C(=O)N([C@H](C(=O)N([C@H](C(=O)N([C@H](C(=O)N([C@H](C(=O)N1)[C@@H]([C@H](C)C/C=C/C)O)C)C(C)C)C)CC(C)C)C)CC(C)C)C)C)C)CC(C)C)C)C(C)C)CC(C)C)C)C	CID005284373
CC(=O)O.C1=CC(=C(C(=C1)Cl)/C=N/N=C(N)N)Cl	CID005702062
CN(C)C1=CC=C(C=C1)/C=C\2/C3=CC=CC=C3NC2=O	CID006450842
C1CCC(C1)N2C=C(C3=C2N=CN=C3N)C4=CC=C(C=C4)OC5=CC=CC=C5	CID006603792
CN(C)C1=CC=CC2=C1C=CC=C2S(=O)(=O)NCCCCN3CCN(CC3)C4=CC=CC=C4OC	CID006604000
CCC1C(=O)N(CC(=O)N(C(C(=O)NC(C(=O)N(C(C(=O)NC(C(=O)N[C@@H](C(=O)N(C(C(=O)N(C(C(=O)N(C(C(=O)N(C(C(=O)N1)[C@@H]([C@H](C)C/C=C/C)O)C)C(C)C)C)CC(C)C)C)CC(C)C)C)C)C)CC(C)C)C)C(C)C)CC(C)C)C)C	CID016404350
C/C(=C(\C#N)/C(=O)NC1=C(C=CC(=C1)Br)Br)/O	CID054676905
C(CC(=O)O)CN	CID000000119
CC(=O)N	CID000000178
C1=CC=C(C(=C1)O)O	CID000000289
C1C(C(=O)NO1)N	CID000000401
C(C(=O)O)P(=O)(O)O	CID000000546
C1=CC(=C(C=C1CC(=O)O)O)O	CID000000547
C(CCC(=O)O)CCN	CID000000564
CC(=O)C(=O)C	CID000000650
C1=CC(=CC=C1O)O	CID000000785
CC(=O)NCCC1=CNC2=C1C=C(C=C2)OC	CID000000896
CC(=O)NCCC1=CNC2=C1C=C(C=C2)O	CID000000903
C1=CN=C(C=N1)C(=O)N	CID000001046
C1=CC(=C(N=C1)C(=O)O)C(=O)O	CID000001066
C(CS(=O)(=O)O)N	CID000001123
C(C(C(=O)O)N)N1C(=O)NC(=O)O1	CID000001209
C(CCCCCN)CCCCN	CID000001317
CCN1C2=C(C(=O)N(C1=O)CC)NC(=N2)C3=CC=CC=C3	CID000001328
CCCN1C2=C(C(=O)N(C1=O)CCC)NC(=N2)C3CCCC3	CID000001329
CCCN1C2=C(C(=O)N(C1=O)CCC)NC(=N2)C3=CC=C(C=C3)S(=O)(=O)O	CID000001330
C1=CC2=C(C=CNC2=O)C(=C1)O	CID000001340
CCC(C)N(C)C(=O)C1=CC2=CC=CC=C2C(=N1)C3=CC=CC=C3Cl	CID000001345
C1=CC=C(C(=C1)C(F)(F)F)N2C=CN=C2	CID000001359
CN1C2=C(N=C1C3=CC=C(C=C3)S(=O)(=O)O)N(C(=O)N(C2=O)CC=C)C	CID000001365
C1=CC=C2C(=C1)N=NN2N	CID000001367
CN1C=CN=C1	CID000001390
C1=CC=C2C(=C1)N=CC3=NOC(=O)N23	CID000001456
C1=CC(=CC=C1C(CN)(CS(=O)(=O)O)O)Cl	CID000001564
C1=CC=C(C=C1)NC2=NC3=C(C(=N2)N)N=CN3C4C(C(C(O4)CO)O)O	CID000001585
C1=CC(=CC=C1C(CN)CP(=O)(O)O)Cl	CID000001641
C1=CC(=CC(=C1)N)C(=O)N	CID000001645
C1=CC2=C(NN=C2C(=C1)[N+](=O)[O-])Br	CID000001649
CCCN1C2=C(C(=O)NC1=O)NC=N2	CID000001676
C(C[N+](=O)[O-])C(=O)O	CID000001678
CN1C2CCC1CC(C2)OC(=O)C3=CC(=CC(=C3)Cl)Cl	CID000001683
C1=CC2=C(C=CC3=C2C(=C1)C(=O)NC3=O)N	CID000001720
C1=CN=CC=C1N	CID000001727
C1=CC(=CC=C1C(=O)O)[Hg]Cl	CID000001730
COC1=C(C=CC(=C1)CC(=O)O)O	CID000001738
C1=CC(=CC=C1C(=O)NN)O	CID000001742
CC1(CCC=[N+]1[O-])C	CID000001774
C1=CC=C(C=C1)C2(C(=O)NC(=O)N2)C3=CC=CC=C3	CID000001775
C1=C(C=C2C(=C1Cl)C(=O)C=C(N2)C(=O)O)Cl	CID000001779
C1CCCN(CC1)C2=NC(=C(N=C2Cl)C(=O)N=C(N)N)N	CID000001794
CCN(C1=NC(=C(N=C1Cl)C(=O)N=C(N)N)N)C(C)C	CID000001795
C1=CC2=C(C=C1F)C=C(N2)C(=O)O	CID000001820
C1=CC2=C(C=C1O)C(=CN2)CC(=O)O	CID000001826
C1=C2C(=CC(=C1Cl)Cl)NC(=O)C(=O)N2	CID000001845
C1=CC=C2C(=C1)C3=CC=CC=C3NC2=O	CID000001853
CC(=O)NCCC1=CNC2=CC(=C(C=C21)OC)O	CID000001864
COC1=CC2=C(C=C1)NC3=C2CCNC3	CID000001868
C1=CC2=C(C=C1Cl)NC(=CC2=O)C(=O)O	CID000001884
C1=CC2=C(C(=C1)[N+](=O)[O-])NN=C2	CID000001893
CN1C2=C(C(=O)N(C1=O)C)NC(=N2)C3=CC=C(C=C3)S(=O)(=O)O	CID000001908
CN1C2=C(C(=O)N(C1=O)C)NC(=N2)C3CCCC3	CID000001917
CN1C2=C(C(=O)N(C1=O)C)NC(=N2)C3=CC=CC=C3	CID000001922
CC1CCC2(C(CC(C(O2)C(C)C(=O)C3=CC=CN3)C)C)OC1CC4=NC5=C(O4)C=CC(=C5C(=O)O)NC	CID000001959
CC1=C(C(=O)C(=C(C1=O)C)CCCCC#CCCCC#CCO)C	CID000001967
CC(=O)NC1=NN=C(S1)S(=O)(=O)N	CID000001986
CC(=O)C1=CC=C(C=C1)S(=O)(=O)NC(=O)NC2CCCCC2	CID000001989
C1=NC2=C(N1COCCO)NC(=NC2=O)N	CID000002022
C1=CC(=C(C=C1C=C(C#N)C#N)O)[N+](=O)[O-]	CID000002046
C1=CC(=C(C=C1C=C(C#N)C#N)O)O	CID000002052
C1=C(C=C(C(=C1O)O)O)C=C(C#N)C#N	CID000002061
COC1=CC=C(C=C1)C=C(C#N)C#N	CID000002063
C1CC(C2=C1C=C(C=C2)C(=O)O)(C(=O)O)N	CID000002071
CC(C)(C)NCC(C1=CC(=C(C=C1)O)CO)O	CID000002083
C1=C2C(=NC=NC2=O)NN1	CID000002094
CN(C)C1=NC(=NC(=N1)N(C)C)N(C)C	CID000002123
CCN1C=C(C(=O)C2=C1N=C(C=C2)CC3=CC=CC=C3)C(=O)O	CID000002137
C(CN)CNCCSP(=O)(O)O	CID000002141
CN1C2CCC1CC(C2)OC(C3=CC=CC=C3)C4=CC=CC=C4N	CID000002143
CN1C2=C(C(=O)N(C1=O)C)NC=N2	CID000002153
C1=CC(=CC=C1C(=O)NC(CCC(=O)O)C(=O)O)NCC2=CN=C3C(=N2)C(=NC(=N3)N)N	CID000002154
COC1=CC=C(C=C1)C(=O)N2CCCC2=O	CID000002196
CC(=O)OC1=CC=CC=C1C(=O)O	CID000002244
C1=CC(=C(C=C1C(=C2C=CC(=O)C(=C2)C(=O)O)C3=CC(=C(C=C3)O)C(=O)O)C(=O)O)O	CID000002259
CN1C=NC(=C1SC2=NC=NC3=C2NC=N3)[N+](=O)[O-]	CID000002265
C(CCCC(=O)O)CCCC(=O)O	CID000002266
C1=CC=C(C=C1)C(=O)N	CID000002331
CN1C2CCC1CC(C2)OC(C3=CC=CC=C3)C4=CC=CC=C4	CID000002344
CC1=C(C2=C(N1C(=O)C3=CC=C(C=C3)Cl)C=CC(=C2)OC)CC(=O)N4CCOCC4	CID000002415
C1CN=C(N1)NC2=C(C3=NC=CN=C3C=C2)Br	CID000002435
CC(CC1=CC=C(C=C1)OCC(=O)[O-])NCC(C2=CC(=CC=C2)Cl)O.[Na+]	CID000002436
CCCCNC1=C(C(=CC(=C1)C(=O)O)S(=O)(=O)N)OC2=CC=CC=C2	CID000002471
CN1C=NC2=C1C(=O)N(C(=O)N2C)C	CID000002519
CC1(C2CCC(C1(C)C(=O)O)O2)C(=O)O	CID000002544
CC12C3CCC(C1(C(=O)OC2=O)C)O3	CID000002545
C1=CC=C2C(=C1)C=CC3=CC=CC=C3N2C(=O)N	CID000002554
CCCC(C)(COC(=O)N)COC(=O)NC(C)C	CID000002576
C(CCl)NC(=O)N(CCCl)N=O	CID000002578
C1=COC(=C1)C2=NN3C(=N2)C4=C(C=CC(=C4)Cl)N=C3N	CID000002690
C1CCC(CC1)NC2=NC=NC3=C2N=CN3C4C(C(C(O4)CO)O)O	CID000002692
C1=CC(=CC=C1CCCC(=O)O)N(CCCl)CCCl	CID000002708
CN1C(S(=O)(=O)CCC1=O)C2=CC=C(C=C2)Cl	CID000002717
C1=C2C(=CC(=C1Cl)S(=O)(=O)N)S(=O)(=O)N=CN2	CID000002720
CCCNC(=O)NS(=O)(=O)C1=CC=C(C=C1)Cl	CID000002727
C1=CC2=C(C=C1Cl)NC(=O)O2	CID000002733
CN(C1CCCCC1)C(=O)CCCOC2=CC3=C(C=C2)NC(=O)C=C3	CID000002753
C1CCC(CC1)N2C(=NN=N2)CCCCOC3=CC4=C(C=C3)NC(=O)CC4	CID000002754
CC1=C(N=CN1)CSCCNC(=NC)NC#N	CID000002756
CCN1C2=CC3=C(C=C2C(=O)C(=N1)C(=O)O)OCO3	CID000002762
CC(C)(C(=O)O)OC1=CC=C(C=C1)C2CC2(Cl)Cl	CID000002763
CCOC(=O)C(C)(C)OC1=CC=C(C=C1)Cl	CID000002796
C1=CC=C(C=C1)C(C2=CC=CC=C2)(C3=CC=CC=C3Cl)N4C=CN=C4	CID000002812
CN1CCN(CC1)C2=C3C=CC=CC3=NC4=C(N2)C=C(C=C4)Cl	CID000002818
C1=C(C(=CC2=C1N=C(C(=N2)[O-])[O-])[N+](=O)[O-])C#N.[Na+].[Na+]	CID000002821
C1CCN(CC1)C(=O)C2=CC3=C(C=C2)OCCO3	CID000002890
C1C2CC(C1C=C2)C3NC4=CC(=C(C=C4S(=O)(=O)N3)S(=O)(=O)N)Cl	CID000002910
C(CC(=O)NCS(=O)(=O)O)C(C(=O)O)N	CID000002935
C1=C(NC(=NC1=O)N)N	CID000002944
CCCCCCCCC(=O)NCC1=CC(=C(C=C1)O)OC	CID000002998
CC1=C(C(=O)N2C=CSC2=N1)CCN3CCC(=C(C4=CC=CC=C4)C5=CC=C(C=C5)F)CC3	CID000003012
CC1=NS(=O)(=O)C2=C(N1)C=CC(=C2)Cl	CID000003019
C(CN(CC(=O)O)CC(=O)O)N(CCN(CC(=O)O)CC(=O)O)CC(=O)O	CID000003053
C1CCN(CC1)C2=NC(=NC3=C2N=C(N=C3N4CCCCC4)N(CCO)CCO)N(CCO)CCO	CID000003108
CCN(CC)C(=S)SSC(=S)N(CC)CC	CID000003117
CC(CC1=CC=C(C=C1)O)(C(=O)O)N	CID000003125
C1=CC=C(C=C1)CC(CS)C(=O)NCC(=O)O	CID000003132
COC1=C(C(=O)C2=CC=CC=C2C1=O)OC	CID000003136
C1CN(CCC1N2C3=C(C=C(C=C3)Cl)NC2=O)CCCN4C5=CC=CC=C5NC4=O	CID000003151
C1CN(CC=C1N2C3=CC=CC=C3NC2=O)CCCC(=O)C4=CC=C(C=C4)F	CID000003168
C1=CC=C(C=C1)N2C(=O)C3=CC=CC=C3[Se]2	CID000003194
CC1=C2C(=C(C3=C1C=CN=C3)C)C4=CC=CC=C4N2	CID000003213
CC1=CC(=C2C(=C1)C(=O)C3=CC(=CC(=C3C2=O)O)O)O	CID000003220
C1CC2C(C(C1O2)C(=O)O)C(=O)O	CID000003225
CCC1(CC(=O)NC1=O)C	CID000003291
CCC1=CC=CC2=C1NC3=C2CCOC3(CC)CC(=O)O	CID000003308
CC1OCC2C(O1)C(C(C(O2)OC3C4COC(=O)C4C(C5=CC6=C(C=C35)OCO6)C7=CC(=C(C(=C7)OC)O)OC)O)O	CID000003310
C1=CC=C(C=C1)C(COC(=O)N)COC(=O)N	CID000003331
CCOC(=O)C1=C(NC(=C(C1C2=C(C(=CC=C2)Cl)Cl)C(=O)OC)C)C	CID000003333
CC(C)OC(=O)C(C)(C)OC1=CC=C(C=C1)C(=O)C2=CC=C(C=C2)Cl	CID000003339
CCOC(=O)C1=C2CN(C(=O)C3=C(N2C=N1)C=CC(=C3)F)C	CID000003373
C1=C(C(=O)NC(=O)N1)F	CID000003385
C1CN(CCC12C(=O)NCN2C3=CC=CC=C3)CCCC(C4=CC=C(C=C4)F)C5=CC=C(C=C5)F	CID000003396
CC(C)C(=O)NC1=CC(=C(C=C1)[N+](=O)[O-])C(F)(F)F	CID000003397
CC12CCC(=O)C(=C1CCC3C2CCC4(C3CCC4=O)C)O	CID000003408
CC(CC1=CC=C(C=C1)OC)NCC(C2=CC(=C(C=C2)O)NC=O)O	CID000003410
CC1=C(C(=C(N1)C)C(=O)OC)C(=O)C2=CC=CC=C2CC3=CC=CC=C3	CID000003423
CC1=NC2=C(N1)C(=O)N(C(=O)N2CC3=CC=CO3)C	CID000003433
C1=COC(=C1)CNC2=CC(=C(C=C2C(=O)O)S(=O)(=O)N)Cl	CID000003440
CCCCC1=CN=C(C=C1)C(=O)O	CID000003442
C1CCC(CC1)(CC(=O)O)CN	CID000003446
C#CC(CCC(=O)O)N	CID000003452
C1=NC2=C(N1COC(CO)CO)NC(=NC2=O)N	CID000003454
CC1=NC=C(N=C1)C(=O)NCCC2=CC=C(C=C2)S(=O)(=O)NC(=O)NC3CCCCC3	CID000003478
COC1=C(C=C(C=C1)Cl)C(=O)NCCC2=CC=C(C=C2)S(=O)(=O)NC(=O)NC3CCCCC3	CID000003488
C1CN(CCN1)S(=O)(=O)C2=CC=CC3=C2C=CN=C3	CID000003545
C1CN(CCC1(C2=CC=C(C=C2)Cl)O)CCCC(=O)C3=CC=C(C=C3)F	CID000003559
CN1C2CCC1CC(C2)OC(=O)C(C3=CC=CC=C3)O	CID000003623
C1NC2=CC(=C(C=C2S(=O)(=O)N1)S(=O)(=O)N)Cl	CID000003639
C(=O)(N)NO	CID000003657
CN1C2CCC1CC(C2)OC(=O)C(CO)C3=CC=CC=C3	CID000003661
CC1(CC2=CC(=C(C(=C2C1=O)Cl)Cl)OCC(=O)O)C3CCCC3	CID000003667
CC(C)C1=NN2C=CC=CC2=C1C(=O)C(C)C	CID000003671
COC1=CC(=C(C(=C1)OC)C=C2C3=CC=CC=C3NC2=O)OC	CID000003674
CC(C(C1=CC=C(C=C1)O)O)N2CCC(CC2)CC3=CC=CC=C3	CID000003689
CC1=C(C2=C(N1C(=O)C3=CC=C(C=C3)Cl)C=CC(=C2)OC)CC(=O)O	CID000003715
C(C(=O)N)I	CID000003727
CC(C)CN1C2=C(C(=O)N(C1=O)C)NC=N2	CID000003758
C1CNCCC1C(=O)O	CID000003773
CC1=CC2=C(C=C1)NC3=C(C=CC=N3)N=C2N4CCN(CC4)C	CID000003802
CC(=O)N1CCN(CC1)C2=CC=C(C=C2)OCC3COC(O3)(CN4C=CN=C4)C5=C(C=C(C=C5)Cl)Cl	CID000003823
CC(C1=CC=CC(=C1)C(=O)C2=CC=CC=C2)C(=O)O	CID000003825
C1=CC=C2C(=C1)C(=O)C=C(N2)C(=O)O	CID000003845
C1=CC(=C(C(=C1)Cl)Cl)C2=C(N=C(N=N2)N)N	CID000003878
CC1=C(C=CN=C1CS(=O)C2=NC3=CC=CC=C3N2)OCC(F)(F)F	CID000003883
CC1(CCC2=C(O1)C3=CC=CC=C3C(=O)C2=O)C	CID000003885
CC1=C(C=NO1)C(=O)NC2=CC=C(C=C2)C(F)(F)F	CID000003899
C1=CC=C(C=C1)N2C3=CC=CC=C3C(C2=O)(CC4=CC=NC=C4)CC5=CC=NC=C5	CID000003932
CC(C1=CC=C(C=C1)CC2CCCC2=O)C(=O)O	CID000003965
CC1=CN=C(S1)NC(=O)C2=C(C3=CC=CC=C3S(=O)(=O)N2C)[O-].[Na+]	CID000004051
COC(=O)NC1=NC2=C(N1)C=C(C=C2)C(=O)C3=CC=CS3	CID000004122
CC1NC2=CC(=C(C=C2C(=O)N1C3=CC=CC=C3C)S(=O)(=O)N)Cl	CID000004170
CC1=C(C=C(C(=O)N1)C#N)C2=CC=NC=C2	CID000004197
C1CCN(CC1)C2=NC(=N)N(C(=C2)N)O	CID000004201
C1=CC=C(C(=C1)C(C2=CC=C(C=C2)Cl)C(Cl)Cl)Cl	CID000004211
C1=CC(=C2C(=C1NCCNCCO)C(=O)C3=C(C=CC(=C3C2=O)O)O)NCCNCCO	CID000004212
C1CNCCN(C1)S(=O)(=O)C2=CC=CC3=C2C=CC=C3I	CID000004216
CCN1C(=O)C=CC1=O	CID000004362
CNC(=O)C1=NC=C2C(=C1)C3=CC=CC=C3N2	CID000004375
C1=CC=C(C=C1)NC2=CC=CC=C2C(=O)O	CID000004386
C1=CC(=CC=C1CCNC2=NC=NC3=C2N=CN3C4C(C(C(O4)CO)O)O)N	CID000004397
CN1C=NC2=C1N=CN=C2NC3CCCC3	CID000004401
C1=CC=C(C=C1)NC2=NC=NC3=C2N=CN3C4C(C(C(O4)CO)O)O	CID000004405
C1=CC=C(C=C1)CNC(=O)CCNNC(=O)C2=CC=NC=C2	CID000004472
C1=CC(=C(C=C1[N+](=O)[O-])Cl)NC(=O)C2=C(C=CC(=C2)Cl)O	CID000004477
CC1=C(C(C(=C(N1)C)C(=O)OC)C2=CC=CC=C2[N+](=O)[O-])C(=O)OC	CID000004485
C1=CC(=CC(=C1)NC2=C(C=CC=N2)C(=O)O)C(F)(F)F	CID000004488
CC1(C(=O)N(C(=O)N1)C2=CC(=C(C=C2)[N+](=O)[O-])C(F)(F)F)C	CID000004493
CS(=O)(=O)NC1=C(C=C(C=C1)[N+](=O)[O-])OC2=CC=CC=C2	CID000004495
CC1=C(C(C(=C(N1)C)C(=O)OC(C)C)C2=CC(=CC=C2)[N+](=O)[O-])C(=O)OCCOC	CID000004497
C1=CC=C(C=C1)CCCNC2=C(C=C(C=C2)[N+](=O)[O-])C(=O)O	CID000004549
C1C2=NOC(=O)N2C3=C(O1)C=CC(=C3)Br	CID000004551
C1=CC2=C(C=C1C(F)(F)F)NC(=O)N2C3=C(C=CC(=C3)C(F)(F)F)O	CID000004552
C1=CC=C(C=C1)COC2=NC(=NC3=C2NC=N3)N	CID000004578
CC1COC2=C3N1C=C(C(=O)C3=CC(=C2N4CCN(CC4)C)F)C(=O)O	CID000004583
CN1C=NC2=C1N=C(N=C2NCC3=CC=CC=C3)NCCO	CID000004592
C1=CC=C(C=C1)C2=C(OC(=N2)CCC(=O)O)C3=CC=CC=C3	CID000004614
C1C(CN(C1=O)CC(=O)N)O	CID000004626
CCN1C=C(C(=O)C2=CC3=C(C=C21)OCO3)C(=O)O	CID000004628
C1=CC(=O)C=CC1=O	CID000004650
CCCCCCCCCCCCCCCC(=O)NCCO	CID000004671
CN1C=NC2=C1C(=O)N(C(=O)N2)C	CID000004687
CC1=CCCC2(C(O2)C3C(CC1)C(=C)C(=O)O3)C	CID000004692
COC1=CC=CC(=C1N)C2=CC(=O)C3=CC=CC=C3O2	CID000004713
CC(=O)CCCCN1C(=O)C2=C(N=CN2C)N(C1=O)C	CID000004740
C1CN(CCN1CCCN2C3=CC=CC=C3SC4=C2C=C(C=C4)Cl)CCO	CID000004748
C1=CC=C(C=C1)N=C(N)N=C(N)N	CID000004780
CCCCC1C(=O)N(N(C1=O)C2=CC=CC=C2)C3=CC=CC=C3	CID000004781
C1=CC(=CC=C1CCC(=O)C2=C(C=C(C=C2O)O)O)O	CID000004788
CC(C(C)(C)C)N=C(NC#N)NC1=CC=NC=C1	CID000004826
CC(C)NCC(COC1=CC=CC2=C1C=CN2)O	CID000004828
C1CNCCC1S(=O)(=O)O	CID000004838
C1CC(=O)N(C1)CC(=O)N	CID000004843
CC1=C(C(=O)N2C=CC=CC2=N1)CCN3CCC(CC3)C(=O)C4=CC=C(C=C4)F	CID000004847
C1CCC(CC1)C(=O)N2CC3C4=CC=CC=C4CCN3C(=O)C2	CID000004891
CCC1(C(=O)NCNC1=O)C2=CC=CC=C2	CID000004909
CN1CCN(CC1)CCCN2C3=CC=CC=C3SC4=C2C=C(C=C4)Cl	CID000004917
CCCN(CCC)C(=O)C(CCC(=O)O)NC(=O)C1=CC=CC=C1	CID000004922
CCCN1C=NC2=C1C(=O)N(C(=O)N2C)CCCCC(=O)C	CID000004938
CC(C)C1=C(C(=CC=C1)C(C)C)O	CID000004943
CC1=C(C2=CC3=C(C(=C(N3)C=C4C(=C(C(=N4)C=C5C(=C(C(=N5)C=C1N2)C)CCC(=O)O)CCC(=O)O)C)C=C)C)C=C	CID000004971
CCCCCC(C1=CC(=CC=C1)OCC2=NC3=CC=CC=C3C=C2)O	CID000005059
C1=CC2=C(C=C1OC(F)(F)F)SC(=N2)N	CID000005070
CC1=C(C(=O)N2CCCCC2=N1)CCN3CCC(CC3)C4=NOC5=C4C=CC(=C5)F	CID000005073
CC1=C(C(=O)N2C=CSC2=N1)CCN3CCC(=C(C4=CC=C(C=C4)F)C5=CC=C(C=C5)F)CC3	CID000005074
CCCCOC1=C(C=CC(=C1)CC2CNC(=O)N2)OC	CID000005087
COC1=C(C=C(C=C1)C2CC(=O)NC2)OC3CCCC3	CID000005092
CSC(=N)N	CID000005142
C1=CC=C(C=C1)CCCCOCCCCCCNCC(C2=CC(=C(C=C2)O)CO)O	CID000005152
CC(=O)NC(C(=O)O)C(C)(C)SN=O	CID000005231
CC(C)COC(=O)OCN1C(=O)CN(CC1=O)CCN2CC(=O)N(C(=O)C2)COC(=O)OCC(C)C	CID000005233
CC(CCC(=O)NCCS(=O)(=O)[O-])C1CCC2C1(C(CC3C2C(CC4C3(CCC(C4)O)C)O)O)C.[Na+]	CID000005246
C1CN(CCC12C(=O)NCN2C3=CC=CC=C3)CC4COC5=CC=CC=C5O4	CID000005268
C1CC(OC1)N2C=NC3=C2N=CN=C3N	CID000005270
C1=CC=C(C=C1)N2C(=CC=N2)NS(=O)(=O)C3=CC=C(C=C3)N	CID000005335
CC1=NC=CC(=C1)CN2C(=C(C3=C(C2=O)C(=NC=C3)OCC4=NC=CC=N4)C5=CC(=C(C(=C5)OC)OC)OC)C(=O)OC	CID000005368
C1=CC(=CC=C1OC2=C(C=C(C=N2)Cl)Cl)OC3=C(C=C(C=N3)Cl)Cl	CID000005382
CC(C)(C)C1=CC=C(C=C1)C(CCCN2CCC(CC2)C(C3=CC=CC=C3)(C4=CC=CC=C4)O)O	CID000005405
CC(C)NP(=O)(NC(C)C)OP(=O)(NC(C)C)NC(C)C	CID000005420
CN1C=NC2=C1C(=O)NC(=O)N2C	CID000005429
CC1=CC=C(C=C1)S(=O)(=O)NC(=O)NN2CCCCCC2	CID000005503
CCCCNC(=O)NS(=O)(=O)C1=CC=C(C=C1)C	CID000005505
CP(=O)(C1=CC[NH2+]CC1)[O-]	CID000005520
CCCCNC1=C2C=NN(C2=NC(=C1C(=O)OCC)C)CC	CID000005522
C1=CC=C(C=C1)C2=NC3=C(N=C2N)N=C(N=C3N)N	CID000005546
COC1=CC(=CC(=C1OC)OC)CC2=CN=C(N=C2N)N	CID000005578
CCN(CC1=CC=NC=C1)C(=O)C(CO)C2=CC=CC=C2	CID000005593
CC(C)(C)C1=CC(=CC(=C1O)C(C)(C)C)C=C(C#N)C#N	CID000005614
CCCN(CCC)C1CC2=CC(=C(C=C2C1)OC)OC	CID000005626
CC1=C(N(C(=O)N(C1=O)C)C)NCCCN2CCN(CC2)C3=CC=CC=C3OC	CID000005640
CCCN1C2=C(C(=O)N(C1=O)CCC)NC(=N2)C3=CC=C(C=C3)OCC(=O)NCCN	CID000005697
C1=CC=C(C=C1)CN2C3=CC=CC=C3C(=N2)C4=CC=C(O4)CO	CID000005712
CCCOC1=CC=CC=C1C2=NC(=O)C3=NNNC3=N2	CID000005722
COC1=C(C=CC(=C1)C2=NNC(=O)C=C2)OC(F)F	CID000005723
CC(=O)OCC(=O)[C@]1(CC[C@@H]2[C@@]1(CC(=O)[C@H]3[C@H]2CCC4=CC(=O)CC[C@]34C)C)O	CID000005745
C[C@]12CCC(=O)C=C1CC[C@@H]3[C@@H]2[C@H](C[C@]4([C@H]3CC[C@@H]4C(=O)CO)C)O	CID000005753
C[C@]12CCC(=O)C=C1CC[C@@H]3[C@@H]2[C@H](C[C@]4([C@H]3CC[C@@]4(C(=O)CO)O)C)O	CID000005754
CO[C@H]1[C@@H](C[C@@H]2CN3CCC4=C([C@H]3C[C@@H]2[C@@H]1C(=O)OC)NC5=C4C=CC(=C5)OC)OC(=O)C6=CC(=C(C(=C6)OC)OC)OC	CID000005770
CC(=O)S[C@@H]1CC2=CC(=O)CC[C@@]2([C@@H]3[C@@H]1[C@@H]4CC[C@]5([C@]4(CC3)C)CCC(=O)O5)C	CID000005833
C[N+]1(C2CCC1CC(C2)OC(=O)C(CO)C3=CC=CC=C3)C.[N+](=O)([O-])[O-]	CID000005860
C[C@]12CC[C@H]3[C@H]([C@@H]1CCC2=O)CCC4=C3C=CC(=C4)O	CID000005870
C[C@]12CC[C@H](C[C@@H]1CC[C@@H]3[C@@H]2CC[C@]4([C@H]3CCC4=O)C)O	CID000005879
CC[C@H]1[C@H](COC1=O)CC2=CN=CN2C.Cl	CID000005909
C1CCC2=NN=NN2CC1	CID000005917
C[C@@]12[C@H]3CC[C@@H]([C@@]1(C(=O)OC2=O)C)O3	CID000005944
C([C@@H](C(=O)O)N)C(=O)O	CID000005960
C(CC(=O)N)[C@@H](C(=O)O)N	CID000005961
C[C@@]12CCN([C@@H]1N(C3=C2C=C(C=C3)OC(=O)NC)C)C	CID000005983
CC(=O)[C@H]1CC[C@@H]2[C@@]1(CC[C@H]3[C@H]2CCC4=CC(=O)CC[C@]34C)C	CID000005994
CN1CCC2=CC=CC3=C2[C@H]1CC4=C3C(=C(C=C4)O)O	CID000006005
C1=CC(=C(C=C1C[C@@H](C(=O)O)N)O)O	CID000006047
CC(C(C1=C(C=CC(=C1)OC)OC)O)N.Cl	CID000006081
C[C@]12CCC(=O)C=C1CC[C@@H]3[C@@H]2CC[C@]4([C@H]3CCC4=O)C	CID000006128
CC(=O)N[C@H]1CCC2=CC(=C(C(=C2C3=CC=C(C(=O)C=C13)OC)OC)OC)OC	CID000006167
COC(=O)[C@H]1[C@H](CC[C@@H]2[C@@H]1C[C@H]3C4=C(CCN3C2)C5=CC=CC=C5N4)O.Cl	CID000006169
C1[C@H](C(=O)NO1)N	CID000006234
CC(=O)[C@]1(CC[C@@H]2[C@@]1(CC[C@H]3[C@H]2CCC4=CC(=O)CC[C@]34C)C)O	CID000006238
C1=CN(C(=O)N=C1N)[C@H]2[C@H]([C@@H]([C@H](O2)CO)O)O.Cl	CID000006252
C1=CC=C2C(=C1)C(=CN2)C[C@@H](C(=O)O)N	CID000006305
C(C[C@@H](C(=O)O)N)CN=C(N)N	CID000006322
CC(=C)[C@H]1CC2=C(O1)C=CC3=C2O[C@@H]4COC5=CC(=C(C=C5[C@@H]4C3=O)OC)OC	CID000006758
C1=CC=C2C(=C1)C3=NNC4=CC=CC(=C43)C2=O	CID000008515
COC1=CC2=C(C=CN=C2C=C1)[C@H]([C@@H]3CC4CCN3C[C@@H]4C=C)O	CID000008549
C1=CC(=CC=C1C(=N)N)OCCCCCOC2=CC=C(C=C2)C(=N)N.C(CS(=O)(=O)O)O.C(CS(=O)(=O)O)O	CID000008813
C1=NC2=C(N1[C@H]3[C@@H]([C@@H]([C@H](O3)CO)O)O)N=C(N=C2N)Cl	CID000008974
C1[C@@H]([C@H](OC2=CC(=CC(=C21)O)O)C3=CC(=C(C=C3)O)O)O	CID000009064
C[N+]1([C@H]2CC(C[C@H]1[C@H]3[C@@H]2O3)OC(=O)C(CO)C4=CC=CC=C4)C.[Br-]	CID000009072
C(CS)N.Cl	CID000009082
CCN(CC)C(=O)C1=CC(=C(C=C1)O)OC	CID000009363
CN1C2=C(C(=O)N(C1=O)C)NC=N2.CN1C2=C(C(=O)N(C1=O)C)NC=N2.C(CN)N	CID000009433
C1=NC(=NC(=O)N1[C@H]2[C@@H]([C@@H]([C@H](O2)CO)O)O)N	CID000009444
C(CCN)CN.Cl.Cl	CID000009532
C[C@H]1C[C@H]2[C@@H]3CCC4=CC(=O)C=C[C@@]4([C@]3([C@H](C[C@@]2([C@]1(C(=O)CO)O)C)O)F)C	CID000009782
CC[C@H]1CN2CCC3=CC(=C(C=C3[C@@H]2C[C@@H]1C[C@@H]4C5=CC(=C(C=C5CCN4)OC)OC)OC)OC	CID000010219
CN1CCC2=CC3=C(C=C2[C@H]1[C@H]4C5=C(C6=C(C=C5)OCO6)C(=O)O4)OCO3	CID000010237
CC(=C)[C@H]1CN[C@@H]([C@H]1CC(=O)O)C(=O)O	CID000010255
COC1=CC(=CC(=C1OC)OC)[C@H]2[C@@H]3[C@H](COC3=O)[C@H](C4=CC5=C(C=C24)OCO5)O	CID000010607
C1=NC2=C(NC1=O)NC(=NC2=O)N	CID000010729
C(=O)(N)NN.Cl	CID000011236
CC(=O)N[C@@H](CS)C(=O)O	CID000012035
C1CCC(C1)N2C=NC3=C2N=CN=C3N	CID000012852
CSC(=N)N.CSC(=N)N.OS(=O)(=O)O	CID000013347
CC1[C@@H](C(C([C@H](O1)O[C@H]2C[C@H]([C@@]3(C4C(CC[C@@]3(C2)O)[C@]5(CCC([C@]5(CC4O)C)C6CC(=O)OC6)O)CO)O)O)O)O	CID000014450
C[C@]12CC[C@H](C[C@@H]1CC[C@@H]3[C@@H]2CC[C@]4([C@H]3CC[C@@H]4O)C)O	CID000015818
C1(=C(N=C(C(=N1)Cl)N)N)C(=O)N=C(N)N.Cl	CID000016230
C1CN(CCC1N2C3=CC=CC=C3NC2=O)CCCC(C4=CC=C(C=C4)F)C5=CC=C(C=C5)F	CID000016362
C1CN[C@@H]1C(=O)O	CID000016486
C[C@H]1C[C@H]2[C@@H]3CCC4=CC(=O)C=C[C@@]4([C@]3([C@H](C[C@@]2([C@]1(C(=O)CO)O)C)O)Cl)C	CID000020469
CCCCS(=N)(=O)CCC(C(=O)O)N	CID000021157
CN[C@H](CC(=O)O)C(=O)O	CID000022880
C1=CN=C(C2=C1N(C=N2)[C@H]3[C@@H]([C@@H]([C@H](O3)CO)O)O)N	CID000023190
CC[C@@]1(C2=C(COC1=O)C(=O)N3CC4=CC5=CC=CC=C5N=C4C3=C2)O	CID000024360
C1=CN2[C@H]3[C@H]([C@@H]([C@H](O3)CO)O)OC2=NC1=N.Cl	CID000025050
C(P(=O)(O)O)(P(=O)(O)O)(Cl)Cl	CID000025419
CC(=O)O[C@H]1C[C@@H]2CC[C@@H]3[C@@H]([C@]2(C[C@@H]1[N+]4(CCCCC4)C)C)CC[C@]5([C@H]3C[C@@H]([C@@H]5OC(=O)C)[N+]6(CCCCC6)C)C.[Br-].[Br-]	CID000027350
CC1=C(N2[C@@H]([C@@H](C2=O)NC(=O)[C@@H](C3=CC=CC=C3)N)SC1)C(=O)O	CID000027447
CCCCCCCCCCCCCC(=O)O[C@@H]1[C@H]([C@]2([C@@H](C=C(C[C@]3([C@H]2C=C(C3=O)C)O)CO)[C@H]4[C@@]1(C4(C)C)OC(=O)C)O)C	CID000027924
CCN(CC)C(=O)N[C@@H]1CN([C@@H]2CC3=CNC4=CC=CC(=C34)C2=C1)C	CID000028864
CC(C)C[C@H]1C(=O)N2CCC[C@H]2[C@]3(N1C(=O)[C@](O3)(C(C)C)NC(=O)[C@H]4CN([C@@H]5CC6=C(NC7=CC=CC(=C67)C5=C4)Br)C)O.CS(=O)(=O)O	CID000031100
CC(=C)[C@@H]1C2[C@@H]3[C@@]4([C@](C1C(=O)O2)(CC5[C@]4(O5)C(=O)O3)O)C.C[C@@]12[C@H]3C4[C@H](C([C@@]1(C[C@@H]5[C@]2(O5)C(=O)O3)O)C(=O)O4)C(C)(C)O	CID000031304
C[C@]12C[C@@H]([C@]3([C@H]([C@@H]1C[C@H]([C@@]2(C(=O)CO)O)O)CCC4=CC(=O)C=C[C@@]43C)F)O	CID000031307
C[C@@H]([C@@H](C1=CC=C(C=C1)O)O)NCCC2=CC=C(C=C2)O.Cl	CID000031728
CC(C)(C)NC[C@@H](COC1=NSN=C1N2CCOCC2)O	CID000033624
C[C@](CC1=CC(=C(C=C1)O)O)(C(=O)O)NN	CID000034359
CC1=C2[C@H](C(=O)[C@@]3([C@H](C[C@@H]4[C@]([C@H]3[C@@H]([C@@](C2(C)C)(C[C@@H]1OC(=O)[C@@H]([C@H](C5=CC=CC=C5)NC(=O)C6=CC=CC=C6)O)O)OC(=O)C7=CC=CC=C7)(CO4)OC(=O)C)O)C)OC(=O)C	CID000036314
C[C@@H]1OC[C@@H]2[C@@H](O1)[C@@H]([C@H]([C@@H](O2)O[C@H]3[C@H]4COC(=O)[C@@H]4[C@@H](C5=CC6=C(C=C35)OCO6)C7=CC(=C(C(=C7)OC)O)OC)O)O	CID000036462
C1=NC(=NN1[C@H]2[C@@H]([C@@H]([C@H](O2)CO)O)O)C(=O)N	CID000037542
CC1=C(N2[C@@H]([C@@H](C2=O)NC(=O)[C@@H](C3=CCC=CC3)N)SC1)C(=O)O	CID000038103
C1CC(C1)(C(=O)O)C(=O)O.N.N.[Pt]	CID000038904
C1=CC=C2C(=C1)C(=NN2CC3=C(C=C(C=C3)Cl)Cl)C(=O)O	CID000039562
C[C@@H](C1=CC=C(C=C1)CC(C)C)C(=O)O	CID000039912
C[C@H]1CCC2([C@@H](C[C@H]([C@H](O2)C(C)C(=O)C3=CC=CN3)C)C)O[C@H]1CC4=NC5=C(O4)C=CC(=C5C(=O)O)NC	CID000040486
C([C@@H](C(=O)O)N)N1C(=O)NC(=O)O1	CID000040539
CC1=CN(C(=O)C=C1)C2=CC=CC=C2	CID000040632
C[C@H]1[C@H]([C@H](C[C@@H](O1)O[C@H]2C[C@@](CC3=C(C4=C(C(=C23)O)C(=O)C5=CC=CC=C5C4=O)O)(C(=O)C)O)N)O	CID000042890
C[C@H](CS)C(=O)N1CCC[C@H]1C(=O)O	CID000044093
CC(=O)N1CCN(CC1)C2=CC=C(C=C2)OC[C@@H]3CO[C@@](O3)(CN4C=CN=C4)C5=C(C=C(C=C5)Cl)Cl	CID000047576
CC(=O)O[C@H]1[C@H]([C@@H]2[C@]([C@H](CCC2(C)C)O)([C@@]3([C@@]1(O[C@@](CC3=O)(C)C=C)C)O)C)O	CID000047936
CC1=C(NC(=O)N1)C(=O)C2=CC=C(C=C2)SC	CID000053708
CC1=CC=CC=C1O[C@H](CCNC)C2=CC=CC=C2.Cl	CID000054840
CC#C[C@@]1(CC[C@@H]2[C@@]1(C[C@@H](C3=C4CCC(=O)C=C4CC[C@@H]23)C5=CC=C(C=C5)N(C)C)C)O	CID000055245
CN([C@H]1CC[C@@]2(CCCO2)C[C@@H]1N3CCCC3)C(=O)CC4=CC(=C(C=C4)Cl)Cl.CS(=O)(=O)O	CID000055651
CC(C)[C@H]1C2=C(CC[C@@]1(CCN(C)CCCC3=NC4=CC=CC=C4N3)OC(=O)COC)C=C(C=C2)F.Cl.Cl	CID000060662
CCC1=CC(=CC=C1)N(C)C(=NC2=CC=CC3=CC=CC=C32)N.Cl	CID000060839
C1=NC2=C(C(=N1)N)N=CN2[C@H]3[C@@H]([C@@H]([C@H](O3)CO)O)O	CID000060961
CC[C@H](C)C(=O)O[C@H]1CCC=C2[C@H]1[C@H]([C@H](C=C2)C)CC[C@@H]3C[C@H](CC(=O)O3)O	CID000064715
C[C@@H](C(=O)C1=NC2=C(NC1)NC(=NC2=O)N)O	CID000065253
C1=CC(=CC=C1CSC2=NC=NC3=C2N=CN3[C@H]4[C@@H]([C@@H]([C@H](O4)CO)O)O)[N+](=O)[O-]	CID000065407
CC1=CC=CC=C1CNC2=NC=NC3=C2N=CN3[C@H]4[C@@H]([C@@H]([C@H](O4)CO)O)O	CID000065710
C1CN2C(=NC3=CC=CC=C3C2=O)C4=C1C5=CC=CC=C5N4	CID000065752
C[C@]12CC[C@H]3[C@H]([C@@H]1CC[C@@H]2O)CCC4=CC(=C(C=C34)OC)O	CID000066414
C([C@@H](C(=O)O)N)OP(=O)(O)O	CID000068841
CC(=O)NCCC1=CNC2=CC=CC=C21	CID000070547
C([C@H](C(=O)O)N)O	CID000071077
C[C@H](CC1=CC(=C(C=C1)O)O)[C@@H](C)CC2=CC(=C(C=C2)O)O	CID000071398
CC1CC(=O)NN=C1C2=CC=C(C=C2)NC(=NC)NC#N	CID000072124
CCCCCCCCCCCCCCCCCC(=O)NCC(COP(=O)([O-])OCC[N+](C)(C)C)OCC	CID000072241
CC1=CC=C(C=C1)S(=O)(=O)N[C@@H](CCCCN)C(=O)CCl.Cl	CID000073093
CC(C)CN(C)C1=NC(=C(N=C1Cl)C(=O)N=C(N)N)N	CID000073314
CC1=C[C@H]2[C@@H](CC3=CNC4=CC=CC2=C34)N(C1)C	CID000073484
C1CN2C(=CC=C2C(=O)C3=CC=CC=C3)C1C(=O)O.C(C(CO)(CO)N)O	CID000084003
CS(=N)(=O)CC[C@@H](C(=O)O)N	CID000089034
C1CN1C2=C(C=C(C(=C2)C(=O)N)[N+](=O)[O-])[N+](=O)[O-]	CID000089105
C(C[C@@H](C(=O)O)N)CC(=O)O	CID000092136
CN1C[C@@H]([C@H]([C@@H]([C@H]1CO)O)O)O	CID000092381
C1CC2C3C(C1O2)C(=O)OC3=O	CID000093004
C(CN)CP(=O)(O)O	CID000097587
CN1C=NC2=C1C(=O)N(C(=O)N2C)CC#C	CID000099562
C1=CC=C(C=C1)C[C@@H](C(=O)CCl)NC(=O)OCC2=CC=CC=C2	CID000099625
CC(=O)NCCC1=CC(=C(C=C1)O)O	CID000100526
C1=CC=C(C=C1)NC2=NC=NC3=C2N=CN3[C@H]4[C@@H]([C@@H]([C@H](O4)CO)O)O	CID000101430
CN1[C@@H](CCC[C@@H]1CC(=O)C2=CC=CC=C2)C[C@@H](C3=CC=CC=C3)O.Cl	CID000101615
CNC1=NC=NC2=C1N=CN2[C@H]3[C@@H]([C@@H]([C@H](O3)CO)O)O	CID000102175
C1=NC(=C(N1[C@H]2[C@@H]([C@@H]([C@H](O2)CO)O)O)O)C(=O)N	CID000104762
C[C@]12CC[C@H]3[C@H]([C@@H]1CC[C@@H]2NCCCCCCN4C(=O)C=CC4=O)CCC5=C3C=CC(=C5)OC	CID000104794
CC(=O)[C@H]1CC[C@@H]2[C@@]1(CC(=O)[C@H]3[C@H]2CC[C@@H]4[C@@]3(CC[C@H](C4)O)C)C	CID000104845
C(CC(=O)N[C@@H](CSN=O)C(=O)NCC(=O)O)[C@@H](C(=O)O)N	CID000104858
CCCCCCC(C)(C)C1=CC(=C(C=C1)[C@@H]2C[C@@H](CC[C@H]2CCCO)O)O	CID000104895
C1CCC(C1)NC2=NC=NC3=C2N=CN3C4[C@@H]([C@@H]([C@H](O4)CO)O)O	CID000104968
CCC1=C2C3=CC(=C(C=C3NC2=CN=C1C(=O)OC)OC)OC	CID000104999
CN([C@H]1CC[C@@]2(CCCO2)C[C@@H]1N3CCCC3)C(=O)CC4=CC=CC=C4	CID000105104
COC(=O)C1=NC=C2C(=C1)C3=CC=CC=C3N2	CID000107704
C1=C(C(=CC(=C1O)O)O)CC(C(=O)O)N	CID000107794
C(CS(=O)O)N	CID000107812
CC(C)[C@H]1CN[C@@H]([C@H]1CC(=O)O)C(=O)O	CID000107883
CC(C)CCCCCCC(=O)NCC1=CC(=C(C=C1)O)OC	CID000107982
CCN1CCC[C@H]1CNC(=O)C2=C(C=CC(=C2O)I)OC	CID000107995
CC1=CCC[C@@]2([C@@H](O2)[C@@H]3[C@@H](CC1)C(=C)C(=O)O3)C	CID000108068
CC1=C(N2C=CC=C(C2=N1)OCC3=CC=CC=C3)CC#N	CID000108137
CCCCCCCCCCCCCCSCC(=O)O	CID000114924
CC(=O)NCCC1=C(NC2=C1C=C(C=C2)OC)I	CID000115348
CN1C=C(C2=CC=CC=C21)C(=O)OCC3CCN(CC3)CCNS(=O)(=O)C	CID000119376
CCCCS(=N)(=O)CC[C@@H](C(=O)O)N	CID000119565
CCCCN1CCC(CC1)COC(=O)C2=CC(=C(C3=C2OCCO3)N)Cl.Cl	CID000121880
C1=CC=C(C=C1)NC2=NC3=C(C(=N2)N)N=CN3C4[C@@H]([C@@H]([C@H](O4)CO)O)O	CID000122170
CCCCCCCCCC[Si](C)(C)CCC(=O)NC(CC1=CC=C(C=C1)C)C2=CC=CC=C2	CID000122215
CN1CCC2(CCN3CCC4=C(C3C2)OC5=CC=CC=C45)N(C1=O)C	CID000123679
CNC(=O)[C@@H]1[C@H]([C@H]([C@@H](O1)N2C=NC3=C2N=CN=C3NCC4=CC(=CC=C4)I)O)O	CID000123683
CN1CCC2=C(CC1)C(=CC=C2)Cl	CID000123981
CC(C)C[C@@H](C(=O)NCCCCN=C(N)N)NC(=O)[C@@H]1[C@H](O1)C(=O)O	CID000123985
CN(CC1=CN=C2C(=N1)C(=NC(=N2)N)N)C3=CC=C(C=C3)C(=O)N[C@@H](CCC(=O)O)C(=O)O	CID000126941
C1=CC=C2C(=C1)C=CC(=N2)COC3=CC=CC(=C3)NC4=CC=CC=C4C(=O)O	CID000128355
C1CN(CCC1N)C2=NC(=CC=C2)Cl.Cl	CID000131746
CCCCCCN(CCCCCC)C(=O)CC1=C(NC2=CC=CC=C21)C3=CC=C(C=C3)F	CID000132496
CC(=O)N[C@@H](CC1=CNC2=CC=CC=C21)C(=O)OCC3=CC(=CC(=C3)C(F)(F)F)C(F)(F)F	CID000132837
C1C[C@@H]([C@@H](NC1)C2=CC=CC=C2)OCC3=CC(=CC(=C3)C(F)(F)F)C(F)(F)F	CID000132846
CCCN1C(=O)C2=C(N=C(N2)C3CCCC3)N(C1=O)CCCOC(=O)C4=CC=C(C=C4)S(=O)(=O)F	CID000133012
C1CN(CCC1(C2=CC=C(C=C2)Cl)O)CC3=CNC4=CC=CC=C43	CID000133633
C(CC(=O)O)[C@@H](C(=O)O)N=C(N)N	CID000135313
CN1[C@@H]2CC[C@H]1CC(C2)OC(=O)[C@H](CO)C3=CC=CC=C3	CID000154417
CC(C)CN1C2=C(C(=O)N(C1=O)C)NC(=N2)COC	CID000155806
CC(=O)N[C@H](C(=O)O)C(C)(C)SN=O	CID000157991
CC[C@H](CO)NC1=NC2=C(C(=N1)NCC3=CC=CC=C3)N=CN2C(C)C	CID000160355
CCCN1C2=C(C(=O)N(C1=O)CCC)N(C=N2)C	CID000161713
C1C=C(NC(=O)N1C2=CC=CC=C2O)C3=CC(=CC=C3)[N+](=O)[O-]	CID000161930
CCCCC#CC1=NC2=C(C(=N1)N)N=CN2[C@H]3[C@@H]([C@@H]([C@H](O3)C(=O)NCC)O)O	CID000164437
C=CC[C@@H](C(=O)O)N	CID000167529
COC1=CC=CC2=C1[C@@H]3CN(C[C@@H]3CO2)CCCCN4C(=O)C5=C(C6=NC(=CN=C6S5)C7=CC=CC=C7)NC4=O.Cl	CID000172306
CN1CCC2=CC(=C(C=C2C(C1)C3=CC=CC=C3)O)O.Br	CID000173870
CN1[C@@H]2CC[C@H]1CC(C2)OC(=O)C(CO)C3=CC=CC=C3	CID000174174
CCCN(CC1CC1)C2=NC(=NC(=C2Cl)NC3=C(C=C(C=C3Cl)Cl)Cl)C	CID000176157
CN1C=C(C2=CC=CC=C21)C3=C(C(=O)NC3=O)C4=C(C=C(C=C4)Cl)Cl	CID000176158
CC(C)NC[C@H](COC1=CC=C(C=C1)CC(=O)N)O	CID000180559
COC(=O)[C@@H]1[C@H](CC[C@H]2[C@@H]1C[C@H]3C4=C(CCN3C2)C5=CC=CC=C5N4)O.Cl	CID000197067
CCCN1CCC[C@@H](C1)C2=CC(=CC=C2)O.Cl	CID000202477
C[C@]12CCC(=O)C=C1CC[C@@H]3[C@@H]2C(=O)C[C@]4([C@H]3CC[C@@]4(C(=O)CO)O)C	CID000222786
CC[C@@]1(C[C@@H]2C[C@@](C3=C(CCN(C2)C1)C4=CC=CC=C4N3)(C5=C(C=C6C(=C5)[C@]78CCN9[C@H]7[C@@](C=CC9)([C@H]([C@@]([C@@H]8N6C)(C(=O)OC)O)OC(=O)C)CC)OC)C(=O)OC)O.OS(=O)(=O)O	CID000241902
C1=CC=C2C(=C1)C(=O)C(=C(C2=O)SCCO)SCCO	CID000262093
[Li+].[Cl-]	CID000433294
C(CON=C(N)N)[C@@H](C(=O)O)N	CID000439202
C1=CC2=C(C=C1O)C(=CN2)C[C@@H](C(=O)O)N	CID000439280
C[C@H]1[C@@H]([C@H]([C@H]([C@@H](O1)O[C@H]2C[C@H]([C@@]3([C@@H]4[C@@H](CC[C@@]3(C2)O)[C@]5(CC[C@@H]([C@]5(C[C@H]4O)C)C6=CC(=O)OC6)O)CO)O)O)O)O	CID000439501
CC1=CC=C(C=C1)S(=O)(=O)N[C@@H](CC2=CC=CC=C2)C(=O)CCl	CID000439647
C1=CC(=C(C=C1C[C@@H](C(=O)O)N)I)O	CID000439744
C1=CN(C(=O)NC1=O)C[C@@H](C(=O)O)N	CID000440053
C[C@]12CCC(=O)C=C1CC[C@@H]3[C@@H]2CC[C@]4([C@H]3CC[C@@]4(C(=O)CO)O)C	CID000440707
C[C@](CC1=CC=C(C=C1)O)(C(=O)O)N	CID000441350
[C@H]([C@@H](C(=O)O)O)(C(=O)O)N	CID000443239
COC1=C(C=C2C(=C1)CCN2C(=O)NC3=CC(=CC(=C3)C4=CN=CC=C4)F)C(F)(F)F	CID000443390
C1=C(C=C(C=C1O)O)[C@@H](C(=O)O)N	CID000443586
CCCCC[C@H](CC(=O)NO)C(=O)N[C@@H](C(C)C)C(=O)N1CCC[C@H]1CO	CID000443600
CC1=C(C(CCC1)(C)C)/C=C/C(=C/C=C/C(=C/C(=O)O)/C)/C	CID000444795
C1=CC(=CC=C1/C=C/C2=CC(=CC(=C2)O)O)O	CID000445154
C1=CC(=C(C=C1[N+](=O)[O-])[N+](=O)[O-])O[C@H]2[C@@H]([C@H]([C@@H]([C@H](O2)CO)O)O)F	CID000445227
CC1=C(S[C@](C1=O)(C)/C=C(\C)/C=C)O	CID000445629
CCCCCCCC/C=C\CCCCCCCC(=O)O	CID000445639
CCCCCCCC(=O)O[C@H]1[C@H]2C(=C([C@@H]1OC(=O)/C(=C\C)/C)C)[C@H]3[C@]([C@H](C[C@]2(C)OC(=O)C)OC(=O)CCC)([C@](C(=O)O3)(C)O)O	CID000446378
C1=C(C(=O)NC(=O)N1C[C@@H](C(=O)O)N)I	CID000447196
C[C@H](C1CCC(CC1)C(=O)NC2=CC=NC=C2)N	CID000448042
C1[C@H]([C@@H]([C@H](N1)CO)O)O	CID000451991
CC(=O)N1CCN(CC1)C2=CC=C(C=C2)OC[C@H]3CO[C@](O3)(CN4C=CN=C4)C5=C(C=C(C=C5)Cl)Cl	CID000456201
CC(C)[C@H](CO)NC1=NC2=C(C(=N1)NC3=CC(=CC=C3)Cl)N=CN2C(C)C	CID000456214
C1=CC(=CC=C1C[C@@H](C(=O)O)N)N(CCCl)CCCl	CID000460612
C1=CC(=CC=C1/C=C/C(=O)C2=C(C=C(C=C2)O)O)O	CID000638278
C1=CC=C(C=C1)NC(=O)C2=C(C=CC(=C2)[N+](=O)[O-])Cl	CID000644213
CCN1C2=CC(=C(C=C2NC1=O)Cl)Cl	CID000656765
CC(C)[N+]1([C@@H]2CC[C@H]1CC(C2)OC(=O)C(CO)C3=CC=CC=C3)C.[Br-]	CID000657308
C[C@H]1OC[C@H](O1)C[N+](C)(C)C.[I-]	CID000657346
C1CN(CCC1=C(C2=CC=C(C=C2)F)C3=CC=C(C=C3)F)CCN4C(=O)C5=CC=CC=C5NC4=S	CID000657356
C1CCC(C1)NC2=NC=NC3=C2N=CN3[C@H]4[C@@H]([C@@H]([C@H](O4)CO)O)O	CID000657378
COC1=CC=CC(=C1)NC(=O)/C=C/C2=CC=C(C=C2)Cl	CID000667594
C1=CC(=C(C=C1/C=C/C2=CC(=CC(=C2)O)O)O)O	CID000667639
COC1=CC(=CC(=C1O)O)C=C(C#N)C#N	CID000667645
CC(C)NC[C@@H](COC1=CC=CC2=C1C=CN2)O	CID000688095
CCN1CCC[C@H]1CNC(=O)C2=C(C=CC(=C2)S(=O)(=O)N)OC	CID000688272
C1=CC(=C(C=C1/C=C/C(=O)O)O)O	CID000689043
C1=CC(=CC=C1C[C@@H](C(=O)O)N)F	CID000716312
C1=CC=C(C=C1)NC(=S)NC2=NC=CS2	CID000719408
C1=C(NC=N1)/C=C/C(=O)O	CID000736715
CN1[C@@H](CCC1=O)C2=CN=CC=C2	CID000854019
CN1CCN(CC1)CC/C=C\2/C3=CC=CC=C3SC4=C2C=C(C=C4)S(=O)(=O)N(C)C	CID000941651
C1CN(C2=CC=CC=C21)C(=O)/C(=C\C3=CC(=C(C=C3)O)O)/C#N	CID001838042
C1CN(C2=CC=CC=C21)C(=O)/C(=C/C3=CC(=C(C=C3)O)O)/C#N	CID001838043
C1CC2=CC(=C(C=C2CN(C1)C(=S)NCCC3=CC=C(C=C3)Cl)O)O	CID002733484
C(C[C@@H](C(=O)O)N)CNC(=S)N	CID002733514
CC/C(=C(\C1=CC=CC=C1)/C2=CC=C(C=C2)OCCN(C)C)/C3=CC=CC=C3.C(C(=O)O)C(CC(=O)O)(C(=O)O)O	CID002733525
CCOC(=O)C1=C(NC(=S)NC1C2=CC(=CC=C2)O)C	CID002987927
CN/C(=C\[N+](=O)[O-])/NCCSCC1=CC=C(O1)CN(C)C	CID003001055
C1=CC=C(C(=C1)N)S/C(=C(/C(=C(/SC2=CC=CC=C2N)\N)/C#N)\C#N)/N	CID003006531
C[C@@H](CC1=CC=C(C=C1)OC)NC[C@H](C2=CC(=C(C=C2)O)NC=O)O	CID003034756
C1=CC(=CC=C1CN2C=CNC2=S)O	CID003035523
C1CCC(CC1)NC(=S)N2CCC(CC2)C3=CN=CN3	CID003035905
C[C@H](CC1=CC=C(C=C1)OC)NC[C@@H](C2=CC(=C(C=C2)O)NC=O)O	CID003083544
CC1=NSC(=C1)NC(=O)NC2=CC3=C(C=C2)N(C=C3)C	CID003277600
CC(C)(C(=O)O)SC1=CC=C(C=C1)CCN(CCCCC2CCCCC2)C(=O)NC3CCCCC3	CID003392731
C1=CC=C(C(=C1)C(=O)C2=CC(=C(C(=C2)O)O)[N+](=O)[O-])F	CID003495594
CC(C)C1=CC2=C(C=C1)N(C(=C2SC(C)(C)C)CC(C)(C)C(=O)O)CC3=CC=C(C=C3)Cl	CID003651377
CCCC1=C(C(=NC(=C1C(=O)SCC)CC)C2=CC=CC=C2)C(=O)OCCC	CID003661570
C1=C2C(=CC(=C1[N+](=O)[O-])[N+](=O)[O-])NC(=O)C(=O)N2	CID003899541
COC1=CC=CC=C1NC(=O)NC2=NC(=NC3=CC=CC=C32)C4=CN=CC=C4	CID004046493
CCCC(=O)NCCC1=C2C3=CC=CC=C3CN2C4=C1C=C(C=C4)OC	CID004172142
C1=CC=C(C(=C1)C2=C(C(=O)NC2=O)NC3=CC(=C(C=C3)O)Cl)[N+](=O)[O-]	CID004210951
CCCN1C(=C(C2=CC=CC=C21)C(=O)C3=CC=CC4=CC=CC=C43)C	CID004273754
COC1=CC=C(C=C1)N2C(=CC(=N2)C(F)(F)F)C3=CC=C(C=C3)Cl	CID004306515
CN1CCC2=CC=CC=C2CC3=C(CC1)C4=CC=CC=C4N3	CID004350931
CC(C)(C)C1=CC(=CC(=C1O)C(C)(C)C)CC(C)(C)CO	CID005024764
CCOC(=O)C12CC1C(=NO)C3=CC=CC=C3O2	CID005126051
CCCCCCCCCCCCC/C=C/[C@H]([C@H](CO)N)O	CID005280335
C1=CC(=C(C=C1C2=C(C(=O)C3=C(C=C(C=C3O2)O)O)O)O)O	CID005280343
C1=CC(=CC=C1C2=CC(=O)C3=C(C=C(C=C3O2)O)O)O	CID005280443
C1=CC(=C(C=C1C2=CC(=O)C3=C(C=C(C=C3O2)O)O)O)O	CID005280445
C1=CC(=C(C2=C1C=CC(=O)O2)O)O	CID005280569
C1=CC(=CC=C1C2=COC3=CC(=CC(=C3C2=O)O)O)O	CID005280961
CCCC1O[C@@H]2C[C@H]3[C@@H]4CCC5=CC(=O)C=C[C@@]5([C@H]4[C@H](C[C@@]3([C@@]2(O1)C(=O)CO)C)O)C	CID005281004
CC1=C(C(C[C@@H](C1=O)O)(C)C)/C=C/C(=C/C=C/C(=C/C=C/C=C(/C=C/C=C(/C=C/C2=C(C(=O)[C@H](CC2(C)C)O)C)\C)\C)/C)/C	CID005281224
CC1=NC=CC2=C1NC3=CC=CC=C23	CID005281404
C1=C(C=C(C(=C1O)O)O)C2=C(C(=O)C3=C(C=C(C=C3O2)O)O)O	CID005281672
C1=CC(=CC=C1C2=COC3=C(C2=O)C=CC(=C3)O)O	CID005281708
C1=CC=C(C=C1)CCOC(=O)/C=C/C2=CC(=C(C=C2)O)O	CID005281787
CC1=C(C(=C(C(=C1O)C(=O)C)O)CC2=C(C3=C(C(=C2O)C(=O)/C=C/C4=CC=CC=C4)OC(C=C3)(C)C)O)O	CID005281847
CC[C@H]\1CC[C@@H]2[C@@H]([C@@H]([C@H]([C@@]3(O2)CC[C@H]([C@H](O3)C[C@H](C)O)C)C)OC(=O)/C=C/[C@H]([C@@H]([C@H](C(=O)[C@H]([C@@H]([C@H](C(=O)[C@@]([C@@H]([C@H](C/C=C/C=C1)C)O)(C)O)C)O)C)C)O)C)C	CID005281899
CCCCCCCC/C=C\CCCCCCCC(=O)NCCC1=CC(=C(C=C1)O)O	CID005282106
COC1=C(C=C(C=C1)/C=C/C(=O)NC2=CC=CC=C2C(=O)O)OC	CID005282230
CC1=C(C(CCC1)(C)C)/C=C/C(=C/C=C/C(=C\C(=O)O)/C)/C	CID005282379
CCCCC/C=C\C/C=C\C/C=C\C/C=C\CCCC(=O)NCC(=O)O	CID005283389
CCCCCCCC/C=C\CCCCCCCC(=O)NCCO	CID005283454
C[C@@H]1OC[C@@H]2[C@@H](O1)[C@@H]([C@H]([C@@H](O2)OC3C4COC(=O)[C@@H]4[C@@H](C5=CC6=C(C=C35)OCO6)C7=CC(=C(C(=C7)OC)O)OC)O)O	CID005284558
CC1=C(C(CCC1)(C)C)/C=C/C(=C/C=C/C(=C/C(=O)NC2=CC=C(C=C2)O)/C)/C	CID005288209
COC1=CC(=C(C(=C1)OC)/C=C/2\C3=CC=CC=C3NC2=O)OC	CID005288600
C/C(=C\C1=CC=C(C=C1)C(=O)O)/C2=CC3=C(C=C2)C(CCC3(C)C)(C)C	CID005289501
C(/C=C/C(=O)O)N	CID005310987
CNC(=O)[C@@H]1[C@H]([C@H]([C@@H](O1)N2C=NC3=C2N=CN=C3NCC4=CC=C(C=C4)N)O)O	CID005310992
COC1=C(C=C(C=C1)CCNC[C@@H](C2=CC=C(C=C2)O)O)OC	CID005311064
CCCC(=O)NCCC1=C2C3=CC=CC=C3CCCN2C4=C1C=C(C=C4)OC	CID005311198
CNC1=NC=NC2=C1N=CN2[C@H]3C[C@@H]([C@H](O3)COP(=O)(O)[O-])OP(=O)(O)[O-].[NH4+].[NH4+]	CID005311302
C[C@H]1C(=O)N[C@H](C(=O)N[C@@H](C(=O)N[C@H](C(=O)N[C@H](C(=O)N[C@H](C(=O)N1C)CC2=CC=CC=C2)C(C)C)CCCCN)CC3=CNC4=CC=CC=C43)CC5=CC=C(C=C5)O	CID005311430
C1C[C@@H]2C[C@H]1C[C@@H]2NC3=NC=NC4=C3N=CN4[C@H]5[C@@H]([C@@H]([C@H](O5)CO)O)O	CID005311431
CC1=CC=CC(=N1)/C=C/C2=CC=CC=C2	CID005311432
C[C@H](CC1=CC2=C(C=C1)OC(O2)(C(=O)[O-])C(=O)[O-])NC[C@@H](C3=CC(=CC=C3)Cl)O.[Na+].[Na+]	CID005312115
CN(C)S(=O)(=O)C1=CC\2=C(C=C1)NC(=O)/C2=C\C3=CC4=C(N3)CCCC4	CID005312137
C1=CC(=C(C=C1/C=C(\C#N)/C(=O)C2=CC(=C(C=C2)O)O)O)O	CID005328760
C1=CC=C(C=C1)CCCNC(=O)/C(=C/C2=CC(=C(C=C2)O)O)/C#N	CID005328770
C1=CC=C(C=C1)NC(=O)/C(=C/C2=CC(=C(C=C2)O)O)/C#N	CID005328771
C1=CC=C(C=C1)CCNC(=O)/C(=C/C2=CC(=C(C=C2)O)O)/C#N	CID005328773
C1=CC=C(C=C1)CNC(=O)/C(=C/C2=CC(=C(C=C2)O)O)/C#N	CID005328779
C\1=CC(=O)C(=C/C1=C/C(=C(/N)\S)/C#N)O	CID005328803
C1=CC(=CC=C1/C=C(\C#N)/C(=C(C#N)C#N)N)O	CID005328804
C1=C(C=C(C(=C1O)O)O)/C=C(\C#N)/C(=C(C#N)C#N)N	CID005328807
CC1=CC(=C(N1)/C=C\2/C3=CC=CC=C3NC2=O)C	CID005329098
C1=CC(=C(C=C1/C=C(/C(=O)NCCCNC(=O)/C(=C/C2=CC(=C(C=C2)O)O)/C#N)\C#N)O)O	CID005329255
C1=CC=C2C(=C1)C(=CN2)/C=C(\C#N)/C(=O)C3=CC(=C(C=C3)O)O	CID005329275
CN(C1=CC(=O)C(=O)C=C1)NO	CID005353329
CN1C(=NC2=C1C(=O)N(C(=O)N2C)C)/C=C/C3=CC(=CC=C3)Cl	CID005353365
CC(C)(C)C1=CC=C(C=C1)S(=O)(=O)/C=C/C#N	CID005353432
CC(/C=C/C1=CC(=CC=C1)OC2=CC=C(C=C2)F)N(C(=O)N)O	CID005353454
CN(C1=CC(=O)C=CC1=O)NO	CID005353574
COC1=CC(=C(C(=C1)OC)/C=C\2/C3=CC=CC=C3NC2=O)OC	CID005353678
COC1=C(C(=CC(=C1)/C=C(\C#N)/C(=O)C2=CC(=C(C=C2)O)O)I)O	CID005353685
C1=CC(=O)C=CC1=C2NC(=C(N2)C3=CC=NC=C3)C4=CC=C(C=C4)F	CID005353940
C1=CC=C(C(=C1)N)S/C(=C(\C#N)/C(=C(/N)\SC2=CC=CC=C2N)/C#N)/N	CID005354033
CC1=C(C(CC(C1=O)O)(C)C)/C=C/C(=C/C=C/C(=C/C=C/C=C(/C=C/C=C(/C=C/C2=C(C(=O)C(CC2(C)C)O)C)\C)\C)/C)/C	CID005368397
C1=CC=C2C(=C1)N=C3C(=N2)NC(=O)NC3=O	CID005372720
CC(=CCC/C(=C/CC/C(=C/CSC1=CC=CC=C1C(=O)O)/C)/C)C	CID005469318
CC\1=C(C2=C(/C1=C\C3=CC=C(C=C3)S(=O)(=O)C)C=CC(=C2)F)CC(=O)O	CID005472495
CN1C(=NC(=O)C(=O)N1)SCC2=C(N3[C@@H]([C@@H](C3=O)NC(=O)/C(=N\OC)/C4=CSC(=N4)N)SC2)C(=O)O	CID005479530
C\1=CC(=O)C(=C/C1=C\C(=C(\N)/S)\C#N)O	CID005485187
CC(C)(C)C1=CC(=C/C(=C(/N)\S)/C#N)C=C(C1=O)C(C)(C)C	CID005487525
C1=C(N=C(S1)N=C(N)N)CSCC/C(=N/S(=O)(=O)N)/N	CID005702160
C1=CC2=C(C=C1I)/C(=C/C3=CC(=C(C(=C3)Br)O)Br)/C(=O)N2	CID005924208
C1C/C(=C\Br)/OC(=O)C1C2=CC=CC3=CC=CC=C32	CID005940264
CCCC1=C(N(NC1=C2C=CC(=O)C=C2)C3=CC=C(C=C3)O)C4=CC=C(C=C4)O	CID006095481
C1=CC=C(C=C1)C2=CC(=O)C3=C(N2)N=C(C=C3)Cl	CID006105572
CN(C)CCC1=CNC2=C1C=C(C=C2)/C=C/C(=O)NCC3=CC=C(C=C3)OC	CID006160690
CCOC(=O)C12CC1/C(=N\O)/C3=CC=CC=C3O2	CID006278000
CC[C@H](C)[C@@H]1[C@H](CC[C@@]2(O1)C[C@@H]3C[C@H](O2)C/C=C(/[C@H]([C@H](/C=C/C=C/4\CO[C@H]5[C@@]4([C@@H](C=C([C@H]5O)C)C(=O)O3)O)C)O[C@H]6C[C@@H]([C@H]([C@@H](O6)C)O[C@H]7C[C@@H]([C@H]([C@@H](O7)C)O)OC)OC)\C)C	CID006321424
CC1=N/C(=N/NC2=CC=CC=C2)/C(=O)C=C1	CID006324664
C/C(=N\O)/C(=O)C	CID006409633
C/C/1=C\CC[C@@]2([C@@H](O2)[C@@H]3[C@@H](CC1)C(=C)C(=O)O3)C	CID006473881
CN(CCOC1=CC=C(C=C1)C[C@@H](C(=O)O)NC2=CC=CC=C2C(=O)C3=CC=CC=C3)C4=CC=CC=N4	CID006518171
CCS(=O)(=O)NC1=CC=CC(=C1)C(=C2CCCCC2)C3=CN=CN3	CID006603710
C1CN=C(N1)C2=CC3=C(O2)C=CC(=C3)SC#N	CID006603748
CCCN(CCC)C(=O)CC1=C(N=C2N1C=C(C=C2Cl)Cl)C3=CC=C(C=C3)Cl	CID006603782
CCCCCCCCCCCCCCC[C@@H]([C@@H](CO)N)O	CID006603822
C1=CC=C(C=C1)S(=O)(=O)NCCSC2=CC(=C(C(=C2)F)OCC(=O)N)F	CID006603828
CN(C)C1=NC=C2C(=C1)C(=NC=N2)NC3=CC4=C(C=C3)N(N=C4)CC5=CC=CC=C5	CID006603857
CCCCOC(=O)NS(=O)(=O)C1=C(C=C(S1)CC(C)C)C2=CC=C(C=C2)CN3C(=NC4=C3N=C(C=C4C)C)CC	CID006603900
CCCC1=C(C=CC(=C1O)C(=O)C)OCCCOC2=CC=C(C=C2)OCC(=O)O	CID006603901
C1=CC=C(C=C1)/C(=C\C2=C(NC3=CC(=CC(=C32)Cl)Cl)C(=O)O)/C(=O)O	CID006603913
CCCN1C2=C(C(=O)N(C1=O)CCC)NC(=N2)C3=CC=C(C=C3)OCC(=O)NC4=CC=C(C=C4)C#N	CID006603931
C[C@@H]1C(=O)N=C2N1CC3=C(N2)C=CC=C3Cl	CID006603980
CC[C@@H](C1=CC=CC=C1)NC(=O)C2=C(C(=NC3=CC=CC=C32)C4=CC=CC=C4)C	CID006604009
C1C(=O)N=C(N1/N=C/C2=CC=C(O2)C3=CC=C(C=C3)[N+](=O)[O-])[O-].[Na+]	CID006604100
C1[C@H](N[C@@H]1C(=O)O)C(=O)O	CID006604769
COC(=O)[C@@H](C1=CC=CC=C1)NC(=O)C2=CC(=NC3=CC=CC=C32)C4=CC=CC=C4	CID006604858
C[C@]12C3CCC([C@]1(C(=O)OC2=O)C)O3	CID006708701
C1CCC(CC1)NC2=NC=NC3=C2N=CN3[C@H]4[C@@H]([C@@H]([C@H](O4)CO)O)O	CID009841284
C1=CC=C(C(=C1)N)S/C(=C(\C(=C(/SC2=CC=CC=C2N)\N)\C#N)/C#N)/N	CID009951825
C1=CC(=CC=C1CCNC2=NC=NC3=C2N=CN3[C@H]4[C@@H]([C@@H]([C@H](O4)CO)O)O)N	CID009952135
CC(C)(C)NC(=O)C1CN(CCN1C(=O)OCC2=CC=CC=C2)C3=NC4=CC(=C(C=C4C(=N3)N)OC)OC	CID010098248
CC1=CC=CC=C1C(CNC2=NC=NC3=C2N=CN3[C@H]4[C@@H]([C@@H]([C@H](O4)CO)O)O)C5=CC(=CC(=C5)OC)OC	CID010391971
CC(C)[C@@H](C(=O)NC(CC1=CC=CC=C1)C=O)NC(=O)OCC2=CC=CC=C2	CID011199915
CCOC(=O)C1=C(N(C(=C(C1C2=CC(=CC=C2)[N+](=O)[O-])C(=O)OC)C)CC#C)C	CID011538542
C[C@@H]1CC[C@]2([C@@H](C[C@H]([C@H](O2)[C@H](C)C(=O)C3=CC=CN3)C)C)O[C@@H]1CC4=NC5=C(O4)C=CC(=C5C(=O)O)NC	CID011957499
C1=C2C(=CC(=C1Cl)Cl)N=C(N2)[C@H]3[C@@H]([C@@H]([C@H](O3)CO)O)O	CID011957520
CC(C)C[C@@H](C(=O)NCCCCN=C(N)N)NC(=O)C1C(O1)C(=O)O	CID011957542
C1CC2CC1C[C@@H]2NC3=NC=NC4=C3N=CN4[C@H]5[C@@H]([C@@H]([C@H](O5)CO)O)O	CID011957545
CC(=NCCCC[C@H](C(=O)O)N)N.Cl	CID011957581
CCN(CC)C(=O)N[C@H]1CN([C@@H]2CC3=CNC4=CC=CC(=C34)C2=C1)C	CID011957615
CCCN(CCC)[C@@H]1CCC2=C(C=CC(=C2C1)O)F.Cl	CID011957726
C[N+]1(C2CCC1CC(C2)OC(=O)C3=CNC4=CC=CC=C43)C.[I-]	CID011957728
CC1=CC=CC=C1C(CNC2=NC=NC3=C2N=CN3[C@H]4C([C@H]([C@H](O4)CO)O)O)C5=CC(=CC(=C5)OC)OC	CID024042201
CCOC(=O)[C@]12CC1/C(=N\O)/C3=CC=CC=C3O2	CID044358757
CC[C@@H]\1CC[C@H]2[C@H]([C@H]([C@@H]([C@]3(O2)CC[C@@H]([C@@H](O3)C[C@@H](C)O)C)C)OC(=O)/C=C/[C@@H]([C@H]([C@@H](C(=O)[C@@H]([C@H]([C@@H](C(=O)[C@]([C@H]([C@@H](C/C=C/C=C1)C)O)(C)O)C)O)C)C)O)C)C	CID052947716
C1=CC=C(C=C1)OC2=CC=CC(=C2)C3=C(C4=C(C=C(C=C4)Cl)NC3=O)O	CID054682505
C(CC(=O)O)C(=O)CN	CID000000137
CC(=O)O	CID000000176
C1=NC2=C(N1)C(=NC=N2)N	CID000000190
CCN(CC)CCCC(C)NC1=C2C=C(C=CC2=NC3=C1C=CC(=C3)Cl)OC	CID000000237
C1=CC(=CC=C1C(C(CO)NC(=O)C(Cl)Cl)O)[N+](=O)[O-]	CID000000298
C[N+](C)(C)CCO	CID000000305
C1=CC=C(C(=C1)C(=O)O)O	CID000000338
CC(C(=O)C1=CC(=CC=C1)Cl)NC(C)(C)C	CID000000444
C(C(C(C(C(CO)O)O)O)O)O	CID000000453
CN(CC(=O)O)C(=N)N	CID000000586
CS(=O)C	CID000000679
C1=CC(=C(C=C1CCN)O)O	CID000000681
CCO	CID000000702
C1(C(C(C(C(C1Cl)Cl)Cl)Cl)Cl)Cl	CID000000727
CC(=O)NC1C(C(C(OC1O)COS(=O)(=O)O)OC2C(C(C(C(O2)C(=O)O)OC3C(C(C(C(O3)CO)OC4C(C(C(C(O4)C(=O)O)O)O)OS(=O)(=O)O)OS(=O)(=O)O)NS(=O)(=O)O)O)OS(=O)(=O)O)O	CID000000772
C1=CC(=CN=C1)C(=O)O	CID000000938
CN1CCCC1C2=CN=CC=C2	CID000000942
CC1=NC=C(C(=C1O)C=O)CO	CID000001050
CC1=NC=C(C(=C1O)CO)CO	CID000001054
CC(=O)C(=O)O	CID000001060
C(CCNCCCN)CNCCCN	CID000001103
C(CC(=O)O)C(=O)O	CID000001110
CC(C(C1CNC2=C(N1)C(=O)N=C(N2)N)O)O	CID000001125
CC1=C(SC=[N+]1CC2=CN=C(N=C2N)C)CCO	CID000001130
CC(C1=CC2=C(C=C1)C=C(C=C2)OC)C(=O)O	CID000001302
CCCC(=O)NC1=CC(=C(C=C1)OCC(CNC(C)C)O)C(=O)C	CID000001978
CC(=O)NC1=CC=C(C=C1)O	CID000001983
CC(=O)NO	CID000001990
CC(C[N+](C)(C)C)OC(=O)C	CID000001993
CC1C(C(=O)NC(C(=O)N2CCCC2C(=O)N(CC(=O)N(C(C(=O)O1)C(C)C)C)C)C(C)C)NC(=O)C3=C4C(=C(C=C3)C)OC5=C(C(=O)C(=C(C5=N4)C(=O)NC6C(OC(=O)C(N(C(=O)CN(C(=O)C7CCCN7C(=O)C(NC6=O)C(C)C)C)C)C(C)C)C)N)C	CID000002019
CCCSC1=CC2=C(C=C1)N=C(N2)NC(=O)OC	CID000002082
C(CC(O)(P(=O)(O)O)P(=O)(O)O)CN	CID000002088
CN(CCCNC(=O)C1CCCO1)C2=NC3=CC(=C(C=C3C(=N2)N)OC)OC	CID000002092
CC1=C(N=CN1)CN2CCC3=C(C2=O)C4=CC=CC=C4N3C	CID000002099
CC1=NN=C2N1C3=C(C=C(C=C3)Cl)C(=NC2)C4=CC=CC=C4	CID000002118
CC(C)NCC(COC1=CC=CC=C1CC=C)O	CID000002119
C1C2CC3CC1CC(C2)(C3)N	CID000002130
CC[N+](CC)(CCNC(=O)C(=O)NCC[N+](CC)(CC)CC1=CC=CC=C1Cl)CC2=CC=CC=C2Cl	CID000002131
CCC1(CCC(=O)NC1=O)C2=CC=C(C=C2)N	CID000002145
C1=CC(=CC=C1C(=O)NCC(=O)O)N	CID000002148
CCCCC1=C(C2=CC=CC=C2O1)C(=O)C3=CC(=C(C(=C3)I)OCCN(CC)CC)I	CID000002157
CCN1CCCC1CNC(=O)C2=CC(=C(C=C2OC)N)S(=O)(=O)CC	CID000002159
CN(C)CCC=C1C2=CC=CC=C2CCC3=CC=CC=C31	CID000002160
CC(C)C1=CC2=C(C=C1)OC3=NC(=C(C=C3C2=O)C(=O)O)N	CID000002161
CCOC(=O)C1=C(NC(=C(C1C2=CC=CC=C2Cl)C(=O)OC)C)COCCN	CID000002162
CCC1(C(=O)NC(=O)NC1=O)CCC(C)C	CID000002164
CCN(CC)CC1=C(C=CC(=C1)NC2=C3C=CC(=CC3=NC=C2)Cl)O	CID000002165
COC1=C(C=CC(=C1)NS(=O)(=O)C)NC2=C3C=CC=CC3=NC4=CC=CC=C42	CID000002179
CC(C)(C#N)C1=CC(=CC(=C1)CN2C=NC=N2)C(C)(C)C#N	CID000002187
COC1=CC=C(C=C1)C2C(=O)C3=CC=CC=C3C2=O	CID000002197
C1CN=C(N1)CN(CC2=CC=CC=C2)C3=CC=CC=C3	CID000002200
CC1=CC(=O)N(N1C)C2=CC=CC=C2	CID000002206
C1CN=C(N1)NC2=C(C=C(C=C2Cl)N)Cl	CID000002216
CCN(CC)CCCN(C1CC2=CC=CC=C2C1)C3=CC=CC=C3	CID000002218
C1CC(C(OC1CN)OC2C(CC(C(C2O)OC3C(C(C(C(O3)CO)O)N)O)NC(=O)C(CCN)O)N)N	CID000002226
COC(=O)C(CC1=CC=CC=C1)NC(=O)C(CC(=O)O)N	CID000002242
COC1=CC=C(C=C1)CCN2CCC(CC2)NC3=NC4=CC=CC=C4N3CC5=CC=C(C=C5)F	CID000002247
CC(C)NCC(COC1=CC=C(C=C1)CC(=O)N)O	CID000002249
CN1CCCC(CC1)N2C(=O)C3=CC=CC=C3C(=N2)CC4=CC=C(C=C4)Cl	CID000002267
C1=CC(=CC=C1C(CC(=O)O)CN)Cl	CID000002284
C1=CC=C(C=C1)CC2NC3=C(C=C(C(=C3)C(F)(F)F)S(=O)(=O)N)S(=O)(=O)N2	CID000002315
CCOC(=O)C1=CC=C(C=C1)N	CID000002337
CC(CC1=CC=CC=C1)N(C)CC2=CC=CC=C2	CID000002341
C1=CC=C(C=C1)CSCC2=NS(=O)(=O)C3=CC(=C(C=C3N2)Cl)S(=O)(=O)N	CID000002343
C1CN(CCC1OC(C2=CC=C(C=C2)Cl)C3=CC=CC=N3)CCCC(=O)O	CID000002350
CC(C)COCC(CN(CC1=CC=CC=C1)C2=CC=CC=C2)N3CCCC3	CID000002351
CNCCC1=CC=CC=N1	CID000002366
CC(C)NCC(COC1=CC=C(C=C1)CCOCC2CC2)O	CID000002369
CC(C[N+](C)(C)C)OC(=O)N	CID000002370
CC1=CC(=CC=C1)OCC(CNCCC2=CC(=C(C=C2)OC)OC)O	CID000002372
CC(CS(=O)(=O)C1=CC=C(C=C1)F)(C(=O)NC2=CC(=C(C=C2)C#N)C(F)(F)F)O	CID000002375
C1=CC=C(C=C1)C2=CC=C(C=C2)C(C3=CC=CC=C3)N4C=CN=C4	CID000002378
C1CCN(CC1)CCC(C2CC3CC2C=C3)(C4=CC=CC=C4)O	CID000002381
CC(C)NCC(COC1=CC=C(C=C1)COCCOC(C)C)O	CID000002405
CC[N+](C)(C)CC1=CC=CC=C1Br	CID000002431
C1C(=O)NC2=C(C=C(C=C2)Br)C(=N1)C3=CC=CC=N3	CID000002441
CN(C)CCOC(C1=CC=CC=C1)C2=CC=C(C=C2)Br	CID000002444
CCCCN1CCCCC1C(=O)NC2=C(C=CC=C2C)C	CID000002474
CC1=CC(=C(C=C1)Cl)OCC(CNC(C)(C)C)O	CID000002475
C1CCC2(C1)CC(=O)N(C(=O)C2)CCCCN3CCN(CC3)C4=NC=CC=N4	CID000002477
CS(=O)(=O)OCCCCOS(=O)(=O)C	CID000002478
CCC(C)C1(C(=O)NC(=O)NC1=O)CC	CID000002479
CC(C)CC1(C(=O)NC(=O)NC1=O)CC=C	CID000002481
CC(C)(C)C1=CC=C(C=C1)CN(C)CC2=CC=CC3=CC=CC=C32	CID000002484
CC(C)C(CCCN(C)CCC1=CC(=C(C=C1)OC)OC)(C#N)C2=CC(=C(C=C2)OC)OC	CID000002520
CCOC1=NC2=CC=CC(=C2N1CC3=CC=C(C=C3)C4=CC=CC=C4C5=NNN=N5)C(=O)O	CID000002541
C[N+](C)(C)CCOC(=O)N	CID000002551
CN(C)CCOC(C1=CC=C(C=C1)Cl)C2=CC=CC=N2	CID000002564
CC(C1=CC2=C(C=C1)C3=C(N2)C=CC(=C3)Cl)C(=O)O	CID000002581
CC(C)(C)NCC(COC1=CC=CC2=C1CCC(=O)N2)O	CID000002583
COC1=CC=CC=C1OCCNCC(COC2=CC=CC3=C2C4=CC=CC=C4N3)O	CID000002585
CC1=C(N2C(C(C2=O)NC(=O)C(C3=CC=C(C=C3)O)N)SC1)C(=O)O	CID000002610
CC1=CC=C(C=C1)C2=CC(=NN2C3=CC=C(C=C3)S(=O)(=O)N)C(F)(F)F	CID000002662
C1CN(CCN1CCOCC(=O)O)C(C2=CC=CC=C2)C3=CC=C(C=C3)Cl	CID000002678
C1=CC(=CC=C1NC(=NC(=NCCCCCCN=C(N)N=C(N)NC2=CC=C(C=C2)Cl)N)N)Cl	CID000002713
CCN(CC)CCCC(C)NC1=C2C=CC(=CC2=NC=C1)Cl	CID000002719
CN(C)CCC(C1=CC=C(C=C1)Cl)C2=CC=CC=N2	CID000002725
CN(C)CCCN1C2=CC=CC=C2SC3=C1C=C(C=C3)Cl	CID000002726
C1=CC=C2C(=C1)C(=O)NC2(C3=CC(=C(C=C3)Cl)S(=O)(=O)N)O	CID000002732
CC1=CC(=O)N(C(=C1)C2CCCCC2)O	CID000002749
C1CC1N2C=C(C(=O)C3=CC(=C(C=C32)N4CCNCC4)F)C(=O)O	CID000002764
COC1CN(CCC1NC(=O)C2=CC(=C(C=C2OC)N)Cl)CCCOC3=CC=C(C=C3)F	CID000002769
CN(C)CCCC1(C2=C(CO1)C=C(C=C2)C#N)C3=CC=C(C=C3)F	CID000002771
CC(C)(C)NCC(C1=CC(=C(C(=C1)Cl)N)Cl)O	CID000002783
C[N+]12CCC(CC1)C(C2)OC(=O)C(C3=CC=CC=C3)(C4=CC=CC=C4)O	CID000002784
CN1C(=O)CC(=O)N(C2=C1C=CC(=C2)Cl)C3=CC=CC=C3	CID000002789
CN(C)CCC(C1=CC=CC=C1)(C2=CC=CC=C2Cl)O	CID000002795
CN(C)CCCN1C2=CC=CC=C2CCC3=C1C=C(C=C3)Cl	CID000002801
C1C(=O)NC2=C(C=C(C=C2)[N+](=O)[O-])C(=N1)C3=CC=CC=C3Cl	CID000002802
C1CN=C(N1)NC2=C(C=CC=C2Cl)Cl	CID000002803
C1=CC=C(C=C1)C2=NC(C(=O)NC3=C2C=C(C=C3)Cl)C(=O)O	CID000002809
CCC1=CC2=C(S1)N(C(=O)CN=C2C3=CC=CC=C3Cl)C	CID000002811
CC1CC(CC(C1)(C)C)OC(=O)C(C2=CC=CC=C2)O	CID000002893
CN(C)CCC=C1C2=CC=CC=C2C=CC3=CC=CC=C31	CID000002895
CN(C)CCOC(=O)C(C1=CC=CC=C1)C2(CCCC2)O	CID000002905
C1CNP(=O)(OC1)N(CCCl)CCCl	CID000002907
C1CCN(CC1)CCC(C2CCCC2)(C3=CC=CC=C3)O	CID000002911
CN1CCC(=C2C3=CC=CC=C3C=CC4=CC=CC=C42)CC1	CID000002913
C1=CC(=CC=C1N)S(=O)(=O)C2=CC=C(C=C2)N	CID000002955
C1CN(CC2=CC=CC=C21)C(=N)N	CID000002966
C[N+](C)(C)CCCCCCCCCC[N+](C)(C)C	CID000002968
CC(=O)N(CCCCCNC(=O)CCC(=O)N(CCCCCNC(=O)CCC(=O)N(CCCCCN)O)O)O	CID000002973
CNCCCN1C2=CC=CC=C2CCC3=CC=CC=C31	CID000002995
CN1C(=O)CN=C(C2=C1C=CC(=C2)Cl)C3=CC=CC=C3	CID000003016
CCCCOC1=NC2=CC=CC=C2C(=C1)C(=O)NCCN(CC)CC	CID000003025
C1=CC=C(C(=C1)CC(=O)O)NC2=C(C=CC=C2Cl)Cl	CID000003033
C1=C(C=C(C(=C1S(=O)(=O)N)Cl)Cl)S(=O)(=O)N	CID000003038
CCN(CC)CCOC(=O)C1(CCCCC1)C2CCCCC2	CID000003042
CCN(CC)C(=O)N1CCN(CC1)C	CID000003052
C1CCN(CC1)CCCC(C2=CC=CC=C2)(C3=CC=CC=C3)O	CID000003055
C1=CC(=C(C=C1C2=C(C=C(C=C2)F)F)C(=O)O)O	CID000003059
CN(C)CCOC(C1=CC=CC=C1)C2=CC=CC=C2	CID000003100
CN1CCC(CC1)OC(C2=CC=CC=C2)C3=CC=CC=C3	CID000003103
CC(C)(C)C(=O)OC1=C(C=C(C=C1)C(CNC)O)OC(=O)C(C)(C)C	CID000003105
CC(C)N(CCC(C1=CC=CC=C1)(C2=CC=CC=N2)C(=O)N)C(C)C	CID000003114
CCCC(CCC)C(=O)O	CID000003121
COC1=C(C=C2C(=C1)CC(C2=O)CC3CCN(CC3)CC4=CC=CC=C4)OC	CID000003152
CCNC1CC(S(=O)(=O)C2=C1C=C(S2)S(=O)(=O)N)C	CID000003154
CCN1CC(C(C1=O)(C2=CC=CC=C2)C3=CC=CC=C3)CCN4CCOCC4	CID000003156
COC1=C(C=C2C(=C1)C(=NC(=N2)N3CCN(CC3)C(=O)C4COC5=CC=CC=C5O4)N)OC	CID000003157
CC(C1=CC=CC=C1)(C2=CC=CC=N2)OCCN(C)C	CID000003162
CCCCOC1=CC=C(C=C1)C(=O)CCN2CCCCC2	CID000003180
CN1C2=C(C(=O)N(C1=O)C)N(C=N2)CC(CO)O	CID000003182
C1=CC(=CC=C1COC(CN2C=CN=C2)C3=C(C=C(C=C3)Cl)Cl)Cl	CID000003198
CC[N+](C)(C)C1=CC(=CC=C1)O	CID000003202
CCOCCN1C2=CC=CC=C2N=C1N3CCCN(CC3)C	CID000003219
C(C(OC(F)F)(F)F)(F)Cl	CID000003226
C1C2C3=CC=CC=C3CC4=CC=CC=C4N2C(=N1)N	CID000003241
C1C2=NN=CN2C3=C(C=C(C=C3)Cl)C(=N1)C4=CC=CC=C4	CID000003261
CCC(=C)C(=O)C1=C(C(=C(C=C1)OCC(=O)O)Cl)Cl	CID000003278
CCC(CO)NCCNC(CC)CO	CID000003279
C#CC1(CCCCC1)OC(=O)N	CID000003284
CCN(CC)C(C)CN1C2=CC=CC=C2SC3=CC=CC=C31	CID000003290
CCN1C(=O)C(NC1=O)C2=CC=CC=C2	CID000003292
CC(O)(P(=O)(O)O)P(=O)(O)O	CID000003305
CC(=O)OCC(CCN1C=NC2=CN=C(N=C21)N)COC(=O)C	CID000003324
C1=C(N=C(S1)N=C(N)N)CSCCC(=NS(=O)(=O)N)N	CID000003325
CCNC(C)CC1=CC(=CC=C1)C(F)(F)F	CID000003337
C1CNCC(C2=CC(=C(C(=C21)Cl)O)O)C3=CC=C(C=C3)O	CID000003341
CC(C1=CC(=CC=C1)OC2=CC=CC=C2)C(=O)O	CID000003342
CC(CC1=CC=C(C=C1)O)NCC(C2=CC(=CC(=C2)O)O)O	CID000003343
CCC(=O)N(C1CCN(CC1)CCC2=CC=CC=C2)C3=CC=CC=C3	CID000003345
CC(C)(C1=CC=C(C=C1)C(CCCN2CCC(CC2)C(C3=CC=CC=C3)(C4=CC=CC=C4)O)O)C(=O)O	CID000003348
CC1=C(OC2=C(C1=O)C=CC=C2C(=O)OCCN3CCCCC3)C4=CC=CC=C4	CID000003354
C1CCNC(C1)CNC(=O)C2=C(C=CC(=C2)OCC(F)(F)F)OCC(F)(F)F	CID000003356
C1=CC(=C(C=C1F)F)C(CN2C=NC=N2)(CN3C=NC=N3)O	CID000003365
C1=NC(=O)NC(=C1F)N	CID000003366
CN1C(=O)CN=C(C2=C1C=CC(=C2)Cl)C3=CC=CC=C3F	CID000003369
C1CN(CCN1CCCN2C3=CC=CC=C3SC4=C2C=C(C=C4)C(F)(F)F)CCO	CID000003372
CN1C(=O)CN=C(C2=C1C=CC(=C2)[N+](=O)[O-])C3=CC=CC=C3F	CID000003380
CNCCC(C1=CC=CC=C1)OC2=CC=C(C=C2)C(F)(F)F	CID000003386
CCN(CC)CCN1C(=O)CN=C(C2=C1C=CC(=C2)Cl)C3=CC=CC=C3F	CID000003393
CC(C1=CC(=C(C=C1)C2=CC=CC=C2)F)C(=O)O	CID000003394
CC1=CNN=C1	CID000003406
C(=O)(O)P(=O)(O)O	CID000003415
CC1=CC(=C(C=C1)C)OCCCC(C)(C)C(=O)O	CID000003463
CC(C1CCC(C(O1)OC2C(CC(C(C2O)OC3C(C(C(CO3)(C)O)NC)O)N)N)N)NC	CID000003467
CN(C)C1=CC=C(C=C1)C(=C2C=CC(=[N+](C)C)C=C2)C3=CC=C(C=C3)N(C)C	CID000003468
CC1=CC=C(C=C1)S(=O)(=O)NC(=O)NN2CC3CCCC3C2	CID000003475
CCC1=C(CN(C1=O)C(=O)NCCC2=CC=C(C=C2)S(=O)(=O)NC(=O)NC3CCC(CC3)C)C	CID000003476
CCC1(CCC(=O)NC1=O)C2=CC=CC=C2	CID000003487
C[N+]1(CCC(C1)OC(=O)C(C2CCCC2)(C3=CC=CC=C3)O)C	CID000003494
CN1C2CCCC1CC(C2)NC(=O)C3=NN(C4=CC=CC=C43)C	CID000003510
C1CCCN(CCC1)CCN=C(N)N	CID000003518
C1=CC(=C(C(=C1)Cl)CC(=O)N=C(N)N)Cl	CID000003519
C(=N)(N)N	CID000003520
C(C(F)(F)F)(Cl)Br	CID000003562
C1=C(C(=C(C(=C1Cl)Cl)CC2=C(C(=CC(=C2Cl)Cl)Cl)O)O)Cl	CID000003598
CC1(C(=O)NC(=O)N(C1=O)C)C2=CCCCC2	CID000003608
C1=CC=C2C(=C1)C=NN=C2NN	CID000003637
C1NC2=C(C=C(C(=C2)C(F)(F)F)S(=O)(=O)N)S(=O)(=O)N1	CID000003647
CCN(CCCC(C)NC1=C2C=CC(=CC2=NC=C1)Cl)CCO	CID000003652
C1CN(CCN1CCOCCO)C(C2=CC=CC=C2)C3=CC=C(C=C3)Cl	CID000003658
CC(C)CC1=CC=C(C=C1)C(C)C(=O)O	CID000003672
C1=CC=C(C=C1)CCNN	CID000003675
CCN(CC)CC(=O)NC1=C(C=CC=C1C)C	CID000003676
CC(C)(CC1=CC=CC=C1)NC	CID000003677
CCN(CCCC1=CC=CC=C1)CCCC2=CC=CC=C2	CID000003678
C1CN(P(=O)(OC1)NCCCl)CCCl	CID000003690
CN(C)CCCN1C2=CC=CC=C2CCC3=CC=CC=C31	CID000003696
C1=CN=CC=C1C2=CNC(=O)C(=C2)N	CID000003698
CC1CC2=CC=CC=C2N1NC(=O)C3=CC(=C(C=C3)Cl)S(=O)(=O)N	CID000003702
C1=C(C(=C(C(=C1I)NC(=O)CCCCC(=O)NC2=C(C=C(C(=C2I)C(=O)O)I)I)I)C(=O)O)I	CID000003739
CCCCC1=NC2(CCCC2)C(=O)N1CC3=CC=C(C=C3)C4=CC=CC=C4C5=NNN=N5	CID000003749
CC1=CC(=NO1)C(=O)NNCC2=CC=CC=C2	CID000003759
CCC(C(C1=CC(=C(C=C1)O)O)O)NC(C)C	CID000003762
C(C(F)(F)F)(OC(F)F)Cl	CID000003763
C1=CN=CC=C1C(=O)NN	CID000003767
CC(C)[N+](C)(CCC(C1=CC=CC=C1)(C2=CC=CC=C2)C(=O)N)C(C)C	CID000003775
CC(C)NCC(C1=CC(=C(C=C1)O)O)O	CID000003779
CC(CN1C2=CC=CC=C2SC3=C1N=CC=C3)N(C)C	CID000003781
CC1=C(C(C(=C(N1)C)C(=O)OC(C)C)C2=CC=CC3=NON=C32)C(=O)OC	CID000003784
CNC1(CCCCC1=O)C2=CC=CC=C2Cl	CID000003821
C1CN2C(=CC=C2C(=O)C3=CC=CC=C3)C1C(=O)O	CID000003826
CN1CCC(=C2C3=C(C(=O)CC4=CC=CC=C42)SC=C3)CC1	CID000003827
CC(CCC1=CC=CC=C1)NCC(C2=CC(=C(C=C2)O)C(=O)N)O	CID000003869
C1=CC(=CC=C1C#N)C(C2=CC=C(C=C2)C#N)N3C=NC=N3	CID000003902
CCN1C=C(C(=O)C2=CC(=C(C(=C21)F)N3CCNC(C3)C)F)C(=O)O	CID000003948
C1CCC(CC1)NC(=O)N(CCCl)N=O	CID000003950
CN(C)C(=O)C(CCN1CCC(CC1)(C2=CC=C(C=C2)Cl)O)(C3=CC=CC=C3)C4=CC=CC=C4	CID000003955
C1=CC=C(C(=C1)C2=NC(C(=O)NC3=C2C=C(C=C3)Cl)O)Cl	CID000003958
CCCCC1=NC(=C(N1CC2=CC=C(C=C2)C3=CC=CC=C3C4=NNN=N4)CO)Cl	CID000003961
CN1CCN(CC1)C2=NC3=CC=CC=C3OC4=C2C=C(C=C4)Cl	CID000003964
CCOC(=O)CC(C(=O)OCC)SP(=S)(OC)OC	CID000004004
CNCCCC12CCC(C3=CC=CC=C31)C4=CC=CC=C24	CID000004011
C1CN2C(=N1)C3=CC=CC=C3C2(C4=CC=C(C=C4)Cl)O	CID000004020
COC(=O)NC1=NC2=C(N1)C=C(C=C2)C(=O)C3=CC=CC=C3	CID000004030
CC1(C2CCC(C2)C1(C)NC)C	CID000004032
CC1=CC(=CC=C1)CN2CCN(CC2)C(C3=CC=CC=C3)C4=CC=C(C=C4)Cl	CID000004034
CC1=C(C(=C(C=C1)Cl)NC2=CC=CC=C2C(=O)O)Cl	CID000004037
CC1=C(C(=CC=C1)NC2=CC=CC=C2C(=O)O)C	CID000004044
C1CCNC(C1)C(C2=CC(=NC3=C2C=CC=C3C(F)(F)F)C(F)(F)F)O	CID000004046
C1=CC(=CC=C1CC(C(=O)O)N)N(CCCl)CCCl	CID000004053
CC12CC3CC(C1)(CC(C3)(C2)N)C	CID000004054
CC1=CC(=O)C2=CC=CC=C2C1=O	CID000004055
C[N+]1(CCCC(C1)OC(=O)C(C2=CC=CC=C2)(C3=CC=CC=C3)O)C	CID000004057
CCOC(=O)C1(CCN(CC1)C)C2=CC=CC=C2	CID000004058
CC1=C(C(=CC=C1)C)NC(=O)C2CCCCN2C	CID000004062
CCCC(C)(COC(=O)N)COC(=O)N	CID000004064
C1CN2CCC1C(C2)CN3C4=CC=CC=C4SC5=CC=CC=C53	CID000004066
C1=CC(=C(C=C1N)C(=O)O)O	CID000004075
CN1CCCCC1CCN2C3=CC=CC=C3SC4=C2C=C(C=C4)S(=O)C	CID000004078
CC(C)NCC(C1=CC(=CC(=C1)O)O)O	CID000004086
CN(C)C(=N)N=C(N)N	CID000004091
CCC(=O)C(CC(C)N(C)C)(C1=CC=CC=C1)C2=CC=CC=C2	CID000004095
CC[N+](C)(CC)CCOC(=O)C1C2=CC=CC=C2OC3=CC=CC=C13	CID000004097
COC1=CC=CC=C1OCC(COC(=O)N)O	CID000004107
COC1=C2C(=CC3=C1OC=C3)C=CC(=O)O2	CID000004114
COC(C(Cl)Cl)(F)F	CID000004116
CN1C(NC2=CC(=C(C=C2S1(=O)=O)S(=O)(=O)N)Cl)CCl	CID000004121
COC(=O)C(C1CCCCN1)C2=CC=CC=C2	CID000004158
CCC1(C(=O)C(CNC1=O)C)CC	CID000004162
CN1CCCC(C1)CC2C3=CC=CC=C3SC4=CC=CC=C24	CID000004167
CCN(CC)CCNC(=O)C1=CC(=C(C=C1OC)N)Cl	CID000004168
CC(C)NCC(COC1=CC=C(C=C1)CCOC)O	CID000004171
CC1=NC=C(N1CCO)[N+](=O)[O-]	CID000004173
CC(C)(C1=CN=CC=C1)C(=O)C2=CN=CC=C2	CID000004174
CC1=C(C(=CC=C1)C)OCC(C)N	CID000004178
CN1CCN2C(C1)C3=CC=CC=C3CC4=CC=CC=C42	CID000004184
C1=CC(=C(C=C1Cl)Cl)COC(CN2C=CN=C2)C3=C(C=C(C=C3)Cl)Cl	CID000004189
CC1=NC=C2N1C3=C(C=C(C=C3)Cl)C(=NC2)C4=CC=CC=C4F	CID000004192
COC1=CC(=C(C=C1)OC)C(CNC(=O)CN)O	CID000004195
CC1=CC(=NN=C1NCCN2CCOCC2)C3=CC=CC=C3	CID000004199
CN1CCN2C(C1)C3=CC=CC=C3CC4=C2N=CC=C4	CID000004205
C1COCCN1CCNC(=O)C2=CC=C(C=C2)Cl	CID000004235
C1=CC=C(C=C1)C(C2=CC=CC=C2)S(=O)CC(=O)N	CID000004236
CC(=O)CCC1=CC2=C(C=C1)C=C(C=C2)OC	CID000004409
CCN1C=C(C(=O)C2=C1N=C(C=C2)C)C(=O)O	CID000004421
C1CN=C(N1)CC2=CC=CC3=CC=CC=C32	CID000004436
CNS(=O)(=O)CCC1=CC2=C(C=C1)NC=C2C3CCN(CC3)C	CID000004440
CCC1=NN(C(=O)N1CCOC2=CC=CC=C2)CCCN3CCN(CC3)C4=CC(=CC=C4)Cl	CID000004449
CN(C)C(=O)OC1=CC=CC(=C1)[N+](C)(C)C	CID000004456
CC1=C2C(=NC=C1)N(C3=C(C=CC=N3)C(=O)N2)C4CC4	CID000004463
CC1=C(C(C(=C(N1)C)C(=O)OCCN(C)CC2=CC=CC=C2)C3=CC(=CC=C3)[N+](=O)[O-])C(=O)OC	CID000004474
CC1=C(C(C(=C(N1)C#N)C(=O)OC)C2=CC(=CC=C2)[N+](=O)[O-])C(=O)OC(C)C	CID000004494
CC1=C(C(C(=C(N1)C)C(=O)OCC(C)C)C2=CC=CC=C2[N+](=O)[O-])C(=O)OC	CID000004499
C1C(=O)NC2=C(C=C(C=C2)[N+](=O)[O-])C(=N1)C3=CC=CC=C3	CID000004506
C(C(CO[N+](=O)[O-])O[N+](=O)[O-])O[N+](=O)[O-]	CID000004510
CCN1C=C(C(=O)C2=CC(=C(C=C21)N3CCNCC3)F)C(=O)O	CID000004539
CNCCC=C1C2=CC=CC=C2CCC3=CC=CC=C31	CID000004543
CC1=CC2=C(NC3=CC=CC=C3N=C2S1)N4CCN(CC4)C	CID000004585
CC1=CN=C(C(=C1OC)C)CS(=O)C2=NC3=C(N2)C=C(C=C3)OC	CID000004594
CC1=NC=CN1CC2CCC3=C(C2=O)C4=CC=CC=C4N3C	CID000004595
CC1=CC=CC=C1C(C2=CC=CC=C2)OCCN(C)C	CID000004601
CC(C)NCC1CCC2=CC(=C(C=C2N1)[N+](=O)[O-])CO	CID000004612
C1=CC=C(C=C1)C2=NC(C(=O)NC3=C2C=C(C=C3)Cl)O	CID000004616
CC(C)NCC(COC1=CC=CC=C1OCC=C)O	CID000004631
CCCCOC1=C(C=CC(=C1)C(=O)OCCN(CC)CC)N	CID000004633
CCN(CC)CC#CCOC(=O)C(C1CCCCC1)(C2=CC=CC=C2)O	CID000004634
CC1=CC(=C(C(=C1CC2=NCCN2)C)O)C(C)(C)C	CID000004636
CN1CCCN=C1COC(=O)C(C2CCCCC2)(C3=CC=CC=C3)O	CID000004642
C1=CC(=C(C=C1N)O)C(=O)O	CID000004649
COC1=C(C(=NC=C1)CS(=O)C2=NC3=C(N2)C=C(C=C3)OC(F)F)OC	CID000004679
COC1=C(C=C(C=C1)CC2=NC=CC3=CC(=C(C=C32)OC)OC)OC	CID000004680
CN(CC#C)CC1=CC=CC=C1	CID000004688
C1=NC2=C(N1CCC(CO)CO)NC(=NC2=O)N	CID000004725
C1=CC(=CC=C1C(=N)N)OCCCCCOC2=CC=C(C=C2)C(=N)N	CID000004735
CCCC(C)C1(C(=O)NC(=O)NC1=O)CC	CID000004737
C1CCC(CC1)C(CC2CCCCN2)C3CCCCC3	CID000004746
C1CN(CCC1O)CCCN2C3=CC=CC=C3SC4=C2C=C(C=C4)C#N	CID000004747
C1=CC=C(C=C1)CC(=O)NC(=O)N	CID000004753
C1=CC=C(C=C1)C2C(=O)C3=CC=CC=C3C2=O	CID000004760
CN(C)CCC(C1=CC=CC=C1)C2=CC=CC=N2	CID000004761
CC1C(OCCN1)C2=CC=CC=C2	CID000004762
CCC1(C(=O)NC(=O)NC1=O)C2=CC=CC=C2	CID000004763
CC(COC1=CC=CC=C1)N(CCCl)CC2=CC=CC=C2	CID000004768
CC(C)(CC1=CC=CC=C1)N	CID000004771
CCC1=CN=C(C=C1)CCOC2=CC=C(C=C2)CC3C(=O)NC(=O)S3	CID000004829
C1CNCCN1	CID000004837
CC(C)(C)NCC(C1=NC(=C(C=C1)O)CO)O	CID000004845
CN1CCN(CC1)CC(=O)N2C3=CC=CC=C3C(=O)NC4=C2N=CC=C4	CID000004848
CN1C(NC2=CC(=C(C=C2S1(=O)=O)S(=O)(=O)N)Cl)CSCC(F)(F)F	CID000004870
C1CC1CN2C(=O)CN=C(C3=C2C=CC(=C3)Cl)C4=CC=CC=C4	CID000004890
COC1=C(C=C2C(=C1)C(=NC(=N2)N3CCN(CC3)C(=O)C4=CC=CO4)N)OC	CID000004893
CCCNC(C)C(=O)NC1=CC=CC=C1C	CID000004906
CC(CCCN)NC1=C2C(=CC(=C1)OC)C=CC=N2	CID000004908
CCCN(CCC)S(=O)(=O)C1=CC=C(C=C1)C(=O)O	CID000004911
CCN(CC)CCNC(=O)C1=CC=C(C=C1)N	CID000004913
CCN(CC)CCOC(=O)C1=CC=C(C=C1)N	CID000004914
CC(C)NC(=O)C1=CC=C(C=C1)CNNC	CID000004915
C1CCC(CC1)C(CCN2CCCC2)(C3=CC=CC=C3)O	CID000004919
CC(C)N=C(N)N=C(N)NC1=CC=C(C=C1)Cl	CID000004923
CN(C)CCCN1C2=CC=CC=C2SC3=CC=CC=C31	CID000004926
CC(CN1C2=CC=CC=C2SC3=CC=CC=C31)N(C)C	CID000004927
CCCNCC(COC1=CC=CC=C1C(=O)CCC2=CC=CC=C2)O	CID000004932
CC(C)[N+](C)(CCOC(=O)C1C2=CC=CC=C2OC3=CC=CC=C13)C(C)C	CID000004934
CCCOC1=C(C=C(C=C1)C(=O)OCCN(CC)CC)N	CID000004935
CCC(=O)C1=CC2=C(C=C1)SC3=CC=CC=C3N2CC(C)N(C)C	CID000004940
CC(C)NCC(COC1=CC=CC2=CC=CC=C21)O	CID000004946
CNCCCC1C2=CC=CC=C2C=CC3=CC=CC=C13	CID000004976
C[N+]1=CC=CC(=C1)OC(=O)N(C)C	CID000004991
CCC1=C(C(=NC(=N1)N)N)C2=CC=C(C=C2)Cl	CID000004993
C1C(=S)N(C2=C(C=C(C=C2)Cl)C(=N1)C3=CC=CC=C3F)CC(F)(F)F	CID000004999
C1CN(CCN1CCOCCO)C2=NC3=CC=CC=C3SC4=CC=CC=C42	CID000005002
CC1=C(C=CN=C1CS(=O)C2=NC3=CC=CC=C3N2)OCCCOC	CID000005029
C1CCN(CC1)CCOC2=CC=C(C=C2)C(=O)C3=C(SC4=C3C=CC(=C4)O)C5=CC=C(C=C5)O	CID000005035
CC(C12CC3CC(C1)CC(C3)C2)N	CID000005071
CN(C)CCC1=CNC2=C1C=C(C=C2)CN3C=NC=N3	CID000005078
CCCN(CCC)CCC1=C2CC(=O)NC2=CC=C1	CID000005095
CC(=O)OCC(=O)NCCCOC1=CC=CC(=C1)CN2CCCCC2	CID000005105
C1=CC=C(C(=C1)C(=O)OC2=CC=CC=C2C(=O)O)O	CID000005161
CN1C2CC(CC1C3C2O3)OC(=O)C(CO)C4=CC=CC=C4	CID000005184
C(OC(C(F)(F)F)C(F)(F)F)F	CID000005206
CC(C)CC(C1(CCC1)C2=CC=C(C=C2)Cl)N(C)C	CID000005210
CCCC1=NN(C2=C1NC(=NC2=O)C3=C(C=CC(=C3)S(=O)(=O)N4CCN(CC4)C)OCC)C	CID000005212
C1=CN=C(N=C1)NS(=O)(=O)C2=CC=C(C=C2)N	CID000005215
CCCCCCCCCCCCCCOS(=O)(=O)O	CID000005248
CC(C)NCC(C1=CC=C(C=C1)NS(=O)(=O)C)O	CID000005253
CC1=C(C=C(C=C1)NC(=O)C2=CC=C(C=C2)CN3CCN(CC3)C)NC4=NC=CC(=N4)C5=CN=CC=C5	CID000005291
C1=CC=C(C=C1)NC(=O)CCCCCCC(=O)NO	CID000005311
C[N+](C)(C)CCOC(=O)CCC(=O)OCC[N+](C)(C)C	CID000005314
CC(=O)NS(=O)(=O)C1=CC=C(C=C1)N	CID000005320
CCN1C=CC(=NC1=O)NS(=O)(=O)C2=CC=C(C=C2)N	CID000005322
COC1=NC(=NC(=C1)NS(=O)(=O)C2=CC=C(C=C2)N)OC	CID000005323
CC1=NC(=NC=C1)NS(=O)(=O)C2=CC=C(C=C2)N	CID000005325
CC1=CC(=NC(=N1)NS(=O)(=O)C2=CC=C(C=C2)N)C	CID000005327
CC1=NN=C(S1)NS(=O)(=O)C2=CC=C(C=C2)N	CID000005328
CC1=CC(=NO1)NS(=O)(=O)C2=CC=C(C=C2)N	CID000005329
C1=CC(=CC=C1N)S(=O)(=O)N	CID000005333
C1=CC=NC(=C1)NS(=O)(=O)C2=CC=C(C=C2)N	CID000005336
C1=CC=C(C=C1)N2C(=O)C(C(=O)N2C3=CC=CC=C3)CCS(=O)C4=CC=CC=C4	CID000005342
CC1=C(ON=C1C)NS(=O)(=O)C2=CC=C(C=C2)N	CID000005344
C1=CC(=CC=C1NCS(=O)O)S(=O)(=O)C2=CC=C(C=C2)NCS(=O)O	CID000005351
CCN1CCCC1CNC(=O)C2=C(C=CC(=C2)S(=O)(=O)N)OC	CID000005355
CNS(=O)(=O)CC1=CC2=C(C=C1)NC=C2CCN(C)C	CID000005358
CC(C1=CC=C(C=C1)C(=O)C2=CC=CS2)C(=O)O	CID000005359
CCOC(=O)C1=CN=C(C=C1)C#CC2=CC3=C(C=C2)SCCC3(C)C	CID000005381
CN1C2=C(C=C(C=C2)Cl)C(=NC(C1=O)O)C3=CC=CC=C3	CID000005391
CN1C(=O)N2C=NC(=C2N=N1)C(=O)N	CID000005394
COC1=C(C=C2C(=C1)C(=NC(=N2)N3CCN(CC3)C(=O)C4CCCO4)N)OC	CID000005401
CC(C)(C)NCC(C1=CC(=CC(=C1)O)O)O	CID000005403
C1CC(=O)NC(=O)C1N2C(=O)C3=CC=CC=C3C2=O	CID000005426
C1=CC=C2C(=C1)NC(=N2)C3=CSC=N3	CID000005430
CN1CCCCC1CCN2C3=CC=CC=C3SC4=C2C=C(C=C4)SC	CID000005452
CC(C1=CC=C(S1)C(=O)C2=CC=CC=C2)C(=O)O	CID000005468
C1CN(CC2=C1SC=C2)CC3=CC=CC=C3Cl	CID000005472
CCS(=O)(=O)CCN1C(=NC=C1[N+](=O)[O-])C	CID000005479
C1=CC(=C(C=C1Cl)Cl)C(CN2C=CN=C2)OCC3=C(SC=C3)Cl	CID000005482
C1CN=C(N1)NC2=C(C=CC3=NSN=C32)Cl	CID000005487
C1CN=C(N1)CC2=CC=CC=C2	CID000005504
CC1=CC=C(C=C1)C(=O)C2=CC=C(N2C)CC(=O)O	CID000005509
CC1=CC(=CC=C1)N(C)C(=S)OC2=CC3=CC=CC=C3C=C2	CID000005510
C1CN(CCN1CCCN2C(=O)N3C=CC=CC3=N2)C4=CC(=CC=C4)Cl	CID000005533
CC1=NN=C2N1C3=C(C=C(C=C3)Cl)C(=NC2)C4=CC=CC=C4Cl	CID000005556
C1=C2C(=CC(=C1Cl)S(=O)(=O)N)S(=O)(=O)NC(N2)C(Cl)Cl	CID000005560
C1=CC(=C(C=C1Cl)O)OC2=C(C=C(C=C2)Cl)Cl	CID000005564
CN1CCN(CC1)CCCN2C3=CC=CC=C3SC4=C2C=C(C=C4)C(F)(F)F	CID000005566
CN(C)CCCN1C2=CC=CC=C2SC3=C1C=C(C=C3)C(F)(F)F	CID000005568
C1CCC(CC1)C(CCN2CCCCC2)(C3=CC=CC=C3)O	CID000005572
CC(CN1C2=CC=CC=C2SC3=CC=CC=C31)CN(C)C	CID000005574
CC1(C(=O)N(C(=O)O1)C)C	CID000005576
CC1=C(C=CC2=C1C(=NC(=N2)N)N)CNC3=CC(=C(C(=C3)OC)OC)OC	CID000005583
CC(CN1C2=CC=CC=C2CCC3=CC=CC=C31)CN(C)C	CID000005584
CN(C)CCN(CC1=CC=CC=C1)C2=CC=CC=N2	CID000005587
C1CC[N+]2(C1)C3CCC2CC(C3)OC(=O)C(C4=CC=CC=C4)(C5=CC=CC=C5)O	CID000005596
CC(C)NC1=C(N=CC=C1)N2CCN(CC2)C(=O)C3=CC4=C(N3)C=CC(=C4)NS(=O)(=O)C	CID000005625
CN(C)CC(C1=CC=C(C=C1)OC)C2(CCCCC2)O	CID000005656
CC1=CC(=CC(=C1CC2=NCCN2)C)C(C)(C)C	CID000005709
CC1=CC=CC=C1S(=O)(=O)NC(=O)C2=CC(=C(C=C2)CC3=CN(C4=C3C=C(C=C4)NC(=O)OC5CCCC5)C)OC	CID000005717
CCN(C1=CC=CC(=C1)C2=CC=NC3=C(C=NN23)C#N)C(=O)C	CID000005719
CC1=CC=C(C=C1)C2=C(N3C=C(C=CC3=N2)C)CC(=O)N(C)C	CID000005732
CN1CCN(CC1)C(=O)OC2C3=NC=CN=C3C(=O)N2C4=NC=C(C=C4)Cl	CID000005735
C[C@@H]1C[C@H]2[C@@H]3CCC4=CC(=O)C=C[C@@]4([C@]3([C@H](C[C@@]2([C@]1(C(=O)CO)O)C)O)F)C	CID000005743
CC1=C(C(=O)C2=C(C1=O)N3C[C@H]4[C@@H]([C@@]3([C@@H]2COC(=O)N)OC)N4)N	CID000005746
CC[N+](C)(CC)CCOC(=O)C(C1CCCCC1)(C2=CC=CC=C2)O	CID000005749
C[C@]12C[C@@H]([C@H]3[C@H]([C@@H]1CC[C@@]2(C(=O)CO)O)CCC4=CC(=O)C=C[C@]34C)O	CID000005755
C[C@]12CC[C@H]3[C@H]([C@@H]1C[C@H]([C@@H]2O)O)CCC4=C3C=CC(=C4)O	CID000005756
CN1C2CCC1[C@H]([C@H](C2)OC(=O)C3=CC=CC=C3)C(=O)OC	CID000005760
C1[C@@H]([C@H](O[C@H]1N2C=C(C(=O)NC2=O)F)CO)O	CID000005790
CNC[C@@H](C1=CC(=C(C=C1)O)O)O	CID000005816
C[C@@H](CC1=CC=CC=C1)N	CID000005826
C[N+]1(CCCC1)CCCCC[N+]2(CCCC2)C	CID000005850
CC(C)([C@H](C(=O)O)N)S	CID000005852
C([C@@H](C(=O)O)N)S	CID000005862
C[C@]12CC(=O)[C@H]3[C@H]([C@@H]1CC[C@@]2(C(=O)CO)O)CCC4=CC(=O)C=C[C@]34C	CID000005865
C[C@@H]1C[C@H]2[C@@H]3C[C@@H](C4=CC(=O)C=C[C@@]4([C@H]3[C@H](C[C@@]2([C@]1(C(=O)CO)O)C)O)C)F	CID000005875
C[C@]12CC[C@H]3[C@H]([C@@H]1CC[C@]2(C)O)CC[C@@H]4[C@@]3(COC(=O)C4)C	CID000005878
CC1([C@@H](N2[C@H](S1)[C@@H](C2=O)NC(=O)CC3=CC=CC=C3)C(=O)O)C	CID000005904
C1[C@@H]([C@H](O[C@H]1N2C=C(C(=O)NC2=O)I)CO)O	CID000005905
C[C@@H]([C@@H](C1=CC(=CC=C1)O)O)N	CID000005906
CC[C@H]1[C@H](COC1=O)CC2=CN=CN2C	CID000005910
C1=CC(=C(C=C1OC2=C(C=C(C=C2I)C[C@@H](C(=O)O)N)I)I)O	CID000005920
CC(C)OP(=O)(OC(C)C)F	CID000005936
C[C@@H](C(=O)O)N	CID000005950
C([C@@H](C(=O)O)N)O	CID000005951
C1=NC2=C(C(=N1)N)N=CN2[C@H]3[C@@H]([C@@H]([C@H](O3)COP(=O)(O)OP(=O)(O)OP(=O)(O)O)O)O	CID000005957
C(CCN)C[C@@H](C(=O)O)N	CID000005962
CN(CCCCCCCCCCN(C)C(=O)OC1=CC=CC(=C1)[N+](C)(C)C)C(=O)OC2=CC=CC(=C2)[N+](C)(C)C.[Br-].[Br-]	CID000005965
CC[C@@]1(C[C@@H]2C[C@@](C3=C(CCN(C2)C1)C4=CC=CC=C4N3)(C5=C(C=C6C(=C5)[C@]78CCN9[C@H]7[C@@](C=CC9)([C@H]([C@@]([C@@H]8N6C=O)(C(=O)OC)O)OC(=O)C)CC)OC)C(=O)OC)O	CID000005978
C[C@]12CC[C@H]3[C@H]([C@@H]1CC[C@]2(C#C)O)CCC4=C3C=CC(=C4)O	CID000005991
CCC(=O)O[C@H]1CC[C@@H]2[C@@]1(CC[C@H]3[C@H]2CCC4=CC(=O)CC[C@]34C)C	CID000005995
CN1CCC2=CC(=C3C=C2[C@@H]1CC4=CC=C(C=C4)OC5=C6[C@@H](CC7=CC(=C(C=C7)O)O3)[N+](CCC6=CC(=C5O)OC)(C)C)OC	CID000006000
CC1=C(C(=O)N(N1C)C2=CC=CC=C2)N(C)C	CID000006009
C[C@]12CC[C@H]3[C@H]([C@@H]1CC[C@@H]2O)CCC4=CC(=O)CC[C@]34C	CID000006013
CC(C)CC1CN2CCC3=CC(=C(C=C3C2CC1=O)OC)OC	CID000006018
CC(=O)OCC1=C(N2[C@@H]([C@@H](C2=O)NC(=O)CC3=CC=CS3)SC1)C(=O)O	CID000006024
C1[C@H]([C@@H]([C@H]([C@@H]([C@H]1N)O[C@@H]2[C@@H]([C@H]([C@@H]([C@H](O2)CN)O)O)O)O)O[C@@H]3[C@@H]([C@H]([C@@H]([C@H](O3)CO)O)N)O)N	CID000006032
C1=CC(=CC=C1C(=O)N[C@@H](CCC(=O)O)C(=O)O)NCC2=CN=C3C(=N2)C(=O)N=C(N3)N	CID000006037
CNC[C@@H](C1=CC(=CC=C1)O)O	CID000006041
C1=CC(=CC=C1C[C@@H](C(=O)O)N)O	CID000006057
C(CS)N	CID000006058
CC(=O)C1=CC2=C(C=C1)SC3=CC=CC=C3N2CCCN(C)C	CID000006077
CC(C(C1=C(C=CC(=C1)OC)OC)O)N	CID000006082
C1=NC2=C(C(=N1)N)N=CN2[C@H]3[C@@H]([C@@H]([C@H](O3)COP(=O)(O)O)O)O	CID000006083
CC1([C@@H](N2[C@H](S1)[C@@H](C2=O)NC(=O)C3=C(C=CC=C3OC)OC)C(=O)O)C	CID000006087
CC1=C(C(=NO1)C2=CC=CC=C2Cl)C(=O)N[C@H]3[C@@H]4N(C3=O)[C@H](C(S4)(C)C)C(=O)O	CID000006098
C1CSS[C@@H]1CCCCC(=O)O	CID000006112
C[N+]1(CCC(=C(C2=CC=CC=C2)C3=CC=CC=C3)CC1)C.COS(=O)(=O)[O-]	CID000006126
CSCC[C@@H](C(=O)O)N	CID000006137
C1=CC=C(C=C1)C[C@@H](C(=O)O)N	CID000006140
CC1=C(C(=NO1)C2=CC=CC=C2)C(=O)N[C@H]3[C@@H]4N(C3=O)[C@H](C(S4)(C)C)C(=O)O	CID000006196
C[C@]12C[C@@H]([C@]3([C@H]([C@@H]1C[C@@H]4[C@]2(OC(O4)(C)C)C(=O)CO)C[C@@H](C5=CC(=O)C=C[C@@]53C)F)F)O	CID000006215
C[C@]12CC[C@H]3[C@H]([C@@H]1CC[C@]2(C#C)O)CCC4=CC(=O)CC[C@H]34	CID000006230
CC1([C@@H](N2[C@H](S1)[C@@H](C2=O)NC(=O)[C@@H](C3=CC=CC=C3)N)C(=O)O)C	CID000006249
C1=CN(C(=O)N=C1N)[C@H]2[C@H]([C@@H]([C@H](O2)CO)O)O	CID000006253
C1[C@@H]([C@H](O[C@H]1N2C=C(C(=O)NC2=O)C(F)(F)F)CO)O	CID000006256
C(C[C@@H](C(=O)O)N)CN	CID000006262
C([C@@H](C(=O)O)N)C(=O)N	CID000006267
C1=C(NC=N1)C[C@@H](C(=O)O)N	CID000006274
CC(C)[C@@H](C(=O)O)N	CID000006287
C[C@H]([C@@H](C(=O)O)N)O	CID000006288
C[C@]12CC[C@H]3[C@H]([C@@H]1CC[C@]2(C#C)O)CCC4=C3C=CC(=C4)OC	CID000006291
CC[C@H](C)[C@@H](C(=O)O)N	CID000006306
CCC1NC2=CC(=C(C=C2C(=O)N1)S(=O)(=O)N)Cl	CID000006307
C[C@]12CCC(=O)C=C1CC[C@@H]3[C@@]2([C@H](C[C@]4([C@H]3CC[C@]4(C)O)C)O)F	CID000006446
CC(C)C1(C(=O)NC(=O)NC1=O)CC=C	CID000006464
CCCCC1(C(=O)NC(=O)NC1=O)CC	CID000006473
CC1(CC(=O)N(C1=O)C)C2=CC=CC=C2	CID000006476
CN1CCN(CC1)C(C2=CC=CC=C2)C3=CC=CC=C3	CID000006726
CC(C)(C)C1=CC=C(C=C1)CN2CCN(CC2)C(C3=CC=CC=C3)C4=CC=C(C=C4)Cl	CID000006729
C[C@H]1C[C@H]2[C@@H]3CC[C@@]([C@]3(C[C@@H]([C@@H]2[C@@]4(C1=CC(=O)C=C4)C)O)C)(C(=O)CO)O	CID000006741
CN1[C@@H]2CC[C@@H]1CC(C2)OC(C3=CC=CC=C3)C4=CC=CC=C4	CID000006832
CN(C)CCC(C1=CC=C(C=C1)Br)C2=CC=CC=N2	CID000006834
CN1C(=O)CC(C1=O)C2=CC=CC=C2	CID000006839
CC1([C@@H](N2[C@H](S1)[C@@H](C2=O)NC(=O)COC3=CC=CC=C3)C(=O)O)C	CID000006869
C1[C@H]([C@@H]2[C@H](O1)[C@H](CO2)O[N+](=O)[O-])O[N+](=O)[O-]	CID000006883
C[C@@H]([C@H](C1=CC=CC=C1)O)NC	CID000007028
CCN(CC)C(C)C(=O)C1=CC=CC=C1	CID000007029
C1=CC(=CC2=NC3=C(C=CC(=C3)N)C=C21)N	CID000007099
CC(CC1CCCCC1)NC	CID000007558
C1=CC=C(C=C1)COC2=CC=C(C=C2)O	CID000007638
C1=CC(=CC=C1OCC(CO)O)Cl	CID000007697
CCCCNC1=CC=C(C=C1)C(=O)OCCOCCOCCOCCOCCOCCOCCOCCOCCOC	CID000007699
C1=C(NN=C1)CCN	CID000007741
CC(C)CCON=O	CID000008053
C[C@@]1(C(=O)N2[C@H](C(=O)N3CCC[C@H]3[C@@]2(O1)O)CC4=CC=CC=C4)NC(=O)[C@H]5CN([C@@H]6CC7=CNC8=CC=CC(=C78)C6=C5)C	CID000008223
CC[C@@H](CO)NC(=O)[C@H]1CN([C@@H]2CC3=CNC4=CC=CC(=C34)C2=C1)C	CID000008226
C1=CC=C(C=C1)CCN=C(N)N=C(N)N	CID000008249
CCC1(C(=O)NC(=O)N(C1=O)C)C2=CC=CC=C2	CID000008271
CCC1(C(=O)N(C(=O)O1)C)C	CID000008280
C1[C@H]([C@@H]([C@H]([C@@H]([C@H]1N)O[C@@H]2[C@@H]([C@H]([C@@H]([C@H](O2)CN)O)O)N)O[C@H]3[C@@H]([C@@H]([C@H](O3)CO)O[C@@H]4[C@@H]([C@H]([C@@H]([C@@H](O4)CN)O)O)N)O)O)N	CID000008378
CO[C@H]1[C@@H](C[C@@H]2CN3CCC4=C([C@H]3C[C@@H]2[C@@H]1C(=O)OC)NC5=CC=CC=C45)OC(=O)C6=CC(=C(C(=C6)OC)OC)OC	CID000008550
CCN(CC)CCOC(=O)C1=C(C=C(C=C1)N)Cl	CID000008612
CCOC(=O)C1(CCN(CC1)CCC2=CC=C(C=C2)N)C3=CC=CC=C3	CID000008944
COC(=O)[C@H]1[C@H](CC[C@@H]2[C@@H]1C[C@H]3C4=C(CCN3C2)C5=CC=CC=C5N4)O	CID000008969
CCOC1=C(C2=CC=CC=C2C=C1)C(=O)N[C@H]3[C@@H]4N(C3=O)[C@H](C(S4)(C)C)C(=O)O	CID000008982
CCC#CC(C)C1(C(=O)NC(=O)N(C1=O)C)CC=C	CID000009034
C[C@]12CC[C@H]3[C@H]([C@@H]1CC[C@]2(C#C)O)CCC4=C3C=CC(=C4)OC5CCCC5	CID000009046
COC1=NC=CN=C1NS(=O)(=O)C2=CC=C(C=C2)N	CID000009047
CC(=O)[C@H]1CC[C@@H]2[C@@]1(CC[C@@H]3[C@H]2C=CC4=CC(=O)CC[C@@]34C)C	CID000009051
CC(=O)O[C@H]1CC[C@@H]2[C@H]3CC[C@]4([C@H]([C@@H]3CCC2=C1)CC[C@]4(C#C)OC(=O)C)C	CID000009270
C[C@@H]([C@@H](C1=CC=CC=C1)O)NC	CID000009294
CN1CCN(CC1)CCCN2C3=CC=CC=C3SC4=C2C=C(C=C4)S(=O)(=O)N(C)C	CID000009429
C[N+](C)(CCCCCC[N+](C)(C)C1C2=CC=CC=C2C3=CC=CC=C13)C4C5=CC=CC=C5C6=CC=CC=C46.[Br-].[Br-]	CID000009434
COCCOC1=CN=C(N=C1)NS(=O)(=O)C2=CC=CC=C2	CID000009565
CC(=O)OCC(=O)[C@@]12[C@@H](C[C@@H]3[C@@]1(C[C@@H]([C@]4([C@H]3C[C@@H](C5=CC(=O)C=C[C@@]54C)F)F)O)C)OC(O2)(C)C	CID000009642
CCCCCCCCCC(=O)O[C@H]1CC[C@@H]2[C@@]1(CC[C@H]3[C@H]2CCC4=CC(=O)CC[C@H]34)C	CID000009677
CC[C@@H](CO)NC(=O)[C@H]1CN([C@@H]2CC3=CN(C4=CC=CC(=C34)C2=C1)C)C	CID000009681
C[C@H]1C[C@H]2[C@@H]3CC[C@@]([C@]3(C[C@@H]([C@@]2([C@@]4(C1=CC(=O)C=C4)C)F)O)C)(C(=O)C)O	CID000009878
C[C@H](CCC(=O)O)[C@H]1CC[C@@H]2[C@@]1(CC[C@H]3[C@H]2[C@@H](C[C@H]4[C@@]3(CC[C@H](C4)O)C)O)C	CID000010133
CCN(CC)CCNC1=C2C(=C(C=C1)C)SC3=CC=CC=C3C2=O	CID000010180
CCC(C(CC(C)N(C)C)(C1=CC=CC=C1)C2=CC=CC=C2)OC(=O)C	CID000010517
CCC1(C(=O)NC(=O)NC1=O)C2=CCCCCC2	CID000010518
CCOP(=O)(OCC)SCC[N+](C)(C)C.[I-]	CID000010547
C[C@H]1C[C@@H]2[C@H](CC[C@]3([C@H]2CC[C@@]3(C(=O)C)O)C)[C@@]4(C1=CC(=O)CC4)C	CID000010631
CC(CNC1CCCCC1)OC(=O)C2=CC=CC=C2	CID000010770
C[C@@H](CC1=CC=CC=C1)NC	CID000010836
C[N+](C)(C)C[C@@H](CC(=O)[O-])O	CID000010917
CN1CCC2=C(C1)C(C3=CC=CC=C23)C4=CC=CC=C4	CID000011291
C([C@@H]1[C@@H]([C@@H]([C@H]([C@@H](O1)O[C@@H]2[C@H](O[C@@]([C@H]2O)(CO)O)CO)O)O)O)O	CID000011333
CC1C(OCCN1C)C2=CC=CC=C2	CID000012460
CC[C@@H]1[C@@]([C@@H]([C@H](C(=O)[C@@H](C[C@@]([C@@H]([C@H]([C@@H]([C@H](C(=O)O1)C)O[C@H]2C[C@@]([C@H]([C@@H](O2)C)O)(C)OC)C)O[C@H]3[C@@H]([C@H](C[C@H](O3)C)N(C)C)O)(C)O)C)C)O)(C)O	CID000012560
CCCCCCCCCCCCCCCCCCCCCCO	CID000012620
CC1=C(OC(=N1)NS(=O)(=O)C2=CC=C(C=C2)N)C	CID000012894
CC[C@]12CC[C@H]3[C@H]([C@@H]1CC[C@]2(C#C)O)CCC4=CC(=O)CC[C@H]34	CID000013109
C[NH2+]CCC=C1C2=CC=CC=C2CCC3=CC=CC=C31.[Cl-]	CID000013468
CCOC(=O)C1(CCN(CC1)CCC(C#N)(C2=CC=CC=C2)C3=CC=CC=C3)C4=CC=CC=C4	CID000013505
C[C@]12CC[C@H]3[C@H]([C@@H]1CCC(=O)O2)CCC4=CC(=O)C=C[C@]34C	CID000013769
CCNC1C2CCC(C2)C1C3=CC=CC=C3	CID000014584
CN1CCC(C1)CN2C3=CC=CC=C3SC4=CC=CC=C42	CID000014677
C[C@H]1[C@H]([C@@](C[C@@H](O1)O[C@@H]2[C@H]([C@@H]([C@H](O[C@H]2OC3=C4C=C5C=C3OC6=C(C=C(C=C6)[C@H]([C@H](C(=O)N[C@H](C(=O)N[C@H]5C(=O)N[C@@H]7C8=CC(=C(C=C8)O)C9=C(C=C(C=C9[C@H](NC(=O)[C@H]([C@@H](C1=CC(=C(O4)C=C1)Cl)O)NC7=O)C(=O)O)O)O)CC(=O)N)NC(=O)[C@@H](CC(C)C)NC)O)Cl)CO)O)O)(C)N)O	CID000014969
CC1=C(C(=C2CC[C@@](OC2=C1C)(C)CCC[C@H](C)CCC[C@H](C)CCCC(C)C)C)O	CID000014985
CC[C@@H](C(C[C@H](C)N(C)C)(C1=CC=CC=C1)C2=CC=CC=C2)OC(=O)C	CID000015130
C[C@]12CCC(=O)C=C1[C@H](C[C@@H]3[C@@H]2[C@H](C[C@]4([C@H]3C[C@@H]5[C@]4(OC(O5)(C)C)C(=O)CO)C)O)F	CID000015209
CCC(=O)OC(CC1=CC=CC=C1)(C2=CC=CC=C2)C(C)CN(C)C	CID000015330
C[C@@H]1CC(=O)[C@]2([C@@H](O1)O[C@@H]3[C@H]([C@@H]([C@@H]([C@@H]([C@H]3O2)NC)O)NC)O)O	CID000015541
CCCCCC1=CC2=C([C@@H]3C=C(CC[C@H]3C(O2)(C)C)C)C(=C1)O	CID000016078
C1(=C(N=C(C(=N1)Cl)N)N)C(=O)N=C(N)N	CID000016231
C[C@@H]1CC[C@H]([C@@H](C1)O)C(C)C	CID000016666
C1=CC=C2C(=C1)C(=O)OC23C4=C(C=C(C=C4)O)OC5=C3C=CC(=C5)O	CID000016850
CN(C)CC[C@@H](C1=CC=C(C=C1)Br)C2=CC=CC=N2	CID000016960
COC1=C(N=CN=C1OC)NS(=O)(=O)C2=CC=C(C=C2)N	CID000017134
CC12CCC3C(C1CCC2O)CCC4=C3C=CC(=C4)OC(=O)N(CCCl)CCCl	CID000018140
CC1=CN(C(=O)NC1=O)[C@H]2C=C[C@H](O2)CO	CID000018283
CC1=C(C(=NO1)C2=C(C=CC=C2Cl)Cl)C(=O)N[C@H]3[C@@H]4N(C3=O)[C@H](C(S4)(C)C)C(=O)O	CID000018381
CC1([C@@H](N2[C@H](S1)[C@@H](C2=O)NC(=O)C3(CCCCC3)N)C(=O)O)C	CID000019003
CC1=C[C@@H]2[C@H](CC[C@]3([C@H]2CC[C@@]3(C(=O)C)O)C)[C@@]4(C1=CC(=O)CC4)C	CID000019090
CC(=O)OCC1=C(N2[C@@H]([C@@H](C2=O)NC(=O)[C@@H](C3=CC=CC=C3)N)SC1)C(=O)O	CID000019150
C[C@H]1[C@@]([C@H]([C@@H](O1)O[C@@H]2[C@H]([C@@H]([C@H]([C@@H]([C@H]2O)O)N=C(N)N)O)N=C(N)N)O[C@H]3[C@H]([C@@H]([C@H]([C@@H](O3)CO)O)O)NC)(C=O)O	CID000019649
CN1CCC(=C2C3=CC=CC=C3CCC4=C2N=CC=C4)CC1	CID000019861
C1=CC2=C(C=CC(=C2N=C1)O)[N+](=O)[O-]	CID000019910
C1[C@@H]([C@H](O[C@H]1N2C=NC3=C2N=C(N=C3N)Cl)CO)O	CID000020279
CC1([C@@H](N2[C@H](S1)[C@@H](C2=O)NC(=O)C(C3=CC=CC=C3)C(=O)O)C(=O)O)C	CID000020824
C[N+]1(CCC2=CC(=C3C=C2[C@@H]1CC4=CC=C(C=C4)OC5=C6[C@@H](CC7=CC(=C(C=C7)OC)O3)[N+](CCC6=CC(=C5OC)OC)(C)C)OC)C	CID000021233
CC1=C(C(=NO1)C2=C(C=CC=C2Cl)F)C(=O)N[C@H]3[C@@H]4N(C3=O)[C@H](C(S4)(C)C)C(=O)O	CID000021319
CC(C1=CC=CC=N1)C2=C(CC3=CC=CC=C32)CCN(C)C	CID000021855
CC(CCC=C(C)C)NC	CID000022297
C1CC2C3C(C[S+]2C1)N(C(=O)N3CC4=CC=CC=C4)CC5=CC=CC=C5	CID000023576
C(C(C(CO[N+](=O)[O-])O[N+](=O)[O-])O[N+](=O)[O-])O[N+](=O)[O-]	CID000023723
CCC1=C(NC2=C1C(=O)C(CC2)CN3CCOCC3)C	CID000023897
C1C[C@@H](O[C@@H]1CO)N2C=CC(=NC2=O)N	CID000024066
[O-]S(=O)(=O)[O-].[Mg+2]	CID000024083
CCC(=O)C1=CC2=C(C=C1)SC3=CC=CC=C3N2CCCN(C)C.Cl	CID000024351
COC(CNC(=O)N)C[Hg]Cl	CID000025210
CN(C)CCN(CC1=CC=C(C=C1)Cl)C2=CC=CC=N2	CID000025295
CC(CN1C2=CC=CC=C2SC3=C1C=C(C=C3)C(=O)C)N(C)C	CID000026035
C[C@H](CC1=CC=CC=C1)N(C)CC#C	CID000026757
C[C@H]([C@H](C1=CC=CC=C1)O)N	CID000026934
C[C@@](C1=CC=CC=C1)(C2=CC=C(C=C2)Cl)OCC[C@H]3CCCN3C	CID000026987
C1[C@@H]([C@@H]2[C@H](O1)[C@@H](CO2)O[N+](=O)[O-])O	CID000027661
C1=CC2=C(C(=C1)OCC(COC3=CC4=C(C=C3)OC(=CC4=O)C(=O)O)O)C(=O)C=C(O2)C(=O)O	CID000027686
C(C[C@@H](C(=O)[O-])N)C[NH+]=C(N)N	CID000028782
CCC[C@@H]1C[C@H](N(C1)C)C(=O)NC([C@@H]2[C@@H]([C@@H]([C@H]([C@H](O2)SC)O)O)O)C(C)Cl	CID000029029
CN(C(=O)N[C@@H]1[C@H]([C@@H]([C@H](O[C@@H]1O)CO)O)O)N=O	CID000029327
C[C@@H]1[C@H]([C@H](C[C@@H](O1)O[C@@H]2[C@H](O[C@H](C[C@@H]2O)O[C@@H]3[C@H](O[C@H](C[C@@H]3O)O[C@H]4CC[C@]5([C@@H](C4)CC[C@@H]6[C@@H]5C[C@H]([C@]7([C@@]6(CCC7C8=CC(=O)OC8)O)C)O)C)C)C)O)O	CID000030322
C[C@H]1[C@H]([C@H](C[C@@H](O1)O[C@H]2C[C@@](CC3=C(C4=C(C(=C23)O)C(=O)C5=C(C4=O)C=CC=C5OC)O)(C(=O)C)O)N)O	CID000030323
CC(C1=NCCN1)OC2=C(C=CC=C2Cl)Cl	CID000030668
CC(=O)OCC1=C(N2[C@@H]([C@@H](C2=O)NC(=O)CSC3=CC=NC=C3)SC1)C(=O)O	CID000030699
C1=NC2=C(N1[C@H]3[C@H]([C@@H]([C@H](O3)COP(=O)(O)O)O)O)N=C(N=C2N)F	CID000030751
CCOC(=O)N1C=CN(C1=S)C	CID000031072
CC(C)C[C@H]1C(=O)N2CCC[C@H]2[C@]3(N1C(=O)[C@](O3)(C(C)C)NC(=O)[C@H]4CN([C@@H]5CC6=C(NC7=CC=CC(=C67)C5=C4)Br)C)O	CID000031101
CCC[C@@H](C)C1(C(=O)NC(=O)NC1=O)CC=C	CID000031143
C[C@]12CCC(=O)C=C1CC[C@@H]3[C@@]2([C@H](C[C@]4([C@H]3CC[C@@]4(C(=O)CO)O)C)O)F	CID000031378
C[C@H](CCC(=O)O)[C@H]1CC[C@@H]2[C@@]1(CC[C@H]3[C@H]2[C@H](C[C@H]4[C@@]3(CC[C@H](C4)O)C)O)C	CID000031401
CC1=CC(=C(C(=C1OC(=O)C)C)C)OCC(CNC(C)C)O	CID000031477
C1C(=O)N(C2=C(C=C(C=C2)Cl)C(=N1)C3=CC=CC=C3)CC(F)(F)F	CID000031640
C[C@H]1[C@H]([C@H](C[C@@H](O1)O[C@H]2C[C@@](CC3=C(C4=C(C(=C23)O)C(=O)C5=C(C4=O)C=CC=C5OC)O)(C(=O)CO)O)N)O	CID000031703
C1=NC2=C(C(=N1)N)N=CN2[C@H]3[C@H]([C@@H]([C@H](O3)CO)O)O.O	CID000032326
CC1=CC(=NO1)C(=O)NCCC2=CC=C(C=C2)S(=O)(=O)NC(=O)NN3CCCCCC3	CID000032778
CCC(=O)O[C@@]1([C@H](C[C@@H]2[C@@]1(C[C@@H]([C@]3([C@H]2CCC4=CC(=O)C=C[C@@]43C)F)O)C)C)C(=O)CCl	CID000032798
CC1([C@@H](N2[C@H](S1)[C@@H](C2=O)NC(=O)[C@@H](C3=CC=CC=C3)N)C(=O)OCOC(=O)C(C)(C)C)C	CID000033478
C[C@@H]([C@@H](C1=CC=C(C=C1)O)O)NCCC2=CC=C(C=C2)O	CID000033572
CC1([C@@H](N2[C@H](S1)[C@@H](C2=O)NC(=O)[C@@H](C3=CC=C(C=C3)O)N)C(=O)O)C	CID000033613
CN(C)C[C@H]1CCCC[C@@]1(C2=CC(=CC=C2)OC)O	CID000033741
CC1=CC(=O)N2CC(=O)N(C3=C(C2(O1)C4=CC=CC=C4)C=C(C=C3)Cl)C	CID000033746
C=CCNC1=NC(=NC(=N1)N2CCN(CC2)C(C3=CC=C(C=C3)F)C4=CC=C(C=C4)F)NCC=C	CID000033887
CN1C[C@@H](C[C@]2([C@H]1CC3=CN(C4=CC=CC2=C34)C)OC)COC(=O)C5=CC(=CN=C5)Br	CID000034040
C1C2=CC=CC=C2N(C3=CC=CC=C3C1=O)C(=O)N	CID000034312
CCOC(=O)NC1=CC2=C(C=C1)SC3=CC=CC=C3N2C(=O)CCN4CCOCC4	CID000034633
COC1=CC(=CC(=C1O)OC)[C@H]2[C@@H]3[C@H](COC3=O)[C@@H](C4=CC5=C(C=C24)OCO5)O[C@H]6[C@@H]([C@H]([C@H]7[C@H](O6)COC(O7)C8=CC=CS8)O)O	CID000034698
CC1=CN(C(=O)NC1=O)[C@H]2C[C@@H]([C@H](O2)CO)N=[N+]=[N-]	CID000035370
C1[C@@H]([C@H]([C@@H]([C@H]([C@@H]1N)O[C@@H]2[C@@H]([C@H]([C@@H]([C@H](O2)CO)O)N)O)O)O[C@@H]3[C@@H](C[C@@H]([C@H](O3)CN)O)N)N	CID000036294
CCOC(=O)C1=CN=CN1C(C)C2=CC=CC=C2	CID000036339
CC(C)CC(C(=O)NC(CCCN=C(N)N)C(=O)N1CCCC1C(=O)NCC(=O)N)NC(=O)CNC(=O)C(CC2=CC=C(C=C2)O)NC(=O)C(CO)NC(=O)C(CC3=CNC4=CC=CC=C43)NC(=O)C(CC5=CN=CN5)NC(=O)C6CCC(=O)N6	CID000036523
CC(CCC1=CC=C(C=C1)O)NCCC2=CC(=C(C=C2)O)O	CID000036811
CC1([C@@H](N2[C@H](S1)[C@@H](C2=O)NC(=O)[C@@H](C3=CSC=C3)C(=O)O)C(=O)O)C	CID000036921
CCCCN(CCCC)CCC(C1=C2C=CC(=CC2=C3C=C(C=C(C3=C1)Cl)Cl)C(F)(F)F)O	CID000037393
CC(C)(C)NC[C@@H](COC1=CC=CC=C1C2CCCC2)O	CID000037464
CC1([C@@H](N2[C@H](S1)[C@@H](C2=O)NC(=O)C(C3=CC=CC=C3)NC(=O)N4CCNC4=O)C(=O)O)C	CID000037625
CN(C)CC1=NN=C2N1C3=C(C=C(C=C3)Cl)C(=NC2)C4=CC=CC=C4	CID000037632
C1[C@H]([C@@H]([C@H]([C@@H](O1)O[C@@H]2CO[C@H]([C@@H]([C@H]2OS(=O)(=O)O)OS(=O)(=O)O)O)OS(=O)(=O)O)OS(=O)(=O)O)O	CID000037720
C1[C@@H]([C@H]([C@@H]([C@H]([C@@H]1NC(=O)[C@H](CCN)O)O[C@@H]2[C@@H]([C@H]([C@@H]([C@H](O2)CO)O)N)O)O)O[C@@H]3[C@@H]([C@H]([C@@H]([C@H](O3)CN)O)O)O)N	CID000037768
C1CCC2(CC1)OCC(O2)CN=C(N)N	CID000038521
C[C@](CC1=CC(=C(C=C1)O)O)(C(=O)O)N	CID000038853
CC1=C(C(=CC=C1)C)NC(=O)C(C)N	CID000038945
CC(C)(C(=O)O)OC1=CC=C(C=C1)CCNC(=O)C2=CC=C(C=C2)Cl	CID000039042
CC(C)(C)NCC(COC1=CC=CC2=C1C[C@@H]([C@@H](C2)O)O)O	CID000039147
CC(=O)O[C@@H]1[C@@H](SC2=CC=CC=C2N(C1=O)CCN(C)C)C3=CC=C(C=C3)OC	CID000039186
CC(C)(C)NC[C@@H](COC1=CC=CC2=C1CCCC2=O)O	CID000039468
CCC(=O)[C@]1([C@@H](CC2[C@@]1(C[C@@H](C3C2CCC4=CC(=O)C=C[C@]34C)O)C)C)C	CID000039507
CC(=O)O[C@H]1C[C@@H]2CC[C@@H]3[C@@H]([C@]2(C[C@@H]1N4CCCCC4)C)CC[C@]5([C@H]3C[C@@H]([C@@H]5OC(=O)C)[N+]6(CCCCC6)C)C	CID000039765
CC1(C(C1C(=O)OCC2=CC(=CC=C2)OC3=CC=CC=C3)C=C(Cl)Cl)C	CID000040326
CC[C@@]1(C[C@@H]2C[C@@](C3=C(CCN(C2)C1)C4=CC=CC=C4N3)(C5=C(C=C6C(=C5)[C@]78CCN9[C@H]7[C@@](C=CC9)([C@H]([C@@]([C@@H]8N6C)(C(=O)N)O)O)CC)OC)C(=O)OC)O	CID000040839
C[C@]12CCCCC[C@H](C1N)CC3=C2C=C(C=C3)O	CID000040841
C1C(=C(N2[C@H](S1)[C@@H](C2=O)NC(=O)C(C3=CC=CC=C3)N)C(=O)O)Cl	CID000040958
CC[C@]12CC(=C)[C@H]3[C@H]([C@@H]1CC[C@]2(C#C)O)CCC4=CCCC[C@H]34	CID000040973
CCC12CC(=C)C3C(C1CC[C@]2(C#C)O)CCC4=CC(=O)CCC34	CID000040976
CC1=C(C(C(=C(N1)C)C(=O)OCCN(C)CC2=CC=CC=C2)C3=CC(=CC=C3)[N+](=O)[O-])C(=O)OC.Cl	CID000041114
CC(=O)OC1=CC=CC=C1C(=O)NC2=NC=C(S2)[N+](=O)[O-]	CID000041684
CCC(=O)N(C1=CC=CC=C1)C2(CCN(CC2)CCC3=CC=CS3)COC	CID000041693
CCCCC(=O)OCC(=O)[C@]1(C[C@@H](C2=C(C3=C(C(=C2C1)O)C(=O)C4=C(C3=O)C(=CC=C4)OC)O)OC5CC(C(C(O5)C)O)NC(=O)C(F)(F)F)O	CID000041744
CC1=CC(=CC=C1)NC2=C(C=NC=C2)S(=O)(=O)NC(=O)NC(C)C	CID000041781
C[C@H]1[C@@H]([C@H](C[C@@H](O1)O[C@H]2C[C@@](CC3=C(C4=C(C(=C23)O)C(=O)C5=C(C4=O)C=CC=C5OC)O)(C(=O)CO)O)N)O	CID000041867
CN1C(=NN=N1)SCC2=C(N3[C@@H]([C@@](C3=O)(NC(=O)CSCC#N)OC)SC2)C(=O)O	CID000042008
C(C(F)(F)F)(OC(F)F)F	CID000042113
C1C2=C(C=CC(=C2Cl)Cl)NC3=NC(=O)CN31.Cl	CID000042786
COC1=CC2=NNN=C2C=C1C(=O)NCC3CCCN3CC=C	CID000043008
CC(C)[N+]1([C@@H]2CC[C@@H]1CC(C2)OC(=O)C(CO)C3=CC=CC=C3)C	CID000043232
C1C(=C(N2[C@H](S1)[C@@H](C2=O)NC(=O)CC3=CC=CC=C3CN)C(=O)O)CSC4=NN=NN4CC(=O)O	CID000043507
C1C(=C(N2[C@H](S1)[C@@H](C2=O)NC(=O)C(C3=CC=CC=C3)O)C(=O)O)CSC4=NN=NN4CS(=O)(=O)O	CID000043592
CN(C)CCN1C(=NN=N1)SCC2=C(N3[C@@H]([C@@H](C3=O)NC(=O)CC4=CSC(=N4)N)SC2)C(=O)O	CID000043708
C1CNC[C@H]([C@@H]1C2=CC=C(C=C2)F)COC3=CC4=C(C=C3)OCO4	CID000043815
CC1=CC2=C(N1)C=CC=C2OCC(CNC(C)(C)C)OC(=O)C3=CC=CC=C3	CID000044112
CCN1CCN(C(=O)C1=O)C(=O)NC(C2=CC=C(C=C2)O)C(=O)N[C@H]3[C@@H]4N(C3=O)C(=C(CS4)CSC5=NN=NN5C)C(=O)O	CID000044185
C[N+]1(CCC2=CC(=C(C=C2C1CC3=CC(=C(C=C3)OC)OC)OC)OC)CCC(=O)OCCCCCOC(=O)CC[N+]4(CCC5=CC(=C(C=C5C4CC6=CC(=C(C=C6)OC)OC)OC)OC)C	CID000047319
CN1C(=NN=N1)SCC2=C(N3[C@@H]([C@@](C3=O)(NC(=O)C(C4=CC=C(C=C4)O)C(=O)O)OC)OC2)C(=O)O	CID000047499
CN(C/C=C/C1=CC=CC=C1)CC2=CC=CC3=CC=CC=C32	CID000047641
CCCN1C[C@@H](C[C@H]2[C@H]1CC3=CNC4=CC=CC2=C34)CSC	CID000047811
CC(CN1CCCCC1)C2=CC=CC=C2NC(=O)C3=CC=C(C=C3)OC	CID000048033
CCC(=O)O[C@@]1([C@H](CC2C1(CC([C@]3(C2C[C@@H](C4=CC(=O)C=CC43C)F)F)O)C)C)C(=O)CCl	CID000048175
CC(=O)O[C@H]1C[C@@H]2CC[C@@H]3[C@@H]([C@]2(C[C@@H]1N4CC[N+](CC4)(C)C)C)CC[C@]5([C@H]3C[C@@H]([C@@H]5OC(=O)C)N6CC[N+](CC6)(C)C)C	CID000050192
CCCC1=C2C(=CC3=C1OC(=CC3=O)C(=O)O)C(=O)C=C(N2CC)C(=O)O	CID000050294
C1C[C@@H](O[C@@H]1CO)N2C=NC3=C2NC=NC3=O	CID000050599
CCN1C=C(C(=O)C2=CC(=C(C=C21)N3CCN(CC3)C)F)C(=O)O	CID000051081
CCC(=O)N(C1=CC=CC=C1)C2(CCN(CC2)CCN3C(=O)N(N=N3)CC)COC	CID000051263
CCCCN1C[C@@H]([C@H]([C@@H]([C@H]1CO)O)O)O	CID000051634
CC(C)NCCCC1(C2=CC=CC=C2C3=CC=CC=C31)C(=O)N	CID000052195
CCC(=O)OCC(=O)C1(CCC2C1(CC(C3C2CCC4=CC(=O)C=CC34C)O)C)OC(=O)OCC	CID000052421
CC[C@H](C)C(=O)O[C@H]1C[C@H](C=C2[C@H]1[C@H]([C@H](C=C2)C)CC[C@@H]3C[C@H](CC(=O)O3)O)C	CID000053232
C[C@@H]1CN(CC[C@@]1(C2=CC=CC=C2)C(=O)O)C3CCC(CC3)(C#N)C4=CC=C(C=C4)F	CID000054385
CCN1CCC[C@H]1CNC(=O)C2=C(C=CC(=C2OC)Br)OC	CID000054477
C1C(N(C2=C(N1)NC(=NC2=O)N)C=O)CNC3=CC=C(C=C3)C(=O)N[C@H](CCC(=O)O)C(=O)O	CID000054575
CC[C@H](C)C(=O)O[C@H]1C[C@@H](C=C2[C@H]1[C@H]([C@H](C=C2)C)CC[C@H](C[C@H](CC(=O)O)O)O)O	CID000054687
CCNC(=O)N(CCCN(C)C)C(=O)[C@@H]1C[C@H]2[C@@H](CC3=CNC4=CC=CC2=C34)N(C1)CC=C	CID000054746
CC(C)(C)NCC(C1=CC(=CC(=C1)OC(=O)N(C)C)OC(=O)N(C)C)O	CID000054766
CCCCC[C@H](CC[C@@H]1[C@H](C[C@@H]2[C@H]1CC3=C(C2)C(=CC=C3)OCC(=O)O)O)O	CID000054786
CC1=CC=CC=C1O[C@H](CCNC)C2=CC=CC=C2	CID000054841
CC[C@@H]1[C@@]([C@@H]([C@H](N(C[C@@H](C[C@@]([C@@H](C([C@@H]([C@H](C(=O)O1)C)O[C@H]2C[C@@]([C@H]([C@@H](O2)C)O)(C)OC)C)O[C@H]3[C@@H]([C@H](C[C@H](O3)C)N(C)C)O)(C)O)C)C)C)O)(C)O	CID000055185
CCC(C)N1C(=O)N(C=N1)C2=CC=C(C=C2)N3CCN(CC3)C4=CC=C(C=C4)OC[C@H]5CO[C@](O5)(CN6C=NC=N6)C7=C(C=C(C=C7)Cl)Cl	CID000055283
CCC(=O)OC(C(C)C)OP(=O)(CCCCC1=CC=CC=C1)CC(=O)N2C[C@@H](C[C@H]2C(=O)O)C3CCCCC3	CID000055891
CCOC(=O)[C@H](CCC1=CC=CC=C1)N[C@H]2CCCN3CCC[C@H](N3C2=O)C(=O)O.O	CID000056329
C1=CC=C(C=C1)C2(C(=O)N(C(=O)N2)COP(=O)(O)O)C3=CC=CC=C3	CID000056339
CC1=C(C(=CC=C1)C)NC(=O)CN2CCN(CC2)CC(COC3=CC=CC=C3OC)O	CID000056959
C[C@]12CC[C@H]3[C@H]([C@@H]1CC[C@@H]2C(=O)NC(C)(C)C)CC[C@@H]4[C@@]3(C=CC(=O)N4)C	CID000057363
CC(C)CN1C=NC2=C1C3=CC=CC=C3N=C2N	CID000057469
CCCN(CCC1=CC=CS1)C2CCC3=C(C2)C=CC=C3O	CID000057537
CC(C)NCC(COC1=CC=C(C=C1)CCC(=O)OC)O	CID000059768
CCCN[C@@H]1CCC2=C(C1)SC(=N2)N	CID000059868
C1CN(CCC1C2=CN(C3=C2C=C(C=C3)Cl)C4=CC=C(C=C4)F)CCN5CCNC5=O	CID000060149
COC1=C(C=C(C=C1)C2=CC3=C(C=C2)C=C(C=C3)C(=O)O)C45CC6CC(C4)CC(C6)C5	CID000060164
C[N+]1(CCC2=CC(=C(C(=C2C1CC3=CC(=C(C(=C3)OC)OC)OC)OC)OC)OC)CCCOC(=O)CCC(=O)OCCC[N+]4(CCC5=CC(=C(C(=C5C4CC6=CC(=C(C(=C6)OC)OC)OC)OC)OC)OC)C	CID000060169
C[C@]12CC[C@H]3[C@H]([C@@H]1CCC2=O)CC(=C)C4=CC(=O)C=C[C@]34C	CID000060198
C[C@@H]1CN(C[C@@H](N1)C)C2=C(C3=C(C(=C2F)N)C(=O)C(=CN3C4CC4)C(=O)O)F	CID000060464
CC(C1=CC2=CC=CC=C2S1)N(C(=O)N)O	CID000060490
COC(=O)[C@H](C1=CC=CC=C1Cl)N2CCC3=C(C2)C=CS3	CID000060606
C1=CN(C(=O)N=C1N)C[C@@H](CO)OCP(=O)(O)O	CID000060613
C1[C@@H]2CC(CC3N2CC(=O)C1C3)OC(=O)C4=CNC5=CC=CC=C54	CID000060654
CC[C@@]1(C2=C(COC1=O)C(=O)N3CC4=C(C3=C2)N=C5C=CC(=C(C5=C4)CN(C)C)O)O	CID000060700
C1=CC(=C(C(=C1)CC(=O)O)N)C(=O)C2=CC=C(C=C2)Br	CID000060726
C1=CN(C(=O)N=C1N)[C@H]2C([C@@H]([C@H](O2)CO)O)(F)F	CID000060750
CCCCCCCN(CC)CCCC(C1=CC=C(C=C1)NS(=O)(=O)C)O	CID000060753
CC(C)[C@@H](C(=O)OCCOCN1C=NC2=C1NC(=NC2=O)N)N	CID000060773
CC1=CC(=C(C=C1)O)[C@@H](CCN(C(C)C)C(C)C)C2=CC=CC=C2	CID000060774
CCC1=CC2C[C@@](C3=C(CN(C2)C1)C4=CC=CC=C4N3)(C5=C(C=C6C(=C5)[C@]78CCN9[C@H]7[C@@](C=CC9)([C@H]([C@@]([C@@H]8N6C)(C(=O)OC)O)OC(=O)C)CC)OC)C(=O)OC	CID000060780
CC(C)(C)NC(=O)[C@@H]1CC2CCCCC2CN1C[C@H]([C@H](CC3=CC=CC=C3)NC(=O)[C@H](CC(=O)N)NC(=O)C4=NC5=CC=CC=C5C=C4)O	CID000060787
C1=CC(=CC=C1CCCCNC[C@@H](C2=CC(=C(C=C2)O)O)O)O	CID000060789
C1CC(=O)NC2=C1C=CC(=C2)OCCCCN3CCN(CC3)C4=C(C(=CC=C4)Cl)Cl	CID000060795
CCC(=O)N(C1=CC=CC=C1)C2(CCN(CC2)CCC(=O)OC)C(=O)OC	CID000060815
CC(C)C1=C(C(=C(N1CC[C@H](C[C@H](CC(=O)O)O)O)C2=CC=C(C=C2)F)C3=CC=CC=C3)C(=O)NC4=CC=CC=C4	CID000060823
C1[C@H](O[C@H](S1)CO)N2C=CC(=NC2=O)N	CID000060825
CNCC[C@@H](C1=CC=CS1)OC2=CC=CC3=CC=CC=C32	CID000060835
CCC1=C2C=C(C=CC2=NC3=C1CN4C3=CC5=C(C4=O)COC(=O)[C@@]5(CC)O)OC(=O)N6CCC(CC6)N7CCCCC7	CID000060838
C1=CC(=CC=C1CCC2=CNC3=C2C(=O)N=C(N3)N)C(=O)N[C@H](CCC(=O)O)C(=O)O	CID000060843
CCCCC(=O)N(CC1=CC=C(C=C1)C2=CC=CC=C2C3=NNN=N3)[C@@H](C(C)C)C(=O)O	CID000060846
CCCCCN(C)CCC(O)(P(=O)(O)O)P(=O)(O)O	CID000060852
C1CN(CCN1CCC2=C(C=C3C(=C2)CC(=O)N3)Cl)C4=NSC5=CC=CC=C54	CID000060854
CC(C)(C)C(=O)OCOP(=O)(COCCN1C=NC2=C1N=CN=C2N)OCOC(=O)C(C)(C)C	CID000060871
C1[C@H](O[C@H](S1)CO)N2C=C(C(=NC2=O)N)F	CID000060877
CC1=C2CCC(=O)N(C2=NC(=N1)C)CC3=CC=C(C=C3)C4=CC=CC=C4C5=NNN=N5	CID000060919
CCC1=NC(=C(N1CC2=CC3=C(C=C2)OC(=C3Br)C4=CC=CC=C4NS(=O)(=O)C(F)(F)F)C(=O)N)C5CC5	CID000060921
C1=CC(=CC=C1SC(P(=O)(O)O)P(=O)(O)O)Cl	CID000060937
CCCCCOC(=O)NC1=NC(=O)N(C=C1F)[C@H]2[C@@H]([C@@H]([C@H](O2)C)O)O	CID000060953
CN(C)S(=O)(=O)C1=CC2=C(C=C1)SC3=CC=CC=C3N2CCCN4CCC(CC4)CCO	CID000062867
C[N@@+]1(CCC2=CC(=C(C=C2[C@H]1CC3=CC(=C(C=C3)OC)OC)OC)OC)CCC(=O)OCCCCCOC(=O)CC[N@+]4(CCC5=CC(=C(C=C5[C@H]4CC6=CC(=C(C=C6)OC)OC)OC)OC)C.C1=CC=C(C=C1)S(=O)(=O)[O-].C1=CC=C(C=C1)S(=O)(=O)[O-]	CID000062886
CCC[C@H]1O[C@@H]2C[C@H]3[C@@H]4CCC5=CC(=O)C=C[C@@]5([C@H]4[C@H](C[C@@]3([C@@]2(O1)C(=O)CO)C)O)C	CID000063006
C1CC1C#C[C@]2(C3=C(C=CC(=C3)Cl)NC(=O)O2)C(F)(F)F	CID000064139
CC1=C(C=CC=C1O)C(=O)N[C@@H](CSC2=CC=CC=C2)[C@@H](CN3C[C@H]4CCCC[C@H]4C[C@H]3C(=O)NC(C)(C)C)O	CID000064143
CC(C)[C@@H](C(=O)OCC(CO)OCN1C=NC2=C1NC(=NC2=O)N)N	CID000064147
CN1C2CCC1CC(C2)OC(=O)[C@H](CO)C3=CC=CC=C3	CID000064692
C[C@@H]1[C@@H]2[C@H](C(=O)N2C(=C1S[C@H]3CC[C@H](N3)C(=O)N(C)C)C(=O)O)[C@@H](C)O	CID000064778
C1CNCCNCCCN(CCNC1)CC2=CC=C(C=C2)CN3CCCNCCNCCCNCC3	CID000065015
CC(C)CN(C[C@H]([C@H](CC1=CC=CC=C1)NC(=O)O[C@H]2CCOC2)O)S(=O)(=O)C3=CC=C(C=C3)N	CID000065016
CCC(CC)O[C@@H]1C=C(C[C@@H]([C@H]1NC(=O)C)N)C(=O)OCC	CID000065028
C1=C(NC=N1)CCN.OP(=O)(O)O.OP(=O)(O)O	CID000065513
CC(C)C1=C(C=C2C(=C1)CC[C@@H]3[C@@]2(CCC[C@@]3(C)C(=O)O)C)S(=O)(=O)O	CID000065781
CCN(CC)C(=O)[C@@]1(C[C@@H]1CN)C2=CC=CC=C2	CID000065833
CCOC1=CC=CC=C1O[C@H]([C@@H]2CNCCO2)C3=CC=CC=C3	CID000065856
C1=CC2=C(C(=C1)Cl)SC=C2COC(CN3C=CN=C3)C4=C(C=C(C=C4)Cl)Cl	CID000065863
CC1=C(C(C(=C(N1)C)C(=O)OC(C)(C)CN(C)CCC(C2=CC=CC=C2)C3=CC=CC=C3)C4=CC(=CC=C4)[N+](=O)[O-])C(=O)OC	CID000065866
CCOC1=C(C=CC(=C1)CC(=O)N[C@@H](CC(C)C)C2=CC=CC=C2N3CCCCC3)C(=O)O	CID000065981
CCCC1=NC2=C(C=C(C=C2N1CC3=CC=C(C=C3)C4=CC=CC=C4C(=O)O)C5=NC6=CC=CC=C6N5C)C	CID000065999
CCN(CC)CCOC1=C(C(=CC=C1)OCCN(CC)CC)OCCN(CC)CC	CID000067425
C([C@@H](C(=O)O)N)SSC[C@@H](C(=O)O)N	CID000067678
CC1=C(C(=CC=C1)C(C)C2=CN=CN2)C	CID000068602
CN[C@H]1CC[C@H](C2=CC=CC=C12)C3=CC(=C(C=C3)Cl)Cl	CID000068617
C1CN(CCN1CCOC(=O)C2=CC=CC=C2NC3=C4C=CC(=CC4=NC=C3)C(F)(F)F)C5=CC=CC(=C5)C(F)(F)F	CID000068723
C1=CN(C=N1)CC(O)(P(=O)(O)O)P(=O)(O)O	CID000068740
CCN[C@H]1CN(S(=O)(=O)C2=C1C=C(S2)S(=O)(=O)N)CCCOC	CID000068844
C[C@]12CCC(=O)C=C1[C@@H]3C[C@@H]3[C@@H]4[C@@H]2CC[C@]5([C@H]4[C@@H]6C[C@@H]6[C@@]57CCC(=O)O7)C	CID000068873
C[C@@H]1[C@H]([C@H](C[C@@H](O1)OC2[C@H](O[C@H](C[C@@H]2O)O[C@@H]3[C@H](O[C@H](C[C@@H]3O)OC4CC[C@]5([C@@H](C4)CC[C@@H]6[C@@H]5CC[C@]7([C@@]6(CC[C@@H]7C8=CC(=O)OC8)O)C)C)C)C)OC(=O)C)O	CID000068949
CC(=O)NCCCS(=O)(=O)O	CID000071158
CCCN1CCCCC1C(=O)NC2=C(C=CC=C2C)C	CID000071273
C1CC2=C(C=CC(=C2)F)OC1C(CNCC(C3CCC4=C(O3)C=CC(=C4)F)O)O	CID000071301
CN(CCC1=CC=C(C=C1)NS(=O)(=O)C)CCOC2=CC=C(C=C2)NS(=O)(=O)C	CID000071329
C1CC[C@H]2[C@@H](C1)CC(N2C(=O)C3CC4=CC=CC=C4CN3C(=O)[C@H](CO)NC(=O)[C@H](CC5=CC=CS5)NC(=O)CNC(=O)C6C[C@H](CN6C(=O)C7CCCN7C(=O)C(CCCN=C(N)N)NC(=O)[C@@H](CCCN=C(N)N)N)O)C(=O)N[C@@H](CCCN=C(N)N)C(=O)O	CID000071364
C1=CC(=C(C=C1OC2=C(C=C(C=C2I)C[C@@H](C(=O)[O-])N)I)I)O.C1=C(C=C(C(=C1I)OC2=CC(=C(C(=C2)I)O)I)I)C[C@@H](C(=O)[O-])N.[Na+].[Na+]	CID000071371
C[C@@H](CN1CC(=O)NC(=O)C1)N2CC(=O)NC(=O)C2	CID000071384
C[C@H]1C[C@H]2[C@@H]3C[C@@H](C4=CC(=O)C=C[C@@]4([C@]3([C@H](C[C@@]2([C@]1(C(=O)COC(=O)C)OC(=O)C)C)O)F)C)F	CID000071414
C[C@@H](C1=NC=NC=C1F)[C@](CN2C=NC=N2)(C3=C(C=C(C=C3)F)F)O	CID000071616
CC[C@H](C)[C@H]1C(=O)N[C@H](C(=O)N[C@H](C(=O)N[C@@H](CSCCCC(=O)N([C@H](C(=O)N1)CC2=CC=C(C=C2)O)C)C(=O)N3CCC[C@H]3C(=O)N[C@@H](CC(C)C)C(=O)NCC(=O)N)CC(=O)N)CCC(=O)N	CID000071715
CC1(C(N2C(S1)C(C2=O)NC(=O)C(C3=CC=CC=C3)N=[N+]=[N-])C(=O)O)C	CID000071886
C1C[C@H](N(C1)C(=O)[C@@H]2CSSC[C@@H](C(=O)N[C@H](C(=O)N[C@H](C(=O)N[C@H](C(=O)N[C@H](C(=O)N2)CC(=O)N)CCC(=O)N)CC3=CC=CC=C3)CC4=CC=C(C=C4)O)NC(=O)CNC(=O)CNC(=O)CN)C(=O)N[C@@H](CCCCN)C(=O)NCC(=O)N	CID000072081
COC1=C(C=C(C=C1)[C@@H]2CC(=O)C3=C(C=C(C=C3O2)O)O)O	CID000072281
C[C@@H](CN1C2=CC=CC=C2SC3=C1C=C(C=C3)OC)CN(C)C	CID000072287
CCCCCCCCCC1=CC=C(C=C1)OCCOCCOCCOCCOCCOCCOCCOCCOCCO	CID000072385
CCN(C)C(=O)OC1=CC=CC(=C1)[C@H](C)N(C)C	CID000077991
CN[C@@H]1CCC2=C(C1)C3=C(N2)C=CC(=C3)C(=O)N	CID000077992
CN1CCC[C@@H]1CC2=CNC3=C2C=C(C=C3)CCS(=O)(=O)C4=CC=CC=C4	CID000077993
CN(CCOC1=CC=C(C=C1)CC2C(=O)NC(=O)S2)C3=CC=CC=N3	CID000077999
CC1=CC2=C(C=C1C(=C)C3=CC=C(C=C3)C(=O)O)C(CCC2(C)C)(C)C	CID000082146
C[C@]12C[C@@H]([C@H]3[C@H]([C@@H]1C[C@@H]4[C@]2(OC(O4)(C)C)C(=O)CO)C[C@@H](C5=CC(=O)C=C[C@]35C)F)O	CID000082153
C[C@@H]1O[C@]2(CN3CCC2CC3)CS1	CID000083898
C1C(NC2=C(N1)NC(=NC2=O)N)CNC3=CC=C(C=C3)C(=O)N[C@@H](CCC(=O)O)C(=O)O	CID000091443
CC(=O)OCC1=C(N2[C@@H]([C@@H](C2=O)NC(=O)CC#N)SC1)C(=O)O	CID000091562
CC1(C2=C(C=C(C=C2)OC)C(=O)N(C1=O)CCC3=CC=C(C=C3)S(=O)(=O)NC(=O)NC4CCCCC4)C	CID000091610
CCCCN1CCCC[C@H]1C(=O)NC2=C(C=CC=C2C)C	CID000092253
CC1=C(C(=CC=C1)C)OCC(=O)N[C@@H](CC2=CC=CC=C2)[C@H](C[C@H](CC3=CC=CC=C3)NC(=O)[C@H](C(C)C)N4CCCNC4=O)O	CID000092727
B([C@@H](CC(C)C)NC(=O)[C@@H](CC1=CC=CC=C1)NC(=O)C2=NC=CN=C2)(O)O	CID000093860
C[C@]12CC[C@H]3[C@H]([C@@H]1CC[C@@H]2O)[C@@H](CC4=C3C=CC(=C4)O)CCCCCCCCCS(=O)CCCC(C(F)(F)F)(F)F	CID000104741
CC1=NC(=O)C2=C(N1)C=CC(=C2)CN(C)C3=CC=C(S3)C(=O)N[C@@H](CCC(=O)O)C(=O)O	CID000104758
C[C@H]([C@@H]1[C@H]2CC(=C(N2C1=O)C(=O)O)SCCN=CN)O	CID000104838
CC1=C(N(N=C1C(=O)NN2CCCCC2)C3=C(C=C(C=C3)Cl)Cl)C4=CC=C(C=C4)Cl	CID000104850
CC(C)(C)C1=CC=C(C=C1)S(=O)(=O)NC2=C(C(=NC(=N2)C3=NC=CC=N3)OCCO)OC4=CC=CC=C4OC	CID000104865
CC1=CC(=O)C(=CN1)C(=O)N[C@H](C2=CC=C(C=C2)O)C(=O)NC3[C@@H]4N(C3=O)C(=C(CS4)CSC5=NN=NN5C)C(=O)O	CID000107654
CC(C)[C@@]1(C(=O)N2[C@H](C(=O)N3CCC[C@H]3[C@@]2(O1)O)CC4=CC=CC=C4)NC(=O)[C@@H]5C[C@H]6[C@@H](CC7=CNC8=CC=CC6=C78)N(C5)C	CID000107715
CCC[C@@H](C(=O)OCC)N[C@@H](C)C(=O)N1[C@H]2CCCC[C@H]2C[C@H]1C(=O)O	CID000107807
CC1(CCC(C2=C1C=CC(=C2)NC(=O)C3=CC=C(C=C3)C(=O)O)(C)C)C	CID000108143
CC1=C(C(=C2[C@@H]3[C@@H]4[C@H]5C6=C([C@@H](N4[C@H]([C@@H](N3C)CC2=C1)O)COC(=O)[C@@]7(CS5)C8=CC(=C(C=C8CCN7)O)OC)C9=C(C(=C6OC(=O)C)C)OCO9)O)OC	CID000108150
CCCC1=NC(=C2N1NC(=NC2=O)C3=C(C=CC(=C3)S(=O)(=O)N4CCN(CC4)CC)OCC)C	CID000110634
CN1CC(=O)N2[C@@H](C1=O)CC3=C([C@H]2C4=CC5=C(C=C4)OCO5)NC6=CC=CC=C36	CID000110635
C1=CC=C(C=C1)CCCCOC2=CC=C(C=C2)C(=O)NC3=CC4=C(C=C3)C(=O)C=C(O4)C5=NNN=N5	CID000115100
CC1=C(C(=O)N2CCCC(C2=N1)O)CCN3CCC(CC3)C4=NOC5=C4C=CC(=C5)F	CID000115237
C1CC(=O)C(C(=O)C1)C(=O)C2=C(C=C(C=C2)C(F)(F)F)[N+](=O)[O-]	CID000115355
CC(C)C[C@H]([C@@H](C(=O)NO)O)C(=O)N[C@H](C(=O)NC)C(C)(C)C	CID000119031
C1=NC2=C(N1[C@H]3[C@H]([C@@H]([C@H](O3)CO)O)F)N=C(N=C2N)Cl	CID000119182
CC1(C(NC(S1)C(C(=O)NCCCCCC(=O)O)NC(=O)CC2=CC=CC=C2)C(=O)O)C	CID000119212
C(CC(=O)O)[C@@H](C(=O)O)NC(=O)N	CID000121396
CN(C)CCC1=CNC2=C1C=C(C=C2)CS(=O)(=O)N3CCCC3	CID000123606
CC1=NC=C(C=C1)C2=NC=C(C=C2C3=CC=C(C=C3)S(=O)(=O)C)Cl	CID000123619
C[C@@H]1C[C@H]2C3CCC4=CC(=O)C=C[C@@]4([C@]3([C@H](C[C@@]2([C@]1(C(=O)CCl)O)C)O)Cl)C	CID000123620
C[C@@]1([C@@H](N2[C@H](S1(=O)=O)CC2=O)C(=O)O)CN3C=CN=N3	CID000123630
COC1=C(C=C2C(=C1)N=CN=C2NC3=CC(=C(C=C3)F)Cl)OCCCN4CCOCC4	CID000123631
C1CC2=C(C=CC(=C2)Cl)C(=C3CCNCC3)C4=C1C=CC=N4	CID000124087
C(CC(=O)N[C@@H](CS)C(=O)NCC(=O)O)[C@@H](C(=O)O)N	CID000124886
CN(C)CC(C1=CC=C(C=C1)O)C2(CCCCC2)O	CID000125017
CCOC1=CC=CC=C1OCCN[C@H](C)CC2=CC(=C(C=C2)OC)S(=O)(=O)N	CID000129211
CCCC1=NC(=C(N1CC2=CC=C(C=C2)C3=CC=CC=C3C4=NNN=N4)C(=O)OCC5=C(OC(=O)O5)C)C(C)(C)O	CID000130881
CC(C)CN(C[C@H]([C@H](CC1=CC=CC=C1)NC(=O)O[C@H]2CCOC2)OP(=O)(O)O)S(=O)(=O)C3=CC=C(C=C3)N	CID000131536
CCCCC1=NN(C(=N1)CCCC)CC2=CN=C(C=C2)C3=CC=CC=C3C4=NNN=N4	CID000132706
[N]=O	CID000145068
C1C[C@H](NC1)C(=O)O	CID000145742
CN(C)CCC[C@@]1(C2=C(CO1)C=C(C=C2)C#N)C3=CC=C(C=C3)F	CID000146570
CC[C@@H]([C@H](C)O)N1C(=O)N(C=N1)C2=CC=C(C=C2)N3CCN(CC3)C4=CC=C(C=C4)OCC5C[C@](OC5)(CN6C=NC=N6)C7=C(C=C(C=C7)F)F	CID000147912
CC1=C2[C@H](C(=O)[C@@]3([C@H](C[C@@H]4[C@]([C@H]3[C@@H]([C@@](C2(C)C)(C[C@@H]1OC(=O)[C@@H]([C@H](C5=CC=CC=C5)NC(=O)OC(C)(C)C)O)O)OC(=O)C6=CC=CC=C6)(CO4)OC(=O)C)O)C)O	CID000148124
CC(C)(C)[C@@H](C(=O)N[C@@H](CC1=CC=CC=C1)[C@H](CN(CC2=CC=C(C=C2)C3=CC=CC=N3)NC(=O)[C@H](C(C)(C)C)NC(=O)OC)O)NC(=O)OC	CID000148192
C1C[C@H]2CN(C(=O)C3=C2C(=CC=C3)C1)[C@@H]4CN5CCC4CC5	CID000148211
C[C@H]1COC2=C3N1C=C(C(=O)C3=CC(=C2N4CCN(CC4)C)F)C(=O)O	CID000149096
C[C@]12CCC(=O)C=C1C[C@H](C3[C@]24C(O4)C[C@]5([C@H]3CC[C@@]56CCC(=O)O6)C)C(=O)OC	CID000150310
C1=CC(=CC=C1[C@@H]2[C@H](C(=O)N2C3=CC=C(C=C3)F)CC[C@@H](C4=CC=C(C=C4)F)O)O	CID000150311
C[C@@H]1[C@@H]2[C@H](C(=O)N2C(=C1S[C@H]3C[C@H](NC3)C(=O)NC4=CC=CC(=C4)C(=O)O)C(=O)O)[C@@H](C)O	CID000150610
C1=CC=C(C=C1)C(=O)C2=C(C(=CC=C2)CC(=O)N)N	CID000151075
C[C@H](C1=CC(=CC(=C1)C(F)(F)F)C(F)(F)F)O[C@H]2[C@H](N(CCO2)CC3=NC(=O)NN3)C4=CC=C(C=C4)F	CID000151165
CC1=CC(=C(C=C1)NC2=C(C=CC=C2Cl)F)CC(=O)O	CID000151166
CC1=NC2=C(N1)CCN(C3=CC=CC=C32)C(=O)C4=CC=C(C=C4)NC(=O)C5=CC=CC=C5C6=CC=CC=C6	CID000151171
C[C@]12CCC3[C@H]([C@@H]1CC[C@@H]2C(=O)NC4=C(C=CC(=C4)C(F)(F)F)C(F)(F)F)CC[C@@H]5[C@@]3(C=CC(=O)N5)C	CID000152945
COC1=C2C(=CC(=C1N3C[C@@H]4CCCN[C@@H]4C3)F)C(=O)C(=CN2C5CC5)C(=O)O	CID000152946
C[C@@H]1CCN([C@H](C1)C(=O)O)C(=O)[C@H](CCCN=C(N)N)NS(=O)(=O)C2=CC=CC3=C2NC[C@@H](C3)C	CID000152951
C[C@H](C1=CC=CC2=CC=CC=C21)NCCCC3=CC(=CC=C3)C(F)(F)F	CID000156419
COC(=O)CCC(=O)CN	CID000157922
CC1=CN(C(=O)NC1=O)[C@@H]2C[C@H]([C@@H](O2)CO)O	CID000159269
C[C@@H]([C@@H](C1=CC(=C(C=C1)O)O)O)N	CID000164739
C1[C@H]([C@@H]([C@H]([C@@H]([C@H]1N)O[C@@H]2[C@@H]([C@H]([C@@H]([C@H](O2)CO)O)O)N)O[C@H]3[C@@H]([C@@H]([C@H](O3)CO)O[C@@H]4[C@@H]([C@H]([C@@H]([C@@H](O4)CN)O)O)N)O)O)N	CID000165580
CCCC[C@H](C(=O)N[C@@H](CC(=O)O)C(=O)N[C@@H](CC1=CC=CC=C1)C(=O)N)NC(=O)[C@H](CC2=CNC3=CC=CC=C32)NC(=O)CNC(=O)[C@H]([C@@H](C)O)NC(=O)[C@H](CC4=CC=C(C=C4)OS(=O)(=O)O)N	CID000168399
C1[C@H]2[C@@H]([C@@H](S1)CCCCC(=O)O)NC(=O)N2	CID000171548
COCCOC1=C(C=C2C(=C1)C(=NC=N2)NC3=CC=CC(=C3)C#C)OCCOC	CID000176870
C([C@@H](C(=O)O)N)SCC(=O)O	CID000193653
[H+].[H+].CNC[C@@H]([C@H]([C@@H]([C@@H](CO)O)O)O)O.CNC[C@@H]([C@H]([C@@H]([C@@H](CO)O)O)O)O.C1=CC=C(C=C1)COCC(C(=O)[O-])N(CCN(CCN(CC(=O)[O-])CC(=O)[O-])CC(=O)[O-])CC(=O)[O-].[Gd+3]	CID000197281
C[C@@H]1C[C@@H]([C@H]([C@@H](O1)O[C@H]2[C@H](C[C@@]3(CO3)C(=O)[C@@H]([C@H]([C@H]([C@H](OC(=O)[C@@H]([C@H]([C@@H]2C)O[C@H]4C[C@@H]([C@H]([C@@H](O4)C)OC(=O)C)OC)C)C)C)OC(=O)C)C)C)OC(=O)C)N(C)C	CID000202225
CCC(=O)NCC[C@@H]1CCC2=C1C3=C(C=C2)OCC3	CID000208902
CS(=O)(=O)CCNCC1=CC=C(O1)C2=CC3=C(C=C2)N=CN=C3NC4=CC(=C(C=C4)OCC5=CC(=CC=C5)F)Cl	CID000208908
CCCCCCOC(=O)N=C(C1=CC=C(C=C1)NCC2=NC3=C(N2C)C=CC(=C3)C(=O)N(CCC(=O)OCC)C4=CC=CC=N4)N	CID000213023
CC(C)CN(C[C@H]([C@H](CC1=CC=CC=C1)NC(=O)O[C@H]2CO[C@@H]3[C@H]2CCO3)O)S(=O)(=O)C4=CC=C(C=C4)N	CID000213039
CC1=CC2=C(C=C1CC(=O)C3=C(C=CS3)S(=O)(=O)NC4=C(C(=NO4)C)Cl)OCO2	CID000216235
CNC(=O)C1=NC=CC(=C1)OC2=CC=C(C=C2)NC(=O)NC3=CC(=C(C=C3)Cl)C(F)(F)F	CID000216239
C1CC(=O)NC(=O)C1N2CC3=C(C2=O)C=CC=C3N	CID000216326
C1CN2CCC1[C@H](C2)OC(=O)N3CCC4=CC=CC=C4[C@@H]3C5=CC=CC=C5.C(CC(=O)O)C(=O)O	CID000216457
C[C@H](CCC(=O)O)[C@H]1CC[C@@H]2[C@@]1([C@H](C[C@H]3[C@H]2[C@@H](C[C@H]4[C@@]3(CC[C@H](C4)O)C)O)O)C	CID000221493
C[C@]12CC[C@H]3C(=CCC4=C3C=CC(=C4)O)[C@@H]1CCC2=O	CID000223368
CCC(=O)O[C@H]1CC[C@@H]2[C@@]1(CC[C@H]3[C@H]2CC[C@@H]4[C@@]3(C[C@H](C(=O)C4)C)C)C	CID000224004
C[C@]12CC[C@H]3[C@H]([C@@H]1CC[C@@H]2OC(=O)CCC4=CC=CC=C4)CCC5=CC(=O)CC[C@H]35	CID000229455
C[C@]12CC[C@H]3[C@H]([C@@H]1CC[C@]2(CC=C)O)CCC4=CCCC[C@H]34	CID000235905
CC[C@@]1(C[C@@H]2C[C@@](C3=C(CCN(C2)C1)C4=CC=CC=C4N3)(C5=C(C=C6C(=C5)[C@]78CCN9[C@H]7[C@@](C=CC9)([C@H]([C@@]([C@@H]8N6C)(C(=O)OC)O)OC(=O)C)CC)OC)C(=O)OC)O	CID000241903
C[C@H]1C[C@H]2[C@@H]3CC[C@@H]([C@]3(C[C@@H]([C@@H]2[C@@]4(C1=CC(=O)CC4)C)O)C)C(=O)C	CID000247839
CC[C@@]1(C[C@@H]2C[C@@](C3=C(CCN(C2)C1)C4=CC=CC=C4N3)(C5=C(C=C6C(=C5)[C@]78CCN9[C@H]7[C@@](C=CC9)([C@H]([C@@]([C@@H]8N6C=O)(C(=O)OC)O)OC(=O)C)CC)OC)C(=O)OC)O.OS(=O)(=O)O	CID000249332
CCN1C=C(C(=O)C2=C1C=C(C=C2)C3=CC=NC=C3)C(=O)O	CID000287180
CC(C)C1=NC(=CS1)CN(C)C(=O)N[C@@H](C(C)C)C(=O)N[C@@H](CC2=CC=CC=C2)C[C@@H]([C@H](CC3=CC=CC=C3)NC(=O)OCC4=CN=CS4)O	CID000392622
CCN(CC)CC(=O)OCC(=O)C1(CCC2C1(CC(C3C2CCC4=CC(=O)CCC34C)O)C)O	CID000408334
CC(=O)N[C@@H]1[C@H]([C@@H]([C@H](OC1O)CO)O)O	CID000439174
C([C@@H]1[C@H]([C@@H]([C@H](C(O1)O)N)O)O)O	CID000439213
C1=CC(=C(C=C1[C@H](CN)O)O)O	CID000439260
CCC(C)[C@H]1C(=O)N[C@@H](C(=O)N[C@H](C(=O)N[C@@H](C(=O)N[C@H](C(=O)NCCCC[C@@H](C(=O)N[C@@H](C(=O)N1)CCCN)NC(=O)[C@H](C(C)CC)NC(=O)[C@@H](CCC(=O)O)NC(=O)[C@H](CC(C)C)NC(=O)C2CN=C(S2)[C@H](C(C)CC)N)CC(=O)N)CC(=O)O)CC3=CN=CN3)CC4=CC=CC=C4	CID000439542
C1[C@@H]([C@H](O[C@H]1N2C=NC3=C2NC=NC[C@H]3O)CO)O	CID000439693
C1=CN(C=C(C1=O)O)C[C@@H](C(=O)O)N	CID000440473
C[C@@H]1CC(=O)C=C([C@]12C(=O)C3=C(O2)C(=C(C=C3OC)OC)Cl)OC	CID000441140
C[C@@H]1[C@H]([C@@H]([C@H]([C@H](O1)O[C@@H]2[C@H](O[C@@H]([C@@H]([C@H]2O)O)O[C@@H]3[C@H](O[C@H]([C@@H]([C@H]3O)O)O)CO)CO)O)O)N[C@H]4C=C([C@@H]([C@@H]([C@H]4O)O)O)CO	CID000441184
CC(=O)C1=CC2=C(C=C1)N(C3=CC=CC=C3S2)CCCN4CCN(CC4)CCO	CID000441185
CO[C@@]1([C@@H]2N(C1=O)C(=C(CS2)COC(=O)N)C(=O)O)NC(=O)CC3=CC=CS3	CID000441199
C[C@@H]1[C@H]([C@H](C[C@@H](O1)O[C@@H]2[C@H](O[C@H](C[C@@H]2O)O[C@@H]3[C@H](O[C@H](C[C@@H]3O)O[C@H]4CC[C@]5([C@@H](C4)CC[C@@H]6[C@@H]5CC[C@]7([C@@]6(CC[C@@H]7C8=CC(=O)OC8)O)C)C)C)C)O)O	CID000441207
C1[C@H](C1C2=CC=CC=C2)N	CID000441233
CN(C)CCC1=CNC2=C1C=C(C=C2)C[C@@H]3COC(=O)N3	CID000441240
C[C@H]1[C@H]2CC3=C([C@@]1(CCN2CC=C(C)C)C)C=C(C=C3)O	CID000441278
CC(=O)O[C@H]1C[C@@H]2CC[C@@H]3[C@@H]([C@]2(C[C@@H]1[N+]4(CCCCC4)C)C)CC[C@]5([C@H]3C[C@@H]([C@@H]5OC(=O)C)[N+]6(CCCCC6)C)C	CID000441289
CC(=O)O[C@H]1[C@H](C[C@@H]2[C@@]1(CC[C@H]3[C@H]2CC[C@@H]4[C@@]3(C[C@@H]([C@H](C4)O)N5CCOCC5)C)C)[N+]6(CCCC6)CC=C	CID000441290
C1CC1NC2=NC(=NC3=C2N=CN3[C@@H]4C[C@@H](C=C4)CO)N	CID000441300
C1[C@@H]([C@H]([C@@H]([C@H](N1CCO)CO)O)O)O	CID000441314
CC[C@H](C(=O)N)N1CCCC1=O	CID000441341
CC(C)N1CCN(CC1)C2=CC=C(C=C2)OC[C@H]3CO[C@](O3)(CN4C=NC=N4)C5=C(C=C(C=C5)Cl)Cl	CID000441383
CCOC(=O)OC(C)OC(=O)[C@H]1C(S[C@H]2N1C(=O)[C@H]2NC(=O)[C@@H](C3=CC=CC=C3)N)(C)C	CID000441397
CC(=O)NC[C@H]1CN(C(=O)O1)C2=CC(=C(C=C2)N3CCOCC3)F	CID000441401
CC(C)NC[C@@H](COC1=CC=C(C=C1)NC(=O)C)O	CID000443371
CC(C)[C@H]1CCC[C@@H](C1)C(=O)N[C@H](CC2=CC=CC=C2)C(=O)O	CID000443871
C[C@@H](CO)NC(=O)[C@H]1CN([C@@H]2CC3=CNC4=CC=CC(=C34)C2=C1)C	CID000443884
C[C@@H]1[C@H]([C@H](C[C@@H](O1)O[C@H]2CC[C@]3([C@@H](C2)CC[C@@H]4[C@H]3C[C@H]([C@]5([C@@]4(CC[C@@H]5C6=CC(=O)OC6)O)C)O)C)O)O[C@H]7C[C@@H]([C@@H]([C@H](O7)C)O[C@H]8C[C@@H]([C@@H]([C@H](O8)C)O[C@H]9[C@@H]([C@H]([C@@H]([C@H](O9)CO)O)O)O)O)O	CID000443932
CCCC(=O)O[C@@]1(CC[C@@H]2[C@@]1(C[C@@H]([C@]3([C@H]2C[C@@H](C4=CC(=O)C=C[C@@]43C)F)F)O)C)C(=O)COC(=O)C	CID000443936
C1=CC(=C(C=C1[C@@H]([C@H](C(=O)O)N)O)O)O	CID000443940
CC(=O)OCC(=O)[C@@]12[C@@H](C[C@@H]3[C@@]1(C[C@@H]([C@]4([C@H]3CCC5=CC(=O)C=C[C@@]54C)F)O)C)OC6(O2)CCCC6	CID000443958
C[C@@H]1C[C@H]2[C@@H]3C[C@@H](C4=CC(=O)C=C[C@@]4([C@]3([C@H](C[C@@]2([C@]1(C(=O)COC(=O)C(C)(C)C)O)C)O)F)C)F	CID000443980
CC(C)COC(=O)NCCC(=O)N[C@@H](CC1=CNC2=CC=CC=C21)C(=O)N[C@@H](CCSC)C(=O)N[C@@H](CC(=O)O)C(=O)N[C@@H](CC3=CC=CC=C3)C(=O)N	CID000444007
C1[C@@H]([C@@H]([C@H]([C@@H]([C@]1(CO)O)O)O)O)NC(CO)CO	CID000444020
CCOC(=O)O[C@@]1(CC[C@@H]2[C@@]1(C[C@@H]([C@H]3[C@H]2CCC4=CC(=O)C=C[C@]34C)O)C)C(=O)OCCl	CID000444025
C1CN(C[C@@H]1C(C2=CC=CC=C2)(C3=CC=CC=C3)C(=O)N)CCC4=CC5=C(C=C4)OCC5	CID000444031
CC(C)C(=O)OCC(=O)[C@@]12[C@@H](C[C@@H]3[C@@]1(C[C@@H]([C@H]4[C@H]3CCC5=CC(=O)C=C[C@]45C)O)C)OC(O2)C6CCCCC6	CID000444033
CCC(=O)O[C@@]1([C@@H](C[C@@H]2[C@@]1(C[C@@H]([C@]3([C@H]2C[C@@H](C4=CC(=O)C=C[C@@]43C)F)F)O)C)C)C(=O)SCF	CID000444036
CC1=C(C(CCC1)(C)C)/C=C/C(=C/C=C/C(=C/CO)/C)/C	CID000445354
CC/C=C\C/C=C\C/C=C\C/C=C\C/C=C\CCCC(=O)O	CID000446284
CC1=C(C(=C(C2=C1COC2=O)O)C/C=C(\C)/CCC(=O)O)OC	CID000446541
C[C@H]([C@H]1[C@@H](O1)C[C@H]2CO[C@H]([C@@H]([C@@H]2O)O)C/C(=C/C(=O)OCCCCCCCCC(=O)O)/C)[C@H](C)O	CID000446596
C[C@H]1[C@H](O1)P(=O)(O)O	CID000446987
CC/C(=C(/CC)\C1=CC=C(C=C1)O)/C2=CC=C(C=C2)O	CID000448537
C1[C@@H]([C@H](O[C@H]1N2C=NC(=NC2=O)N)CO)O	CID000451668
CN1C(=NN=N1)SCC2=C(N3[C@@H]([C@@H](C3=O)NC(=O)[C@@H](C4=CC=CC=C4)O)SC2)C(=O)O	CID000456255
C[C@H](CN1C=NC2=C1N=CN=C2N)OCP(=O)(O)O	CID000464205
CCCCCOC1=CC=C(C=C1)C2=CC(=NO2)C3=CC=C(C=C3)C(=O)N[C@H]4C[C@H]([C@H](NC(=O)[C@@H]5[C@H]([C@H](CN5C(=O)[C@@H](NC(=O)[C@@H](NC(=O)[C@@H]6C[C@H](CN6C(=O)[C@@H](NC4=O)[C@@H](C)O)O)[C@@H]([C@H](C7=CC(=C(C=C7)O)OS(=O)(=O)O)O)O)[C@@H](CC(=O)N)O)C)O)O)O	CID000477468
CC1=CC2=C(C=C1C)N(C3=NC(=O)NC(=O)C3=N2)C[C@@H]([C@@H]([C@@H](CO)O)O)O	CID000493570
CC1CCC2C(C(OC3C24C1CCC(O3)(OO4)C)OC)C	CID000500199
C(CCC(=O)[O-])CC[NH3+]	CID000517030
CC(CN1C2=CC=CC=C2SC3=CC=CC=C31)[NH+](C)C.[Cl-]	CID000517306
O1[As]2O[As]1O2	CID000518740
CCC(C)(C)C1C(=O)N2CCCC2C3(N1C(=O)C(O3)(C(C)C)NC(=O)C4CC5C(CC6=CNC7=CC=CC5=C67)N(C4)C)O	CID000592735
CCC(C)C1(C(=O)N(C(=O)N(C1=O)C)C)CC=C	CID000606974
CCC(=O)OCC(=O)[C@]1([C@@H](C[C@@H]2[C@@]1(C[C@@H]([C@H]3[C@H]2[C@@H](CC4=CC(=O)C=C[C@]34C)Cl)O)C)C)OC(=O)CC	CID000636374
CO[C@@H]1[C@@H]([C@H]([C@@H]([C@H](O1)COS(=O)(=O)[O-])O[C@H]2[C@@H]([C@H]([C@@H]([C@@H](O2)C(=O)[O-])O[C@@H]3[C@@H]([C@H]([C@@H]([C@H](O3)COS(=O)(=O)[O-])O[C@H]4[C@@H]([C@H]([C@@H]([C@H](O4)C(=O)[O-])O[C@@H]5[C@@H]([C@H]([C@@H]([C@H](O5)COS(=O)(=O)[O-])O)O)NS(=O)(=O)[O-])O)O)OS(=O)(=O)[O-])NS(=O)(=O)[O-])O)OS(=O)(=O)[O-])O)NS(=O)(=O)[O-].[Na+].[Na+].[Na+].[Na+].[Na+].[Na+].[Na+].[Na+].[Na+].[Na+]	CID000636380
CC1=CC2=C(C=C1C)N(C3=NC(=O)NC(=O)C3=N2)C[C@@H]([C@@H]([C@@H](COP(=O)(O)OP(=O)(O)OC[C@@H]4[C@H]([C@H]([C@@H](O4)N5C=NC6=C5N=CN=C6N)O)O)O)O)O	CID000643975
CC1=C(C=C(C=C1)C(=O)NC2=CC(=CC(=C2)N3C=C(N=C3)C)C(F)(F)F)NC4=NC=CC(=N4)C5=CN=CC=C5	CID000644241
CCC[C@@H]1CC(N(C1)C)C(=O)N[C@@H]([C@@H]2[C@@H]([C@@H]([C@H]([C@H](O2)SC)O)O)O)[C@@H](C)O	CID000656509
CC1=NN=C(S1)SCC2=C(N3C([C@@H](C3=O)NC(=O)CN4C=NN=N4)SC2)C(=O)O	CID000656510
CC1([C@@H](N2[C@H](S1)[C@@H](C2=O)NC(=O)[C@@H](C3=CC=CC=C3)NC(=O)N4CCN(C4=O)S(=O)(=O)C)C(=O)O)C	CID000656511
C[C@]12CC[C@H]3[C@H]([C@@H]1CC[C@@H]2O)CC[C@]45[C@@]3(CC(=C([C@H]4O5)O)C#N)C	CID000656583
CCCCC([C@]1(CC[C@H]2[C@H](O1)CC(=O)[C@H]2CCCCCCC(=O)O)O)(F)F	CID000656719
[H+].CN1CCN2C(C1)C3=CC=CC=C3CC4=CC=CC=C42.[Cl-]	CID000657192
[H+].CN1CCCCC1CCN2C3=CC=CC=C3SC4=C2C=C(C=C4)SC.[Cl-]	CID000657213
CCCC1=CC(=O)NC(=S)N1	CID000657298
CN(C)CC/C=C/1\C2=CC=CC=C2SC3=C1C=C(C=C3)Cl	CID000667466
C/C=C(/C(=C/C)/C1=CC=C(C=C1)O)\C2=CC=C(C=C2)O	CID000667476
CN(C)CC/C=C/1\C2=CC=CC=C2COC3=CC=CC=C31	CID000667477
C1=NC2=C(N1)C(=S)N=CN2	CID000667490
C1CN(CCN1C/C=C/C2=CC=CC=C2)C(C3=CC=C(C=C3)F)C4=CC=C(C=C4)F	CID000941361
CN1CCN(CC1)C(=O)O[C@H]2C3=NC=CN=C3C(=O)N2C4=NC=C(C=C4)Cl	CID000969472
CN1C=CNC1=S	CID001349907
C1CN(CC[NH+]1CCCN2C3=CC=CC=C3N=C2[O-])C(C4=CC=CC=C4)C5=CC=CC=C5	CID001385580
CC\1=C(C2=C(/C1=C/C3=CC=C(C=C3)S(=O)C)C=CC(=C2)F)CC(=O)O	CID001548885
CCN(CC)CCOC1=CC=C(C=C1)/C(=C(/C2=CC=CC=C2)\Cl)/C3=CC=CC=C3	CID001548955
CC(C)N1C2=CC=CC=C2C(=C1/C=C/[C@@H](C[C@@H](CC(=O)O)O)O)C3=CC=C(C=C3)F	CID001548972
CC(C)(C)C#C/C=C/CN(C)CC1=CC=CC2=CC=CC=C21	CID001549008
C1CC(CCC1C[NH3+])C(=O)[O-]	CID001549136
CCOC1=C(C=C(C=C1)/C=C\2/C3=CC(=C(C=C3CCN2)OCC)OCC)OCC	CID001712095
C1=NC2=C(N1)C(=S)N=C(N2)N	CID002723601
CC/C(=C(\C1=CC=CC=C1)/C2=CC=C(C=C2)OCCN(C)C)/C3=CC=CC=C3	CID002733526
CCC1=NC=CC(=C1)C(=S)N	CID002761171
CCC(C)CC(C)CCCCCCCCC(=O)N[C@H]1C[C@H]([C@H](NC(=O)[C@@H]2[C@H](CCN2C(=O)[C@@H](NC(=O)[C@@H](NC(=O)[C@@H]3C[C@H](CN3C(=O)[C@@H](NC1=O)[C@@H](C)O)O)[C@@H]([C@H](C4=CC=C(C=C4)O)O)O)[C@@H](CCN)O)O)NCCN)O	CID002826718
C[C@H]1[C@@H]2CC[C@]3([C@H]([C@]2(CC[C@H]1O)C)[C@@H](C[C@@H]\4[C@@]3(C[C@@H](/C4=C(/CCC=C(C)C)\C(=O)O)OC(=O)C)C)O)C	CID003000226
CCCC(C)C1(C(=O)NC(=S)NC1=O)CC	CID003000715
CC1=NN=C(N1C2C[C@H]3CC[C@@H](C2)N3CC[C@@H](C4=CC=CC=C4)NC(=O)C5CCC(CC5)(F)F)C(C)C	CID003002977
CN(C)CCOC1=CC=C(C=C1)/C(=C(/CCCl)\C2=CC=CC=C2)/C3=CC=CC=C3	CID003005573
COC1=NC(=NC2=C1N=CN2[C@H]3[C@H]([C@@H]([C@H](O3)CO)O)O)N	CID003011155
CCCC(C)C1(C(=O)NC(=S)NC1=O)CC=C	CID003032285
CC1=CC=CC=C1N2CCN(CC2)CCC3=NN=C4N3CCCC4	CID003033538
C1=CC=C(C(=C1)C2=NC(C(=O)N(C3=C2C=C(C=C3)Cl)CCC#N)O)F	CID003033621
CN/C(=C\[N+](=O)[O-])/NCCSCC1=CSC(=N1)CN(C)C	CID003033637
C[C@@H]1CC(=O)NN=C1C2=CC=C(C=C2)NN=C(C#N)C#N	CID003033825
CC[C@]12CC[C@H]3[C@H]([C@@H]1C=C[C@]2(C#C)O)CCC4=CC(=O)CC[C@H]34	CID003033968
CCCCCCCCCCC[C@@H](C[C@H]1[C@@H](C(=O)O1)CCCCCC)OC(=O)[C@H](CC(C)C)NC=O	CID003034010
C(CC(=O)[O-])CO	CID003037032
CC(C)C1=C(C(=CC=C1)C(C)C)OCOP(=O)([O-])[O-].[Na+].[Na+]	CID003038497
C1CCC2CN(CC2C1)C(=O)CC(CC3=CC=CC=C3)C(=O)O	CID003047758
C#CCN[C@@H]1CCC2=CC=CC=C12	CID003052776
CC1=C(C(=CC=C1)Cl)NC(=O)C2=CN=C(S2)NC3=NC(=NC(=C3)N4CCN(CC4)CCO)C	CID003062316
C[N+]1([C@@H]2CC(C[C@H]1[C@@H]3[C@H]2O3)OC(=O)C(C4=CC=CS4)(C5=CC=CS5)O)C.[Br-]	CID003086654
CC1COC2=C3N1C=C(C(=O)C3=CC(=C2N4CC[NH+](CC4)C)F)C(=O)[O-]	CID003288597
CC1=C(C=C(C=C1)C(=O)NC2=C3C(=CC(=CC3=C(C=C2)S(=O)(=O)[O-])S(=[OH+])(=O)[O-])S(=[OH+])(=O)O)NC(=O)C4=CC(=CC=C4)NC(=O)NC5=CC=CC(=C5)C(=O)NC6=C(C=CC(=C6)C(=O)NC7=C8C(=CC(=CC8=C(C=C7)S(=O)(=O)[O-])S(=[OH+])(=O)[O-])S(=[OH+])(=O)O)C	CID004261196
C1CN2C(=NN=C2C(F)(F)F)CN1C(=O)C[C@@H](CC3=CC(=C(C=C3F)F)F)N	CID004369359
CC1=CC=C(C=C1)C(=O)C2=CC(=C(C(=C2)O)O)[N+](=O)[O-]	CID004659569
CC1CN(CC[NH2+]1)C2=C(C=C3C(=C2OC)N(C=C(C3=O)C(=O)[O-])C4CC4)F	CID004872633
CC1=CC=C(C=C1)N(CC2=[NH+]CCN2)C3=CC(=CC=C3)[O-]	CID004920903
C(C[NH+](CC(=O)O)CC(=O)[O-])[NH+](CC(=O)O)CC(=O)[O-]	CID005232305
CC(C)CC(C(=O)[O-])[NH3+]	CID005255803
C(C(=O)[O-])[NH3+]	CID005257127
CCCCC[C@@H](/C=C/[C@H]1[C@@H](CC(=O)[C@@H]1C/C=C\CCCC(=O)O)O)O	CID005280360
CC1=C(C(=O)C2=CC=CC=C2C1=O)C/C=C(\C)/CCCC(C)CCCC(C)CCCC(C)C	CID005280483
CCCCC/C=C\C/C=C\C/C=C\CCCCCCC(=O)O	CID005280581
CCCCC[C@@H](/C=C/[C@H]1[C@@H](CC(=O)[C@@H]1CCCCCCC(=O)O)O)O	CID005280723
C[C@H](/C=C/[C@H](C)C(C)C)[C@H]1CC[C@@H]\2[C@@]1(CCC/C2=C\C=C/3\C[C@H](CCC3=C)O)C	CID005280793
CC/C=C\C/C=C\C/C=C\CCCCCCCC(=O)O	CID005280934
CO[C@H]1[C@@H](C[C@@H]2CN3CCC4=C([C@H]3C[C@@H]2[C@@H]1C(=O)OC)NC5=C4C=CC(=C5)OC)OC(=O)/C=C/C6=CC(=C(C(=C6)OC)OC)OC	CID005280954
C1[C@@H]2N(C1=O)[C@H](/C(=C/CO)/O2)C(=O)O	CID005280980
CC\1CCC(C/C1=C/C=C/2\CCCC3(C2CCC3C(C)/C=C/C(C)C(C)C)C)O	CID005281010
CC(C)(C1=CC=CC=C1CC[C@H](C2=CC=CC(=C2)/C=C/C3=NC4=C(C=CC(=C4)Cl)C=C3)SCC5(CC5)CC(=O)O)O	CID005281040
C[N+]1(CCC2=CC(=C(C=C2[C@H]1CC3=CC(=C(C(=C3)OC)OC)OC)OC)OC)CCCOC(=O)CC/C=C/CCC(=O)OCCC[N+]4(CCC5=CC(=C(C=C5[C@H]4CC6=CC(=C(C(=C6)OC)OC)OC)OC)OC)C	CID005281042
CC[C@@H](CO)NC(=O)[C@H]1CN([C@@H]2CC3=CNC4=CC=CC(=C34)C2=C1)C.C(=C\C(=O)O)\C(=O)O	CID005281072
CCC(/C=C/Cl)(C#C)O	CID005281077
CC1=C(C(=C(C2=C1COC2=O)O)C/C=C(\C)/CCC(=O)OCCN3CCOCC3)OC	CID005281078
CCN(CC)C(=O)/C(=C/C1=CC(=C(C(=C1)O)O)[N+](=O)[O-])/C#N	CID005281081
C[C@H](/C=C/[C@H](C)C(C)(C)O)[C@H]1CC[C@@H]\2[C@@]1(CCC/C2=C\C=C3C[C@H](C[C@@H](C3)O)O)C	CID005281104
C1CN(CCN1CC/C=C/2\C3=CC=CC=C3SC4=C2C=C(C=C4)C(F)(F)F)CCO	CID005281878
C/C=C/C/C=C/CCC(=O)[C@@H]1[C@@H](O1)C(=O)N	CID005282054
C[C@@H]1C/C=C/C=C/[C@@H]([C@@H](C[C@@H]([C@@H]([C@H]([C@@H](CC(=O)O1)OC(=O)C)OC)O[C@H]2[C@@H]([C@H]([C@@H]([C@H](O2)C)O[C@H]3C[C@@]([C@H]([C@@H](O3)C)OC(=O)CC(C)C)(C)O)N(C)C)O)CC=O)C)O	CID005282165
C[C@H](CCCC(C)C)[C@H]1CC[C@@H]\2[C@@]1(CCC/C2=C\C=C/3\C[C@H](C[C@@H](C3=C)O)O)C	CID005282181
CC(C)OC(=O)CCC/C=C\C[C@H]1[C@H](C[C@H]([C@@H]1/C=C/[C@H](COC2=CC=CC(=C2)C(F)(F)F)O)O)O	CID005282226
C1C=C(N2[C@H](S1)[C@@H](C2=O)NC(=O)/C(=C\CC(=O)O)/C3=CSC(=N3)N)C(=O)O	CID005282242
CC(C)OC(=O)CCC/C=C/C[C@H]1[C@H](C[C@H]([C@@H]1CC[C@H](CCC2=CC=CC=C2)O)O)O	CID005282380
CCCCC(C)(C/C=C/[C@H]1[C@@H](CC(=O)[C@@H]1CCCCCCC(=O)OC)O)O	CID005282381
CCCCC[C@@H](/C=C/[C@H]1[C@@H](C[C@H]2[C@@H]1C/C(=C/CCCC(=O)O)/O2)O)O	CID005282411
CCCCC[C@@H](/C=C/[C@H]1[C@@H](C[C@@H]([C@@H]1C/C=C\CCCC(=O)O)O)O)O.C(C(CO)(CO)N)O	CID005282415
CC1=CC=C(C=C1)/C(=C\CN2CCCC2)/C3=CC=CC=N3	CID005282443
C[C@@H]1C[C@H]2[C@@H]3C[C@@H](C4=CC(=O)C=C[C@@]4([C@]3([C@H](C[C@@]2([C@H]1C(=O)COC(=O)C(C)(C)C)C)O)Cl)C)F	CID005282493
C[C@H](CCCC(C)C)[C@H]1CC[C@@H]\2[C@@]1(CCC/C2=C\C=C\3/C[C@H](CCC3=C)O)C	CID005283711
C[C@H](CCCC(C)(C)O)[C@H]1CC[C@@H]\2[C@@]1(CCC/C2=C\C=C\3/C[C@H](C[C@@H](C3=C)O)O)C	CID005283740
CN1CC[C@]23[C@@H]4[C@H]1CC5=C2C(=C(C=C5)OC)O[C@H]3[C@H](C=C4)O	CID005284371
CCCCC[C@@](C)(/C=C/[C@H]1[C@@H](C[C@@H]([C@@H]1C/C=C/CCCC(=O)O)O)O)O	CID005284525
CC(=O)[C@]1(CC[C@@H]2[C@@]1(CC[C@H]3[C@H]2C=C(C4=CC(=O)[C@@H]5C[C@@H]5[C@]34C)Cl)C)O	CID005284537
CN1CC[C@]23[C@@H]4[C@H]1CC5=C2C(=C(C=C5)OC)O[C@H]3[C@H](CC4)O	CID005284543
C[C@]12CC[C@H]3[C@H]([C@@H]1CCC2=O)CCC4=C3C=CC(=C4)OS(=O)(=O)O.C1CNCCN1	CID005284555
CN1CC[C@]23[C@@H]4[C@H]1CC5=C2C(=C(C=C5)OC)O[C@H]3C(=O)CC4	CID005284569
CN1CC[C@]23[C@@H]4[C@H]1CC5=C2C(=C(C=C5)O)O[C@H]3C(=O)CC4	CID005284570
CCCCCCC(C)(C)C1=CC2=C([C@@H]3CC(=O)CC[C@H]3C(O2)(C)C)C(=C1)O	CID005284592
C=CCN1CC[C@]23[C@@H]4C(=O)CC[C@]2([C@H]1CC5=C3C(=C(C=C5)O)O4)O	CID005284596
CN1CC[C@]23[C@@H]4C(=O)CC[C@]2([C@H]1CC5=C3C(=C(C=C5)OC)O4)O	CID005284603
CN1CC[C@]23[C@@H]4C(=O)CC[C@]2([C@H]1CC5=C3C(=C(C=C5)O)O4)O	CID005284604
CC1(O[C@@H]2CO[C@@]3([C@H]([C@@H]2O1)OC(O3)(C)C)COS(=O)(=O)N)C	CID005284627
CN1CC[C@]23[C@@H]4[C@H]1CC5=C2C(=C(C=C5)O)O[C@H]3[C@H](C=C4)O	CID005288826
C1[C@@H]2CNC[C@H]1C3=CC4=NC=CN=C4C=C23	CID005310966
CCNC(=O)CCC/C=C\C[C@H]1[C@H](C[C@H]([C@@H]1/C=C/[C@H](CCC2=CC=CC=C2)O)O)O	CID005311027
C[C@]12C[C@@H]([C@H]3[C@H]([C@@H]1C[C@@H]4[C@]2(OC(O4)(C)C)C(=O)CO)CCC5=CC(=O)C=C[C@]35C)O	CID005311066
C[C@@H]1C[C@H]2[C@@H]3CCC4=CC(=O)C=C[C@@]4([C@]3([C@H](C[C@@]2([C@H]1C(=O)CO)C)O)F)C	CID005311067
C1CN(CCN1CC/C=C\2/C3=CC=CC=C3SC4=C2C=C(C=C4)Cl)CCO	CID005311507
C1COC(=O)N1/N=C/C2=CC=C(O2)[N+](=O)[O-]	CID005323714
COCCCC/C(=N\OCCN)/C1=CC=C(C=C1)C(F)(F)F	CID005324346
CCN(CC)CCNC(=O)C1=C(NC(=C1C)/C=C\2/C3=C(C=CC(=C3)F)NC2=O)C	CID005329102
C1C(=O)NC(=O)N1/N=C\C2=CC=C(O2)[N+](=O)[O-]	CID005353830
CN\1C=CC=C/C1=C\[NH+]=O	CID005353894
CCOC1=C2C3=C(C[C@@H]4[C@H]5[C@]3(CCN4C)[C@@H](O2)[C@H](C=C5)O)C=C1	CID005359271
C=CCN1CC[C@]23CCCC[C@H]2[C@H]1CC4=C3C=C(C=C4)O	CID005359371
CC1=C(N=C(N=C1N)[C@H](CC(=O)N)NC[C@@H](C(=O)N)N)C(=O)N[C@@H]([C@H](C2=CN=CN2)OC3C(C(C(C(O3)CO)O)O)OC4C(C(C(C(O4)CO)O)OC(=O)N)O)C(=O)N[C@H](C)[C@H]([C@H](C)C(=O)N[C@@H]([C@@H](C)O)C(=O)NCCC5=NC(=CS5)C6=NC(=CS6)C(=O)NCCC[S+](C)C)O	CID005360373
C1CC1CN2CC[C@]34[C@@H]5C(=O)CC[C@]3([C@H]2CC6=C4C(=C(C=C6)O)O5)O	CID005360515
C1CC(C1)CN2CC[C@]34C5[C@H](CC[C@]3([C@H]2CC6=C4C(=C(C=C6)O)O5)O)O	CID005360630
CN1CC[C@@]23CCCC[C@@H]2[C@@H]1CC4=C3C=C(C=C4)OC	CID005360696
CO/N=C(\C1=CC=CO1)/C(=O)N[C@H]2[C@@H]3N(C2=O)C(=C(CS3)COC(=O)N)C(=O)O	CID005361202
C1=CC(=CC=C1/C(=C\2/C=C(C=CC2=O)F)/NCCCC(=O)N)Cl	CID005361323
C1=CC(=C(C=C1Cl)Cl)CO/N=C(/CN2C=CN=C2)\C3=C(C=C(C=C3)Cl)Cl	CID005361463
CN1C(=NN=N1)SCC2=C(N3[C@@H]([C@@H](C3=O)NC(=O)/C(=N/OC)/C4=CSC(=N4)N)SC2)C(=O)O	CID005361486
C[C@H]1[C@@H](C(=O)N1S(=O)(=O)[O-])NC(=O)/C(=N/OC(C)(C)C(=O)O)/C2=CSC(=N2)[NH3+]	CID005362041
CCOC(=O)[C@H](CCC1=CC=CC=C1)N[C@@H](C)C(=O)N2[C@H]3CCC[C@H]3C[C@H]2C(=O)O	CID005362129
C1=CC(=CC(=C1)C(F)(F)F)/C(=N\OCCCCC(=O)O)/C2=CN=CC=C2	CID005362391
COCCOC[C@H](CC1(CCCC1)C(=O)NC2CCC(CC2)C(=O)O)C(=O)OC3=CC4=C(CCC4)C=C3	CID005362417
CC(C)(C)NC(=O)[C@@H]1CN(CCN1C[C@H](C[C@@H](CC2=CC=CC=C2)C(=O)N[C@@H]3[C@@H](CC4=CC=CC=C34)O)O)CC5=CN=CC=C5	CID005362440
CC1=C(C(CC(C1)O)(C)C)/C=C/C(=C/C=C/C(=C/C=C/C=C(\C)/C=C/C=C(\C)/C=C/C2C(=CC(CC2(C)C)O)C)/C)/C	CID005368396
CN1CC[C@@]23CCCC[C@H]2[C@@H]1CC4=C3C=C(C=C4)O	CID005390113
C1=C(OC(=C1)[N+](=O)[O-])/C=N/NC(=O)N	CID005447130
N.N.Cl[Pt]Cl	CID005460033
CC(=O)O[C@H]1C=C[C@H]2[C@H]3CC4=C5[C@]2([C@H]1OC5=C(C=C4)OC(=O)C)CCN3C	CID005462328
CC(C)(C)S(=O)(=O)C[C@H](CC1=CC=CC=C1)C(=O)N[C@@H](CC2=CN=CN2)C(=O)N[C@H](CC3CCCCC3)[C@@H]([C@@H](C4CC4)O)O	CID005462340
CO/N=C\1/CN(CC1CN)C2=C(C=C3C(=O)C(=CN(C3=N2)C4CC4)C(=O)O)F	CID005464436
CCOC(=O)CN[C@H](C1CCCCC1)C(=O)N2CC[C@H]2C(=O)NCC3=CC=C(C=C3)/C(=N\O)/N	CID005478933
CC(=O)OCC1=C(N2[C@@H]([C@@H](C2=O)NC(=O)/C(=N/OC)/C3=CSC(=N3)N)SC1)C(=O)O	CID005479527
C[N+]1(CCCC1)CC2=C(N3[C@@H]([C@@H](C3=O)NC(=O)/C(=N\OC)/C4=CSC(=N4)N)SC2)C(=O)[O-]	CID005479537
CC[C@@H]1[C@@]([C@@H]([C@H](/C(=N\OCOCCOC)/[C@@H](C[C@@]([C@@H]([C@H]([C@@H]([C@H](C(=O)O1)C)O[C@H]2C[C@@]([C@H]([C@@H](O2)C)O)(C)OC)C)O[C@H]3[C@@H]([C@H](C[C@H](O3)C)N(C)C)O)(C)O)C)C)O)(C)O	CID005480431
CC(C)(C(=O)O)O/N=C(/C1=CSC(=N1)N)\C(=O)N[C@H]2[C@@H]3N(C2=O)C(=C(CS3)C[N+]4=CC=CC=C4)C(=O)[O-]	CID005481173
C1=CC(=C(C(=C1)Cl)/C=N/N=C(N)N)Cl	CID005702063
C=CC1=C(N2[C@@H]([C@@H](C2=O)NC(=O)/C(=N/OCC(=O)O)/C3=CSC(=N3)N)SC1)C(=O)O	CID006321411
CCCC(=O)O[C@H](COC(=O)CC)COP(=O)(O)OC[C@@H](C(=O)O)N	CID006323481
C[C@H]1/C=C/C=C(\C(=O)NC2=C3C(=NC4(N3)CCN(CC4)CC(C)C)C5=C6C(=C(C(=C5C2=O)O)C)O[C@@](C6=O)(O/C=C/[C@@H]([C@H]([C@H]([C@@H]([C@@H]([C@@H]([C@H]1O)C)O)C)OC(=O)C)C)OC)C)/C	CID006323490
C\1[C@H](NC(=C/C1=C/C=[N+]2[C@@H](CC3=CC(=C(C=C32)O)O)C(=O)[O-])C(=O)O)C(=O)O	CID006324770
C1=CC(=CC=C1C(=O)NCCC(=O)O)N/N=C\2/C=CC(=O)C(=C2)C(=O)O	CID006335412
COCC1=C(N2[C@@H]([C@@H](C2=O)NC(=O)/C(=N\OC)/C3=CSC(=N3)N)SC1)C(=O)O	CID006335986
CC(/C=C/C(C1CC1)O)C2CCC\3C2(CCC/C3=C/C=C\4/CC(CC(C4=C)O)O)C	CID006376277
CCCCC1=NC=C(N1CC2=CC=C(C=C2)C(=O)O)/C=C(/CC3=CC=CS3)\C(=O)O	CID006398765
CCC(C)(C)C(=O)O[C@H]1C[C@H](C=C2[C@H]1[C@H]([C@H](C=C2)C)CCC3C[C@H](CC(=O)O3)O)C	CID006419910
C[C@H](CCCC(C)(C)O)[C@H]1CCC\2[C@@]1(CCC/C2=C\C=C/3\C[C@@H](CCC3=C)O)C	CID006433735
CC1(C[C@@H]1C(=O)N/C(=C\CCCCSC[C@@H](C(=O)O)N)/C(=O)O)C	CID006435415
CCC(CC)(CC(=O)NC1=CC=CC(=C1)/C=C/C2=NC(=CS2)C3CCC3)C(=O)O	CID006436135
C[C@H]1/C=C/C=C(\C(=O)NC2=C(C3=C(C4=C(C(=C3O)C)O[C@@](C4=O)(O/C=C/[C@@H]([C@H]([C@H]([C@@H]([C@@H]([C@@H]([C@H]1O)C)O)C)OC(=O)C)C)OC)C)C5=C2N6C=CC(=CC6=N5)C)O)/C	CID006436173
CCCCN(CCCC)CC(C1=C2C3=C(C=C(C=C3)Cl)/C(=C/C4=CC=C(C=C4)Cl)/C2=CC(=C1)Cl)O	CID006437380
CC1=CC(=C(C(=C1/C=C/C(=C/C=C/C(=C\C(=O)O)/C)/C)C)C)OC	CID006437841
CC1=C(SC=N1)/C=C\C2=C(N3[C@@H]([C@@H](C3=O)NC(=O)/C(=N\OC)/C4=CSC(=N4)N)SC2)C(=O)OCOC(=O)C(C)(C)C	CID006437877
CC(C)C1=NC(=NC(=C1/C=C/[C@@H](C[C@H](CC(=O)O)O)O)C2=CC=C(C=C2)F)N(C)S(=O)(=O)C	CID006439133
CC#CCC(C)C(/C=C/C1C(CC2C1C/C(=C\CCCC(=O)OCC(=O)C3=CC=CC=C3)/C2)O)O	CID006443959
CO/N=C(/C1=CSC(=N1)N)\C(=O)N[C@H]2[C@@H]3N(C2=O)C(=CCS3)C(=O)O	CID006533629
CC[C@]12CC[C@H]3[C@H]([C@@H]1CC[C@]2(C#C)OC(=O)C)CCC4=C/C(=N/O)/CC[C@H]34	CID006540478
C1C(=O)NC(=O)N1/N=C/C2=CC=C(O2)C3=CC=C(C=C3)[N+](=O)[O-]	CID006914273
C=CC1=C(N2[C@@H]([C@@H](C2=O)NC(=O)/C(=N\O)/C3=CSC(=N3)N)SC1)C(=O)O	CID006915944
C1CC[C@]2([C@@H]3CC4=C([C@@]2(C1)CCN3CC5CCC5)C=C(C=C4)O)O	CID006916249
C[C@@H]1CC[C@H]2C[C@@H](/C(=C/C=C/C=C/[C@H](C[C@H](C(=O)[C@@H]([C@@H](/C(=C/[C@H](C(=O)C[C@H](OC(=O)[C@@H]3CCCCN3C(=O)C(=O)[C@@]1(O2)O)[C@H](C)C[C@@H]4CC[C@H]([C@@H](C4)OC)OC(=O)C(C)(CO)CO)C)/C)O)OC)C)C)/C)OC	CID006918289
CC(=O)OC1=CC2=C(S1)CCN(C2)C(C3=CC=CC=C3F)C(=O)C4CC4	CID006918456
C[C@@H]1CC[C@@]23CCC(=O)[C@H]2[C@@]1([C@@H](C[C@@]([C@H]([C@@H]3C)O)(C)C=C)OC(=O)CSC4C[C@H]5CC[C@@H](C4)N5C)C	CID006918462
CCCC1=NN(C2=C1NC(=NC2=O)C3=C(C=CC(=C3)S(=O)(=O)NCCC4CCCN4C)OCCC)C	CID006918523
C1C[C@H](N(C1)C(=O)CNC23CC4CC(C2)CC(C4)(C3)O)C#N	CID006918537
CC(C)C(=O)OC1=C(C=C(C=C1)CO)[C@H](CCN(C(C)C)C(C)C)C2=CC=CC=C2	CID006918558
C(C[C@@H](C(=O)[O-])[NH3+])CNC(=O)N	CID006992098
CC1=C2[C@H](C(=O)[C@@]3([C@H](C[C@@H]4[C@]([C@H]3[C@@H]([C@@](C2(C)C)(C[C@@H]1OC(=O)[C@@H]([C@H](C5=CC=CC=C5)NC(=O)OC(C)(C)C)O)O)OC(=O)C6=CC=CC=C6)(CO4)OC(=O)C)OC)C)OC	CID009854073
C1CC[C@H]([C@@H](C1)N)N.C(=O)(C(=O)[O-])[O-].[Pt+2]	CID009887054
C1CC(C1)(C(=O)[O-])C(=O)[O-].N.N.[Pt+2]	CID010339178
C1[C@@H]2C[C@@H]2N([C@@H]1C#N)C(=O)[C@H](C34CC5CC(C3)CC(C5)(C4)O)N	CID011243969
CCC[NH+]1C[C@@H](C[C@H]2[C@H]1CC3=CNC4=CC=CC2=C34)CSC.CS(=O)(=O)[O-]	CID011292791
C1[C@@H]2[C@@H](C2[NH3+])CN1C3=C(C=C4C(=O)C(=CN(C4=N3)C5=C(C=C(C=C5)F)F)C(=O)[O-])F	CID011464175
C[C@@H](CC1=CC=CC=C1)NC(=O)[C@H](CCCCN)N	CID011597698
C1=CC=C(C=C1)C(C2=CC=CC=C2)NCCNC(C3=CC=CC=C3)C4=CC=CC=C4.Cl.Cl	CID011698390
C1C[C@H](N(C1)C(=O)[C@H](CCCC[NH3+])[NH2+][C@@H](CCC2=CC=CC=C2)C(=O)[O-])C(=O)[O-]	CID011865407
CC[C@H]1C[C@H]2C[C@@]3([C@H]1N(C2)CCC4=C3NC5=CC(=C(C=C45)OC)[C@H]6C[C@@H]\7C([C@@H](CC8=C6NC9=CC=CC=C89)N(C/C7=C/C)C)C(=O)OC)C(=O)OC	CID011953931
COC1=CC=CC=C1N2CCN(CC2)CC(COC3=CC=CC4=CC=CC=C43)O.Cl.Cl	CID011957660
CN(C)C1=CC=CC2=C1C=CC=C2S(=O)(=O)NCCCCN3CCN(CC3)C4=CC=CC=C4OC.C(=C\C(=O)O)\C(=O)O	CID011957682
C1=CC=C2C(=C1)C(=NO2)CS(=N)(=O)O	CID011967800
CC[C@H]1[C@@H]2C[C@H]3[C@H]4[C@@]5(C[C@@H](C2[C@@H]5O)N3[C@@H]1O)C6=CC=CC=C6N4C	CID011972341
CCC12CCC3C(C1CCC2(C#C)O)CCC4=C/C(=N\O)/CCC34	CID013752005
CCN[C@@H]1C[C@@H]([C@H]([C@H]([C@H]1O[C@@H]2[C@@H]([C@@H]([C@@](CO2)(C)O)NC)O)O)O[C@@H]3[C@@H](CC=C(O3)CN)N)N	CID013958226
[N+](=O)([O-])O[Ga](O[N+](=O)[O-])O[N+](=O)[O-]	CID016683902
C[C@@H]1CC[C@H]2C[C@@H](/C(=C/C=C/C=C\[C@H](C[C@H](C(=O)[C@@H]([C@@H](/C(=C/[C@H](C(=O)C[C@H](OC(=O)[C@@H]3CCCCN3C(=O)C(=O)[C@@]1(O2)O)[C@H](C)CC4CC[C@H]([C@@H](C4)OC)O)C)/C)O)OC)C)C)/C)OC	CID017753749
CC[C@H]1[C@@]([C@@H]([C@@H](C(=O)[C@@H](C[C@@]([C@@H]([C@H]([C@@H]([C@H](C(=O)O1)C)O[C@H]2C[C@@]([C@H]([C@@H](O2)C)O)(C)OC)C)O[C@H]3[C@@H]([C@H](C[C@H](O3)C)N(C)C)O)(C)OC)C)C)O)(C)O	CID017753750
CC[C@H]1[C@@]2([C@@H]([C@@H](C(=O)[C@@H](C[C@]([C@@H]([C@H](C(=O)[C@H](C(=O)O1)C)C)O[C@H]3[C@@H]([C@H](C[C@H](O3)C)N(C)C)O)(C)OC)C)C)N(C(=O)O2)CCCCN4C=C(N=C4)C5=CN=CC=C5)C	CID017753754
CC[PH+](CC)CC.CC(=O)OCC1C(C(C(C(O1)[S-])OC(=O)C)OC(=O)C)OC(=O)C.[Au+]	CID017753755
[H+].[H+].C(CCCC(=O)[O-])CCCC(=O)[O-]	CID019347555
CN1CCC(=C2C3=CC=CC=C3CCN4C2=NC=C4C=O)CC1	CID019371515
[H+].C1=CC=C(C=C1)[O-]	CID020488062
CCN(CC)CCS(=O)(=O)[C@@H]1CCN2C1C(=O)O[C@@H]([C@@H](/C=C\C(=O)NC/C=C\C(=C/[C@H](CC(=O)CC3=NC(=CO3)C2=O)O)\C)C)C(C)C	CID021943991
CC[C@H]1C(=O)N2CCC[C@H]2C(=O)N([C@H](C(=O)N3C[C@H](C(=O)CC3C(=O)N[C@H](C(=O)O[C@@H]([C@@H](C(=O)N1)NC(=O)C4=C(C=CC=N4)O)C)C5=CC=CC=C5)CS[C@@H]6CN7CCC6CC7)CC8=CC=C(C=C8)N(C)C)C.CCN(CC)CCS(=O)(=O)[C@@H]1CCN2[C@H]1C(=O)O[C@@H]([C@@H](/C=C\C(=O)NC/C=C\C(=C/[C@H](CC(=O)CC3=NC(=CO3)C2=O)O)\C)C)C(C)C	CID021943993
[H+].C(=O)([O-])[O-].[Na+]	CID022590783
C[C@@H]1CC[C@H]2C[C@@H](/C(=C/C=C\C=C\[C@H](C[C@H](C(=O)[C@@H]([C@@H](/C(=C\[C@H](C(=O)C[C@H](OC(=O)[C@@H]3CCCCN3C(=O)C(=O)[C@@]1(O2)O)[C@H](C)C[C@@H]4CC[C@H]([C@@H](C4)OC)OCCO)C)/C)O)OC)C)C)/C)OC	CID023305274
C[C@H]1CCC[C@@]2([C@@H](O2)C[C@H](NC(=O)C[C@H](C(C(=O)[C@H]([C@H]1O)C)(C)C)O)/C(=C/C3=CSC(=N3)C)/C)C	CID023305354
CCN1CCN(C(=O)C1=O)C(=O)N[C@H](C2=CC=CC=C2)C(=O)N[C@H]3[C@@H]4N(C3=O)[C@H](C(S4)(C)C)C(=O)[O-].[Na+]	CID023666879
C[C@]12CC[C@H]3[C@H]([C@@H]1CCC2=O)CCC4=C3C=CC(=C4)OS(=O)(=O)[O-].[Na+]	CID023667301
C[N+]1([C@H]2CC(C[C@H]1C3C2O3)OC(=O)[C@H](CO)C4=CC=CC=C4)C.[Br-]	CID023724781
CC(C)C1C(=O)NC(CSSCC(C(=O)NC(C(=O)NC(C(=O)NC(C(=O)N1)CCCCN)CC2=CNC3=CC=CC=C32)CC4=CC=C(C=C4)O)NC(=O)C(CC5=CC=CC=C5)N)C(=O)NC(CC6=CC7=CC=CC=C7N6)C(=O)N	CID023725064
CN1CC[C@@]23C=C[C@@H](CC2OC4=C(C=CC(=C34)C1)OC)O	CID024207710
C[S+](CC[C@@H](C(=O)[O-])[NH3+])C[C@@H]1[C@H]([C@H]([C@@H](O1)N2C=NC3=C2N=CN=C3N)O)O	CID024762165
CC(C)CC(C(=O)NC(CCCN=C(N)N)C(=O)N1CCCC1C(=O)NCC(=O)N)NC(=O)C(CC2=CC3=CC=CC=C3C=C2)NC(=O)C(CC4=CC=C(C=C4)O)NC(=O)C(CO)NC(=O)C(CC5=CNC6=CC=CC=C65)NC(=O)C(CC7=CN=CN7)NC(=O)C8CCC(=O)N8	CID025077649
[H+].[H+].CN1CCN(CC1)C2=NC3=CC=CC=C3OC4=C2C=C(C=C4)Cl.C(CC(=O)[O-])C(=O)[O-]	CID025137852
[H+].COC1=C(C=C2C(=C1)C(=NC(=N2)N3CCN(CC3)C(=O)C4COC5=CC=CC=C5O4)N)OC.CS(=O)(=O)[O-]	CID025137856
C1=C(C=C(C(=C1I)OC2=CC(=C(C(=C2)I)O)I)I)C[C@@H](C(=O)[O-])[NH3+]	CID025201348
C1=C(C=C(C(=C1I)OC2=CC(=C(C(=C2)I)O)I)I)CC(C(=O)[O-])[NH3+]	CID025201456
C=CC(CCC(=O)[O-])[NH3+]	CID025202592
C1C(C(=NO1)[O-])[NH3+]	CID025244962
C[NH+](C)CC/C=C\1/C2=CC=CC=C2COC3=C1C=C(C=C3)CC(=O)[O-]	CID025271818
CC(C)C[C@@H](CC(=O)[O-])C[NH3+]	CID025271887
CCOC(=O)[C@@H](CCC1=CC=CC=C1)[NH2+][C@@H](C)C(=O)N2CCC[C@H]2C(=O)[O-]	CID025322997
C[C@](CC1=CC(=C(C=C1)O)O)(C(=O)[O-])N[NH3+]	CID028082766
CCN1C=C(C(=O)C2=CC(=C(N=C21)N3CC[NH2+]CC3)F)C(=O)[O-]	CID028230148
CCOC(=O)[C@H](CCC1=CC=CC=C1)[NH2+][C@@H](C)C(=O)N2[C@H]3CCCC[C@@H]3C[C@H]2C(=O)[O-]	CID037888437
C/C=C/C1=C(N2[C@@H]([C@@H](C2=O)NC(=O)[C@@H](C3=CC=C(C=C3)O)[NH3+])SC1)C(=O)[O-]	CID040466862
CCOC(=O)[C@H](CCC1=CC=CC=C1)[NH2+][C@H]2CCC3=CC=CC=C3N(C2=O)CC(=O)[O-]	CID040466887
CCOC(=O)[C@H](CCC1=CC=CC=C1)[NH2+][C@@H](C)C(=O)N2CC3=CC=CC=C3C[C@H]2C(=O)[O-]	CID040466957
CCCCS(=O)(=O)N[C@@H](CC1=CC=C(C=C1)OCCCCC2CC[NH2+]CC2)C(=O)[O-]	CID040466968
CCOC(=O)[C@H](CCC1=CC=CC=C1)[NH2+][C@@H](C)C(=O)N2CC3=CC(=C(C=C3C[C@H]2C(=O)[O-])OC)OC	CID040466988
CC1=C(SC=C1)C(=CCC[NH+]2CCC[C@H](C2)C(=O)[O-])C3=C(C=CS3)C	CID040467242
CC(=O)N[C@@H]1[C@H](C=C(O[C@H]1[C@@H]([C@@H](CO)O)O)C(=O)[O-])[NH+]=C(N)N	CID040469135
CC1([C@@H](N2[C@H](S1)[C@@H](C2=O)N3C(=O)[C@H]([NH2+]C3(C)C)C4=CC=CC=C4)C(=O)[O-])C	CID040473404
CCOC(=O)[C@H](CCC1=CC=CC=C1)[NH2+][C@@H](C)C(=O)N2CC3(C[C@H]2C(=O)[O-])SCCS3	CID040479741
[H+].[H+].CNC[C@@H]([C@H]([C@@H]([C@@H](CO)O)O)O)O.CNC[C@@H]([C@H]([C@@H]([C@@H](CO)O)O)O)O.C(CN(CC(=O)[O-])CC(=O)[O-])N(CCN(CC(=O)[O-])CC(=O)[O-])CC(=O)[O-].[Gd+3]	CID044144427
C[C@@]1(C(=O)N2[C@H](C(=O)N3CCC[C@H]3[C@@]2(O1)O)CC4=CC=CC=C4)NC(=O)[C@@H]5C[C@H]6[C@@H](CC7=CNC8=CC=CC6=C78)[NH+](C5)C.CS(=O)(=O)[O-]	CID044155030
C([C@@H](C(=O)O)[NH3+])C(=O)[O-]	CID044367445
C(C[NH3+])C(O)(P(=O)(O)O)P(=O)(O)[O-]	CID044400012
C1=CC(=C[NH+]=C1)CC(O)(P(=O)(O)O)P(=O)(O)[O-]	CID044400168
CC1=CC2=C(C=C1C)N(C=N2)[C@@H]3[C@@H]([C@@H]([C@H](O3)CO)OP(=O)([O-])O[C@H](C)CNC(=O)CC[C@@]\4([C@H]([C@@H]5[C@]6([C@@]([C@@H](C(=N6)/C(=C\7/[C@@]([C@@H](C(=N7)/C=C\8/C([C@@H](C(=N8)/C(=C4\[N-]5)/C)CCC(=O)N)(C)C)CCC(=O)N)(C)CC(=O)N)/C)CCC(=O)N)(C)CC(=O)N)C)CC(=O)N)C)O.[OH-].[Co+3]	CID044475014
[H+].[H+].C1CN(CCN1CC/C=C\2/C3=CC=CC=C3SC4=C2C=C(C=C4)C(F)(F)F)CCO.[Cl-].[Cl-]	CID045489762
CC[C@@H](C)[C@@H]1[C@H](CC[C@@]2(O1)C[C@@H]3C[C@H](O2)C/C=C(/[C@H]([C@H](/C=C/C=C/4\CO[C@H]5[C@@]4([C@@H](C=C([C@H]5O)C)C(=O)O3)O)C)O[C@H]6C[C@@H]([C@H]([C@@H](O6)C)O[C@H]7C[C@@H]([C@H]([C@@H](O7)C)O)OC)OC)\C)C.C[C@H]1CC[C@]2(C[C@@H]3C[C@H](O2)C/C=C(/[C@H]([C@H](/C=C/C=C/4\CO[C@H]5[C@@]4([C@@H](C=C([C@H]5O)C)C(=O)O3)O)C)O[C@H]6C[C@@H]([C@H]([C@@H](O6)C)O[C@H]7C[C@@H]([C@H]([C@@H](O7)C)O)OC)OC)\C)…	CID046936176
[H+].CCNC(=O)N1CCN(CC1)CCCC(C2=CC=C(C=C2)F)C3=CC=C(C=C3)F.[Cl-]	CID050986842
CCCCCCCC/C=C\CCCCCCCC(=O)[O-].C(CO)[NH3+]	CID051371306
C[C@H]1C[NH+](CC[C@@]1(C)C2=CC(=CC=C2)O)C[C@H](CC3=CC=CC=C3)C(=O)NCC(=O)[O-]	CID051397022
CC[C@@H]([C@@H](C1=C2C=CC(=O)NC2=C(C=C1)[O-])O)[NH2+]C(C)C	CID051599621
C1=CC=C(C(=C1)C(=O)[O-])[O-].[OH-].[Bi+3]	CID053629521
C([C@@H]([C@@H]1C(=C(C(=O)O1)O)O)O)O	CID054670067
CC1=C(C=CC2=C1OC(=O)C(=C2O)NC(=O)C3=CC(=C(C=C3)O)CC=C(C)C)O[C@H]4[C@@H]([C@@H]([C@H](C(O4)(C)C)OC)OC(=O)N)O	CID054675769
CC1=CN=C(S1)NC(=O)C2=C(C3=CC=CC=C3S(=O)(=O)N2C)O	CID054677470
CN(C)[C@H]1[C@@H]2C[C@@H]3CC4=C(C=CC(=C4C(=C3C(=O)[C@@]2(C(=C(C1=O)C(=O)N)O)O)O)O)N(C)C.Cl	CID054685925
C[C@@H]1C[C@@H]([C@@H]2[C@H](C[C@H]([C@@](O2)(C(=O)C(=O)N3CCCC[C@H]3C(=O)O[C@@H]([C@@H]([C@H](CC(=O)[C@@H](/C=C(/C1)\C)CC=C)O)C)/C(=C\[C@@H]4CC[C@H]([C@@H](C4)OC)O)/C)O)C)OC)OC	CID057417278
[H+].CCCCCCCCCCCCOS(=O)(=O)[O-]	CID057468502
[H+].C1=CC(=C(C(=C1)Cl)CC(=O)N=C(N)N)Cl.[Cl-]	CID060204077
[2H]C([2H])([2H])N(CC/C=C\1/C2=CC=CC=C2SC3=C1C=C(C=C3)Cl)C([2H])([2H])[2H].Cl	CID071314839

## Sheet: compound
drug_name	pubchem_id	entend_lifespan	oxide_resist	pubchemid	smiles
Amoxapine	2170	1	1	CID000002170	C1CN(CCN1)C2=NC3=CC=CC=C3OC4=C2C=C(C=C4)Cl
Amperozide hydrochloride	73334	1	1	CID000073334	CCNC(=O)N1CCN(CC1)CCCC(C2=CC=C(C=C2)F)C3=CC=C(C=C3)F.Cl
Chlorprothixene hydrochloride	102265	1	1	CID000102265	CN(C)CCC=C1C2=CC=CC=C2SC3=C1C=C(C=C3)Cl.Cl
Chlorprothixene hydrochloride	5282478	1	1	CID005282478	CN(C)CC/C=C\1/C2=CC=CC=C2SC3=C1C=C(C=C3)Cl.Cl
Chlorprothixene hydrochloride	5702223	1	1	CID005702223	CN(C)CC/C=C/1\C2=CC=CC=C2SC3=C1C=C(C=C3)Cl.Cl
Chlorprothixene hydrochloride	71314839	1	1	CID071314839	[2H]C([2H])([2H])N(CC/C=C\1/C2=CC=CC=C2SC3=C1C=C(C=C3)Cl)C([2H])([2H])[2H].Cl
cis-(Z)-Flupenthixol dihydrochloride	5282483	1	1	CID005282483	C1CN(CCN1CC/C=C\2/C3=CC=CC=C3SC4=C2C=C(C=C4)C(F)(F)F)CCO.Cl.Cl
DAPH	1697	1	1	CID000001697	C1=CC=C(C=C1)NC2=C(C=C3C(=C2)C(=O)NC3=O)NC4=CC=CC=C4
Dihydroergocristine methanesulfonate	444034	1	1	CID000444034	CC(C)[C@@]1(C(=O)N2[C@H](C(=O)N3CCC[C@H]3[C@@]2(O1)O)CC4=CC=CC=C4)NC(=O)[C@@H]5C[C@H]6[C@@H](CC7=CNC8=CC=CC6=C78)N(C5)C.CS(=O)(=O)O
Dihydroergotamine methanesulfonate	10531	1	1	CID000010531	C[C@@]1(C(=O)N2[C@H](C(=O)N3CCC[C@H]3[C@@]2(O1)O)CC4=CC=CC=C4)NC(=O)[C@@H]5C[C@H]6[C@@H](CC7=CNC8=CC=CC6=C78)N(C5)C
Dihydroergotamine methanesulfonate	71171	1	1	CID000071171	C[C@@]1(C(=O)N2[C@H](C(=O)N3CCC[C@H]3[C@@]2(O1)O)CC4=CC=CC=C4)NC(=O)[C@@H]5C[C@H]6[C@@H](CC7=CNC8=CC=CC6=C78)N(C5)C.CS(=O)(=O)O
Dihydroergotamine methanesulfonate	44155030	1	1	CID044155030	C[C@@]1(C(=O)N2[C@H](C(=O)N3CCC[C@H]3[C@@]2(O1)O)CC4=CC=CC=C4)NC(=O)[C@@H]5C[C@H]6[C@@H](CC7=CNC8=CC=CC6=C78)[NH+](C5)C.CS(=O)(=O)[O-]
Eliprodil	60703	1	1	CID000060703	C1CN(CCC1CC2=CC=C(C=C2)F)CC(C3=CC=C(C=C3)Cl)O
Loxapine succinate	71399	1	1	CID000071399	CN1CCN(CC1)C2=NC3=CC=CC=C3OC4=C2C=C(C=C4)Cl.C(CC(=O)O)C(=O)O
LY-367,265	4605800	1	1	CID004605800	C1CC2=C3C(=CC=C2)N(S(=O)(=O)N3C1)CCN4CCC(=CC4)C5=CNC6=C5C=CC(=C6)F
Metergoline	28693	1	1	CID000028693	CN1C[C@@H](C[C@H]2[C@H]1CC3=CN(C4=CC=CC2=C34)C)CNC(=O)OCC5=CC=CC=C5
Methylergonovine maleate	5281072	1	1	CID005281072	CC[C@@H](CO)NC(=O)[C@H]1CN([C@@H]2CC3=CNC4=CC=CC(=C34)C2=C1)C.C(=C\C(=O)O)\C(=O)O
Mianserin hydrochloride	68551	1	1	CID000068551	CN1CCN2C(C1)C3=CC=CC=C3CC4=CC=CC=C42.Cl
N-(2-[4-(4-Chlorophenyl)piperazin-1-yl]ethyl)-3-methoxybenzamide	3626837	1	1	CID003626837	COC1=CC=CC(=C1)C(=O)NCCN2CCN(CC2)C3=CC=C(C=C3)Cl
Nortriptyline hydrochloride	441358	1	1	CID000441358	CNCCC=C1C2=CC=CC=C2CCC3=CC=CC=C31.Cl
Oxatomide	4615	1	1	CID000004615	C1CN(CCN1CCCN2C3=CC=CC=C3NC2=O)C(C4=CC=CC=C4)C5=CC=CC=C5
PAPP/LY-165,163	121930	1	1	CID000121930	C1CN(CCN1CCC2=CC=C(C=C2)N)C3=CC=CC(=C3)C(F)(F)F
Pergolide methanesulfonate	47812	1	1	CID000047812	CCCN1C[C@@H](C[C@H]2[C@H]1CC3=CNC4=CC=CC2=C34)CSC.CS(=O)(=O)O
Promethazine hydrochloride	6014	1	1	CID000006014	CC(CN1C2=CC=CC=C2SC3=CC=CC=C31)N(C)C.Cl
Propionylpromazine hydrochloride	24351	1	1	CID000024351	CCC(=O)C1=CC2=C(C=C1)SC3=CC=CC=C3N2CCCN(C)C.Cl
Trequinsin hydrochloride	3060974	1	1	CID003060974	CC1=CC(=C(C(=C1)C)N=C2C=C3C4=CC(=C(C=C4CCN3C(=O)N2C)OC)OC)C.Cl
(R,R)-cis-Diethyl tetrahydro-2,8-chrysenediol	446849	1	0	CID000446849	CC[C@@H]1CC2=C(C=CC(=C2)O)C3=C1C4=C(C[C@H]3CC)C=C(C=C4)O
3,4-Dichloroisocoumarin	1609	1	0	CID000001609	C1=CC=C2C(=C1)C(=C(OC2=O)Cl)Cl
4-Phenyl-3-furoxancarbonitrile	1756	1	0	CID000001756	C1=CC=C(C=C1)C2=NO[N+](=C2C#N)[O-]
7-Cyclopentyl-5-(4-phenoxy)phenyl-7H-pyrrolo[2,3-d]pyrimidin-4-ylamine	6603792	1	0	CID006603792	C1CCC(C1)N2C=C(C3=C2N=CN=C3N)C4=CC=C(C=C4)OC5=CC=CC=C5
AMN082	11698390	1	0	CID011698390	C1=CC=C(C=C1)C(C2=CC=CC=C2)NCCNC(C3=CC=CC=C3)C4=CC=CC=C4.Cl.Cl
beta-Estradiol	5757	1	0	CID000005757	C[C@]12CC[C@H]3[C@H]([C@@H]1CC[C@@H]2O)CCC4=C3C=CC(=C4)O
BRL 15572	3654103	1	0	CID003654103	C1CN(CCN1CC(C(C2=CC=CC=C2)C3=CC=CC=C3)O)C4=CC(=CC=C4)Cl
BRL 15572	9891303	1	0	CID009891303	C1CN(CCN1CC(C(C2=CC=CC=C2)C3=CC=CC=C3)O)C4=CC(=CC=C4)Cl.Cl.Cl
BRL 15572	11957475	1	0	CID011957475	C1CN(CCN1CC(C(C2=CC=CC=C2)C3=CC=CC=C3)O)C4=CC(=CC=C4)Cl.Cl
BRL 50481	2921148	1	0	CID002921148	CC1=C(C=C(C=C1)[N+](=O)[O-])S(=O)(=O)N(C)C
BTCP hydrochloride	11957484	1	0	CID011957484	C1CCC(CC1)(C2=CC3=CC=CC=C3S2)N4CCCCC4.Cl
Cinnarizine	1547484	1	0	CID001547484	C1CN(CCN1C/C=C/C2=CC=CC=C2)C(C3=CC=CC=C3)C4=CC=CC=C4
Cortexolone maleate	6604000	1	0	CID006604000	CN(C)C1=CC=CC2=C1C=CC=C2S(=O)(=O)NCCCCN3CCN(CC3)C4=CC=CC=C4OC
Cortexolone maleate	11957682	1	0	CID011957682	CN(C)C1=CC=CC2=C1C=CC=C2S(=O)(=O)NCCCCN3CCN(CC3)C4=CC=CC=C4OC.C(=C\C(=O)O)\C(=O)O
Cyclosporin A	2909	1	0	CID000002909	CCC1C(=O)N(CC(=O)N(C(C(=O)NC(C(=O)N(C(C(=O)NC(C(=O)NC(C(=O)N(C(C(=O)N(C(C(=O)N(C(C(=O)N(C(C(=O)N1)C(C(C)CC=CC)O)C)C(C)C)C)CC(C)C)C)CC(C)C)C)C)C)CC(C)C)C)C(C)C)CC(C)C)C)C
Cyclosporin A	5280754	1	0	CID005280754	CCC1C(=O)N(CC(=O)N(C(C(=O)NC(C(=O)N(C(C(=O)NC(C(=O)NC(C(=O)N(C(C(=O)N(C(C(=O)N(C(C(=O)N(C(C(=O)N1)C(C(C)C/C=C/C)O)C)C(C)C)C)CC(C)C)C)CC(C)C)C)C)C)CC(C)C)C)C(C)C)CC(C)C)C)C
Cyclosporin A	5284373	1	0	CID005284373	CC[C@H]1C(=O)N(CC(=O)N([C@H](C(=O)N[C@H](C(=O)N([C@H](C(=O)N[C@H](C(=O)N[C@@H](C(=O)N([C@H](C(=O)N([C@H](C(=O)N([C@H](C(=O)N([C@H](C(=O)N1)[C@@H]([C@H](C)C/C=C/C)O)C)C(C)C)C)CC(C)C)C)CC(C)C)C)C)C)CC(C)C)C)C(C)C)CC(C)C)C)C
Cyclosporin A	5458585	1	0	CID005458585	CCC1C(=O)N(CC(=O)N(C(C(=O)NC(C(=O)N(C(C(=O)NC(C(=O)NC(C(=O)N(C(C(=O)N(C(C(=O)N(C(C(=O)N(C(C(=O)N1)[C@H]([C@@H](C)C/C=C/C)O)C)C(C)C)C)CC(C)C)C)CC(C)C)C)C)C)CC(C)C)C)C(C)C)CC(C)C)C)C
Cyclosporin A	5497195	1	0	CID005497195	CCC1C(=O)N(CC(=O)N(C(C(=O)NC(C(=O)N(C(C(=O)NC(C(=O)NC(C(=O)N(C(C(=O)N(C(C(=O)N(C(C(=O)N(C(C(=O)N1)[C@H]([C@H](C)C/C=C\C)O)C)C(C)C)C)CC(C)C)C)CC(C)C)C)C)C)CC(C)C)C)C(C)C)CC(C)C)C)C
Cyclosporin A	6435893	1	0	CID006435893	CCC1C(=O)N(CC(=O)N(C(C(=O)NC(C(=O)N(C(C(=O)NC(C(=O)NC(C(=O)N(C(C(=O)N(C(C(=O)N(C(C(=O)N(C(C(=O)N1)[C@@H]([C@H](C)C/C=C/C)O)C)C(C)C)C)CC(C)C)C)CC(C)C)C)C)C)CC(C)C)C)C(C)C)CC(C)C)C)C
Cyclosporin A	16404350	1	0	CID016404350	CCC1C(=O)N(CC(=O)N(C(C(=O)NC(C(=O)N(C(C(=O)NC(C(=O)N[C@@H](C(=O)N(C(C(=O)N(C(C(=O)N(C(C(=O)N(C(C(=O)N1)[C@@H]([C@H](C)C/C=C/C)O)C)C(C)C)C)CC(C)C)C)CC(C)C)C)C)C)CC(C)C)C)C(C)C)CC(C)C)C)C
Cyclosporin A	24883466	1	0	CID024883466	CC[C@@H]1C(=O)N(CC(=O)N([C@H](C(=O)N[C@H](C(=O)N([C@@H](C(=O)N[C@H](C(=O)N[C@H](C(=O)N([C@H](C(=O)N([C@H](C(=O)N([C@@H](C(=O)N([C@H](C(=O)N1)[C@@H]([C@H](C)C/C=C/C)O)C)C(C)C)C)CC(C)C)C)CC(C)C)C)C)C)CC(C)C)C)C(C)C)CC(C)C)C)C
Cyclosporin A	49867938	1	0	CID049867938	CC[C@H]1C(=O)N(CC(=O)N([C@H](C(=O)N[C@H](C(=O)N([C@H](C(=O)N[C@H](C(=O)N[C@@H](C(=O)N([C@H](C(=O)N([C@H](C(=O)N(C(C(=O)N([C@H](C(=O)N1)[C@@H]([C@H](C)C/C=C/C)O)C)C(C)C)C)CC(C)C)C)CC(C)C)C)C)C)CC(C)C)C)C(C)C)CC(C)C)C)C
Cyclosporin A	71306795	1	0	CID071306795	CC[C@H]1C(=O)N(CC(=O)N([C@H](C(=O)NC(C(=O)N([C@H](C(=O)N[C@@H](C(=O)N[C@@H](C(=O)N([C@@H](C(=O)N([C@@H](C(=O)N([C@H](C(=O)N([C@@H](C(=O)N1)C(C(C)CC=CC)O)C)C(C)C)C)CC(C)C)C)CC(C)C)C)C)C)CC(C)C)C)C(C)C)CC(C)C)C)C
Cyclosporin A	71463825	1	0	CID071463825	CC[C@H]1C(=O)N(CC(=O)N([C@H](C(=O)N[C@H](C(=O)N([C@H](C(=O)N[C@H](C(=O)N[C@@H](C(=O)N([C@H](C(=O)N([C@H](C(=O)N([C@H](C(=O)N([C@H](C(=O)N1)[C@H]([C@H](C)C/C=C/C)O)C)C(C)C)C)CC(C)C)C)CC(C)C)C)C)C)CC(C)C)C)C(C)C)CC(C)C)C)C
Cyclosporin A	73896891	1	0	CID073896891	CC[C@H]1C(=O)N(CC(=O)N([C@H](C(=O)N[C@H](C(=O)N([C@H](C(=O)N[C@H](C(=O)N[C@@H](C(=O)N([C@@H](C(=O)N([C@H](C(=O)N([C@H](C(=O)N([C@H](C(=O)N1)[C@@H]([C@H](C)C/C=C/C)O)C)C(C)C)C)CC(C)C)C)CC(C)C)C)C)C)CC(C)C)C)C(C)C)CC(C)C)C)C
Cyproterone acetate	9880	1	0	CID000009880	CC(=O)[C@]1(CC[C@@H]2[C@@]1(CC[C@H]3[C@H]2C=C(C4=CC(=O)[C@@H]5C[C@@H]5[C@]34C)Cl)C)OC(=O)C
Danazol	28417	1	0	CID000028417	C[C@]12CC[C@H]3[C@H]([C@@H]1CC[C@]2(C#C)O)CCC4=CC5=C(C[C@]34C)C=NO5
Demeclocycline hydrochloride	54686764	1	0	CID054686764	CN(C)[C@H]1[C@@H]2C[C@@H]3[C@@H](C4=C(C=CC(=C4C(=C3C(=O)[C@@]2(C(=C(C1=O)C(=O)N)O)O)O)O)Cl)O.Cl
Doxazosin mesylate	62978	1	0	CID000062978	COC1=C(C=C2C(=C1)C(=NC(=N2)N3CCN(CC3)C(=O)C4COC5=CC=CC=C5O4)N)OC.CS(=O)(=O)O
Doxycycline hydrochloride	54685920	1	0	CID054685920	C[C@@H]1[C@H]2[C@@H]([C@H]3[C@@H](C(=O)C(=C([C@]3(C(=O)C2=C(C4=C1C=CC=C4O)O)O)O)C(=O)N)N(C)C)O.Cl
Guanabenz acetate	5702062	1	0	CID005702062	CC(=O)O.C1=CC(=C(C(=C1)Cl)/C=N/N=C(N)N)Cl
Guanabenz acetate	5702063	1	0	CID005702063	C1=CC(=C(C(=C1)Cl)/C=N/N=C(N)N)Cl
Guanabenz acetate	9570374	1	0	CID009570374	CC(=O)[O-].C1=CC(=C(C(=C1)Cl)/C=N/N=C(/[NH3+])\N)Cl
Guanfacine hydrochloride	71401	1	0	CID000071401	C1=CC(=C(C(=C1)Cl)CC(=O)N=C(N)N)Cl.Cl
Hexahydro-sila-difenidol hydrochloride, p-fluoro analog	11957564	1	0	CID011957564	C1CCC(CC1)[Si](CCCN2CCCCC2)(C3=CC=C(C=C3)F)O.Cl
Kenpaullone	3820	1	0	CID000003820	C1C2=C(C3=CC=CC=C3NC1=O)NC4=C2C=C(C=C4)Br
Ketanserin tartrate	3822	1	0	CID000003822	C1CN(CCC1C(=O)C2=CC=C(C=C2)F)CCN3C(=O)C4=CC=CC=C4NC3=O
Ketanserin tartrate	135348	1	0	CID000135348	C1CN(CCC1C(=O)C2=CC=C(C=C2)F)CCN3C(=O)C4=CC=CC=C4NC3=O.C(C(C(=O)O)O)(C(=O)O)O
Ketanserin tartrate	6420005	1	0	CID006420005	C1CN(CCC1C(=O)C2=CC=C(C=C2)F)CCN3C(=O)C4=CC=CC=C4NC3=O.C(C(C(=O)O)O)(C(=O)O)O.O
Ketanserin tartrate	16219944	1	0	CID016219944	C1CN(CCC1C(=O)C2=CC=C(C=C2)F)CCN3C(=O)C4=CC=CC=C4NC3=O.[C@@H]([C@H](C(=O)O)O)(C(=O)O)O
LFM-A13	54676905	1	0	CID054676905	C/C(=C(\C#N)/C(=O)NC1=C(C=CC(=C1)Br)Br)/O
Loratadine	3957	1	0	CID000003957	CCOC(=O)N1CCC(=C2C3=C(CCC4=C2N=CC=C4)C=C(C=C3)Cl)CC1
Minocycline hydrochloride	54685925	1	0	CID054685925	CN(C)[C@H]1[C@@H]2C[C@@H]3CC4=C(C=CC(=C4C(=C3C(=O)[C@@]2(C(=C(C1=O)C(=O)N)O)O)O)O)N(C)C.Cl
Naftopidil dihydrochloride	11957660	1	0	CID011957660	COC1=CC=CC=C1N2CCN(CC2)CC(COC3=CC=CC4=CC=CC=C43)O.Cl.Cl
Nicardipine hydrochloride	41114	1	0	CID000041114	CC1=C(C(C(=C(N1)C)C(=O)OCCN(C)CC2=CC=CC=C2)C3=CC(=CC=C3)[N+](=O)[O-])C(=O)OC.Cl
Nitrendipine	4507	1	0	CID000004507	CCOC(=O)C1=C(NC(=C(C1C2=CC(=CC=C2)[N+](=O)[O-])C(=O)OC)C)C
Octoclothepin maleate	1238	1	0	CID000001238	CN1CCN(CC1)C2CC3=CC=CC=C3SC4=C2C=C(C=C4)Cl
Quinidine sulfate	5768	1	0	CID000005768	COC1=CC2=C(C=CN=C2C=C1)[C@@H]([C@H]3CC4CCN3C[C@@H]4C=C)O.COC1=CC2=C(C=CN=C2C=C1)[C@@H]([C@H]3CC4CCN3C[C@@H]4C=C)O.OS(=O)(=O)O
Quinidine sulfate	5953	1	0	CID000005953	COC1=CC2=C(C=CN=C2C=C1)[C@@H]([C@H]3CC4CCN3C[C@@H]4C=C)O
Quinidine sulfate	11069	1	0	CID000011069	COC1=CC2=C(C=CN=C2C=C1)C(C3CC4CCN3CC4C=C)O.OS(=O)(=O)O
Quinidine sulfate	64640	1	0	CID000064640	COC1=CC2=C(C=CN=C2C=C1)[C@@H]([C@H]3CC4CCN3C[C@@H]4C=C)O.COC1=CC2=C(C=CN=C2C=C1)[C@@H]([C@H]3CC4CCN3C[C@@H]4C=C)O.O.O.OS(=O)(=O)O
Quinidine sulfate	441074	1	0	CID000441074	COC1=CC2=C(C=CN=C2C=C1)[C@@H]([C@H]3C[C@@H]4CCN3C[C@@H]4C=C)O
Quinidine sulfate	441326	1	0	CID000441326	COC1=CC2=C(C=CN=C2C=C1)[C@@H]([C@H]3C[C@@H]4CCN3C[C@@H]4C=C)O.COC1=CC2=C(C=CN=C2C=C1)[C@@H]([C@H]3C[C@@H]4CCN3C[C@@H]4C=C)O.OS(=O)(=O)O
Quinidine sulfate	5748152	1	0	CID005748152	COC1=CC2=C(C=CN=C2C=C1)[C@H]([C@H]3C[C@H]4CCN3C[C@H]4C=C)O
Quinidine sulfate	23424038	1	0	CID023424038	COC1=CC2=C(C=CN=C2C=C1)[C@@H](C3CC4CCN3CC4C=C)O.OS(=O)(=O)O
Quinidine sulfate	23424040	1	0	CID023424040	COC1=CC2=C(C=CN=C2C=C1)C(C3CC4CCN3CC4C=C)O.COC1=CC2=C(C=CN=C2C=C1)C(C3CC4CCN3CC4C=C)O.OS(=O)(=O)O
Quinidine sulfate	24867529	1	0	CID024867529	COC1=CC2=C(C=CN=C2C=C1)[C@H]([C@H]3C[C@H]4CCN3C[C@H]4C=C)O.COC1=CC2=C(C=CN=C2C=C1)[C@H]([C@H]3C[C@H]4CCN3C[C@H]4C=C)O.OS(=O)(=O)O
Quinidine sulfate	73555141	1	0	CID073555141	COC1=CC2=C(C=CN=C2C=C1)C(C3CC4CC[NH+]3CC4C=C)O.COC1=CC2=C(C=CN=C2C=C1)C(C3CC4CC[NH+]3CC4C=C)O.[O-]S(=O)(=O)[O-]
Quinine sulfate	11069	0	0	CID000011069	COC1=CC2=C(C=CN=C2C=C1)C(C3CC4CCN3CC4C=C)O.OS(=O)(=O)O
SU 4312	6450842	1	0	CID006450842	CN(C)C1=CC=C(C=C1)/C=C\2/C3=CC=CC=C3NC2=O
Thioridazine hydrochloride	66062	1	0	CID000066062	CN1CCCCC1CCN2C3=CC=CC=C3SC4=C2C=C(C=C4)SC.Cl
Tyrphostin AG 1478	2051	1	0	CID000002051	COC1=C(C=C2C(=C1)C(=NC=N2)NC3=CC(=CC=C3)Cl)OC
Vincristine sulfate	249332	1	0	CID000249332	CC[C@@]1(C[C@@H]2C[C@@](C3=C(CCN(C2)C1)C4=CC=CC=C4N3)(C5=C(C=C6C(=C5)[C@]78CCN9[C@H]7[C@@](C=CC9)([C@H]([C@@]([C@@H]8N6C=O)(C(=O)OC)O)OC(=O)C)CC)OC)C(=O)OC)O.OS(=O)(=O)O
Vincristine sulfate	5388992	1	0	CID005388992	CC[C@@]1(C[C@H]2C[C@@](C3=C(CCN(C2)C1)C4=CC=CC=C4N3)(C5=C(C=C6C(=C5)[C@]78CCN9[C@H]7[C@@](C=CC9)([C@H]([C@@]([C@@H]8N6C=O)(C(=O)OC)O)OC(=O)C)CC)OC)C(=O)OC)O.OS(=O)(=O)O
Vincristine sulfate	9832825	1	0	CID009832825	CC[C@@]1(CC2C[C@@](C3=C(CCN(C2)C1)C4=CC=CC=C4N3)(C5=C(C=C6C(=C5)[C@]78CCN9[C@H]7[C@@](C=CC9)([C@H]([C@@]([C@@H]8N6C=O)(C(=O)OC)O)OC(=O)C)CC)OC)C(=O)OC)O.OS(=O)(=O)O
Vincristine sulfate	11957714	1	0	CID011957714	CC[C@@]12C=CCN3[C@@H]1[C@]4(CC3)C([C@]([C@@H]2OC(=O)C)(C(=O)OC)O)N(C5=CC(=C(C=C45)[C@]6(CC7CC(CN(C7)CCC8=C6NC9=CC=CC=C89)(CC)O)C(=O)OC)OC)C=O.OS(=O)(=O)O
Vincristine sulfate	21864436	1	0	CID021864436	CCC1(CC2CC(C3=C(CCN(C2)C1)C4=CC=CC=C4N3)(C5=C(C=C6C(=C5)C78CCN9C7C(C=CC9)(C(C(C8N6C=O)(C(=O)OC)O)OC(=O)C)CC)OC)C(=O)OC)O.OS(=O)(=O)O
Vincristine sulfate	45073403	1	0	CID045073403	CC[C@@]1(C[C@@H]2C[C@@](C3=C(CCN(C2)C1)C4=CC=CC=C4N3)(C5=C(C=C6C(=C5)[C@]78CCN9C7[C@@](C=CC9)([C@H]([C@@](C8N6C=O)(C(=O)OC)O)OC(=O)C)CC)OC)C(=O)OC)O.OS(=O)(=O)O
Vincristine sulfate	45356935	1	0	CID045356935	CC[C@@]1(C[C@H]2C[C@@](C3=C(CCN(C2)C1)C4=CC=CC=C4N3)(C5=C(C=C6C(=C5)[C@]78CCN9C7[C@@](C=CC9)([C@H]([C@@](C8N6C=O)(C(=O)OC)O)OC(=O)C)CC)OC)C(=O)OC)O.OS(=O)(=O)O
Vincristine sulfate	71752951	1	0	CID071752951	CC[C@@]1(C[C@@H]2C[C@@](C3=C(CCN(C2)C1)C4=CC=CC=C4N3)(C5=C(C=C6C(=C5)[C@]78CCN9[C@H]7[C@@](C=CC9)([C@@H]([C@@]([C@@H]8N6C=O)(C(=O)OC)O)OC(=O)C)CC)OC)C(=O)OC)O.OS(=O)(=O)O
Vinpocetine	443955	1	0	CID000443955	CC[C@@]12CCCN3[C@@H]1C4=C(CC3)C5=CC=CC=C5N4C(=C2)C(=O)OCC
GABA	119	0	0	CID000000119	C(CC(=O)O)CN
Acetamide	178	0	0	CID000000178	CC(=O)N
Pyrocatechol	289	0	0	CID000000289	C1=CC=C(C(=C1)O)O
DL-Cycloserine	401	0	0	CID000000401	C1C(C(=O)NO1)N
Phosphonoacetic acid	546	0	0	CID000000546	C(C(=O)O)P(=O)(O)O
3,4-Dihydroxyphenylacetic acid	547	0	0	CID000000547	C1=CC(=C(C=C1CC(=O)O)O)O
6-Aminohexanoic acid	564	0	0	CID000000564	C(CCC(=O)O)CCN
2,3-Butanedione	650	0	0	CID000000650	CC(=O)C(=O)C
Hydroquinone	785	0	0	CID000000785	C1=CC(=CC=C1O)O
Melatonin	896	0	0	CID000000896	CC(=O)NCCC1=CNC2=C1C=C(C=C2)OC
N-Acetyl-5-hydroxytryptamine	903	0	0	CID000000903	CC(=O)NCCC1=CNC2=C1C=C(C=C2)O
Pyrazinecarboxamide	1046	0	0	CID000001046	C1=CN=C(C=N1)C(=O)N
Quinolinic acid	1066	0	0	CID000001066	C1=CC(=C(N=C1)C(=O)O)C(=O)O
Taurine	1123	0	0	CID000001123	C(CS(=O)(=O)O)N
(+)-Quisqualic acid	1209	0	0	CID000001209	C(C(C(=O)O)N)N1C(=O)NC(=O)O1
(-)-Perillic acid	1256	0	0	CID000001256	CC(=C)C1CCC(=CC1)C(=O)O
1,10-Diaminodecane	1317	0	0	CID000001317	C(CCCCCN)CCCCN
1,3-Diethyl-8-phenylxanthine	1328	0	0	CID000001328	CCN1C2=C(C(=O)N(C1=O)CC)NC(=N2)C3=CC=CC=C3
8-Cyclopentyl-1,3-dipropylxanthine	1329	0	0	CID000001329	CCCN1C2=C(C(=O)N(C1=O)CCC)NC(=N2)C3CCCC3
1,3-Dipropyl-8-p-sulfophenylxanthine	1330	0	0	CID000001330	CCCN1C2=C(C(=O)N(C1=O)CCC)NC(=N2)C3=CC=C(C=C3)S(=O)(=O)O
1,5-Isoquinolinediol	1340	0	0	CID000001340	C1=CC2=C(C=CNC2=O)C(=C1)O
PK 11195	1345	0	0	CID000001345	CCC(C)N(C)C(=O)C1=CC2=CC=CC=C2C(=N1)C3=CC=CC=C3Cl
1-[2-(Trifluoromethyl)phenyl]imidazole	1359	0	0	CID000001359	C1=CC=C(C(=C1)C(F)(F)F)N2C=CN=C2
1-Allyl-3,7-dimethyl-8-p-sulfophenylxanthine	1365	0	0	CID000001365	CN1C2=C(N=C1C3=CC=C(C=C3)S(=O)(=O)O)N(C(=O)N(C2=O)CC=C)C
1-Aminobenzotriazole	1367	0	0	CID000001367	C1=CC=C2C(=C1)N=NN2N
1-Methylimidazole	1390	0	0	CID000001390	CN1C=CN=C1
ODQ	1456	0	0	CID000001456	C1=CC=C2C(=C1)N=CC3=NOC(=O)N23
2-Hydroxysaclofen	1564	0	0	CID000001564	C1=CC(=CC=C1C(CN)(CS(=O)(=O)O)O)Cl
2-Phenylaminoadenosine	1585	0	0	CID000001585	C1=CC=C(C=C1)NC2=NC3=C(C(=N2)N)N=CN3C4C(C(C(O4)CO)O)O
Phaclofen	1641	0	0	CID000001641	C1=CC(=CC=C1C(CN)CP(=O)(O)O)Cl
3-aminobenzamide	1645	0	0	CID000001645	C1=CC(=CC(=C1)N)C(=O)N
3-Bromo-7-nitroindazole	1649	0	0	CID000001649	C1=CC2=C(NN=C2C(=C1)[N+](=O)[O-])Br
3-n-Propylxanthine	1676	0	0	CID000001676	CCCN1C2=C(C(=O)NC1=O)NC=N2
3-Nitropropionic acid	1678	0	0	CID000001678	C(C[N+](=O)[O-])C(=O)O
3-Tropanyl-3,5-dichlorobenzoate	1683	0	0	CID000001683	CN1C2CCC1CC(C2)OC(=O)C3=CC(=CC(=C3)Cl)Cl
4-Amino-1,8-naphthalimide	1720	0	0	CID000001720	C1=CC2=C(C=CC3=C2C(=C1)C(=O)NC3=O)N
4-Aminopyridine	1727	0	0	CID000001727	C1=CN=CC=C1N
4-Chloromercuribenzoic acid	1730	0	0	CID000001730	C1=CC(=CC=C1C(=O)O)[Hg]Cl
4-Hydroxy-3-methoxyphenylacetic acid	1738	0	0	CID000001738	COC1=C(C=CC(=C1)CC(=O)O)O
4-Hydroxybenzhydrazide	1742	0	0	CID000001742	C1=CC(=CC=C1C(=O)NN)O
5,5-Dimethyl-1-pyrroline-N-oxide	1774	0	0	CID000001774	CC1(CCC=[N+]1[O-])C
5,5-Diphenylhydantoin	1775	0	0	CID000001775	C1=CC=C(C=C1)C2(C(=O)NC(=O)N2)C3=CC=CC=C3
Phenytoin sodium	1775	0	0	CID000001775	C1=CC=C(C=C1)C2(C(=O)NC(=O)N2)C3=CC=CC=C3
5,7-Dichlorokynurenic acid	1779	0	0	CID000001779	C1=C(C=C2C(=C1Cl)C(=O)C=C(N2)C(=O)O)Cl
5-(N,N-hexamethylene)amiloride	1794	0	0	CID000001794	C1CCCN(CC1)C2=NC(=C(N=C2Cl)C(=O)N=C(N)N)N
5-(N-Ethyl-N-isopropyl)amiloride	1795	0	0	CID000001795	CCN(C1=NC(=C(N=C1Cl)C(=O)N=C(N)N)N)C(C)C
5-Fluoroindole-2-carboxylic acid	1820	0	0	CID000001820	C1=CC2=C(C=C1F)C=C(N2)C(=O)O
5-Hydroxyindolacetic acid	1826	0	0	CID000001826	C1=CC2=C(C=C1O)C(=CN2)CC(=O)O
6,7-Dichloroquinoxaline-2,3-dione	1845	0	0	CID000001845	C1=C2C(=CC(=C1Cl)Cl)NC(=O)C(=O)N2
6(5H)-Phenanthridinone	1853	0	0	CID000001853	C1=CC=C2C(=C1)C3=CC=CC=C3NC2=O
6-Chloromelatonin	1858	0	0	CID000001858	CC(=O)NCCC1=CNC2=CC(=C(C=C21)OC)Cl
6-Hydroxymelatonin	1864	0	0	CID000001864	CC(=O)NCCC1=CNC2=CC(=C(C=C21)OC)O
6-Methoxy-1,2,3,4-tetrahydro-9H-pyrido[3,4b] indole	1868	0	0	CID000001868	COC1=CC2=C(C=C1)NC3=C2CCNC3
6-Nitroso-1,2-benzopyrone	1871	0	0	CID000001871	C1=CC2=C(C=CC(=O)O2)C=C1N=O
7-Chlorokynurenic acid	1884	0	0	CID000001884	C1=CC2=C(C=C1Cl)NC(=CC2=O)C(=O)O
7-Nitroindazole	1893	0	0	CID000001893	C1=CC2=C(C(=C1)[N+](=O)[O-])NN=C2
8-(p-Sulfophenyl)theophylline	1908	0	0	CID000001908	CN1C2=C(C(=O)N(C1=O)C)NC(=N2)C3=CC=C(C=C3)S(=O)(=O)O
8-Cyclopentyl-1,3-dimethylxanthine	1917	0	0	CID000001917	CN1C2=C(C(=O)N(C1=O)C)NC(=N2)C3CCCC3
1,3-Dimethyl-8-phenylxanthine	1922	0	0	CID000001922	CN1C2=C(C(=O)N(C1=O)C)NC(=N2)C3=CC=CC=C3
Calcimycin	1959	0	0	CID000001959	CC1CCC2(C(CC(C(O2)C(C)C(=O)C3=CC=CN3)C)C)OC1CC4=NC5=C(O4)C=CC(=C5C(=O)O)NC
AA-861	1967	0	0	CID000001967	CC1=C(C(=O)C(=C(C1=O)C)CCCCC#CCCCC#CCO)C
Acetazolamide	1986	0	0	CID000001986	CC(=O)NC1=NN=C(S1)S(=O)(=O)N
Acetohexamide	1989	0	0	CID000001989	CC(=O)C1=CC=C(C=C1)S(=O)(=O)NC(=O)NC2CCCCC2
Acyclovir	2022	0	0	CID000002022	C1=NC2=C(N1COCCO)NC(=NC2=O)N
Tyrphostin AG 126	2046	0	0	CID000002046	C1=CC(=C(C=C1C=C(C#N)C#N)O)[N+](=O)[O-]
Tyrphostin 23	2052	0	0	CID000002052	C1=CC(=C(C=C1C=C(C#N)C#N)O)O
Tyrphostin 25	2061	0	0	CID000002061	C1=C(C=C(C(=C1O)O)O)C=C(C#N)C#N
Tyrphostin 1	2063	0	0	CID000002063	COC1=CC=C(C=C1)C=C(C#N)C#N
AIDA	2071	0	0	CID000002071	C1CC(C2=C1C=C(C=C2)C(=O)O)(C(=O)O)N
Salbutamol	2083	0	0	CID000002083	CC(C)(C)NCC(C1=CC(=C(C=C1)O)CO)O
Allopurinol	2094	0	0	CID000002094	C1=C2C(=NC=NC2=O)NN1
Altretamine	2123	0	0	CID000002123	CN(C)C1=NC(=NC(=N1)N(C)C)N(C)C
Amfonelic acid	2137	0	0	CID000002137	CCN1C=C(C(=O)C2=C1N=C(C=C2)CC3=CC=CC=C3)C(=O)O
Amifostine	2141	0	0	CID000002141	C(CN)CNCCSP(=O)(O)O
Aminobenztropine	2143	0	0	CID000002143	CN1C2CCC1CC(C2)OC(C3=CC=CC=C3)C4=CC=CC=C4N
Theophylline	2153	0	0	CID000002153	CN1C2=C(C(=O)N(C1=O)C)NC=N2
Aminopterin	2154	0	0	CID000002154	C1=CC(=CC=C1C(=O)NC(CCC(=O)O)C(=O)O)NCC2=CN=C3C(=N2)C(=NC(=N3)N)N
Aniracetam	2196	0	0	CID000002196	COC1=CC=C(C=C1)C(=O)N2CCCC2=O
Acetylsalicylic acid	2244	0	0	CID000002244	CC(=O)OC1=CC=CC=C1C(=O)O
Astaxanthin	2246	0	0	CID000002246	CC1=C(C(CC(C1=O)O)(C)C)C=CC(=CC=CC(=CC=CC=C(C)C=CC=C(C)C=CC2=C(C(=O)C(CC2(C)C)O)C)C)C
ATPA	2253	0	0	CID000002253	CC(C)(C)C1=C(C(=O)NO1)CC(C(=O)O)N
Aurintricarboxylic acid	2259	0	0	CID000002259	C1=CC(=C(C=C1C(=C2C=CC(=O)C(=C2)C(=O)O)C3=CC(=C(C=C3)O)C(=O)O)C(=O)O)O
Azathioprine	2265	0	0	CID000002265	CN1C=NC(=C1SC2=NC=NC3=C2NC=N3)[N+](=O)[O-]
Azelaic acid	2266	0	0	CID000002266	C(CCCC(=O)O)CCCC(=O)O
Beclomethasone	2308	0	0	CID000002308	CC1CC2C3CCC4=CC(=O)C=CC4(C3(C(CC2(C1(C(=O)CO)O)C)O)Cl)C
Benzamide	2331	0	0	CID000002331	C1=CC=C(C=C1)C(=O)N
Benztropine mesylate	2344	0	0	CID000002344	CN1C2CCC1CC(C2)OC(C3=CC=CC=C3)C4=CC=CC=C4
Indomethacin morpholinylamide	2415	0	0	CID000002415	CC1=C(C2=C(N1C(=O)C3=CC=C(C=C3)Cl)C=CC(=C2)OC)CC(=O)N4CCOCC4
UK 14,304	2435	0	0	CID000002435	C1CN=C(N1)NC2=C(C3=NC=CN=C3C=C2)Br
BRL 37344 sodium	2436	0	0	CID000002436	CC(CC1=CC=C(C=C1)OCC(=O)[O-])NCC(C2=CC(=CC=C2)Cl)O.[Na+]
Bumetanide	2471	0	0	CID000002471	CCCCNC1=C(C(=CC(=C1)C(=O)O)S(=O)(=O)N)OC2=CC=CC=C2
Caffeine	2519	0	0	CID000002519	CN1C=NC2=C1C(=O)N(C(=O)N2C)C
Cantharidic Acid	2544	0	0	CID000002544	CC1(C2CCC(C1(C)C(=O)O)O2)C(=O)O
Cantharidin	2545	0	0	CID000002545	CC12C3CCC(C1(C(=O)OC2=O)C)O3
Carbamazepine	2554	0	0	CID000002554	C1=CC=C2C(=C1)C=CC3=CC=CC=C3N2C(=O)N
S-(-)-Carbidopa	2563	0	0	CID000002563	CC(CC1=CC(=C(C=C1)O)O)(C(=O)O)NN
Carboplatin	2567	0	0	CID000002567	C1CC(C1)(C(=O)O)C(=O)O.[Pt]
Carisoprodol	2576	0	0	CID000002576	CCCC(C)(COC(=O)N)COC(=O)NC(C)C
Carmustine	2578	0	0	CID000002578	C(CCl)NC(=O)N(CCCl)N=O
CGS-15943	2690	0	0	CID000002690	C1=COC(=C1)C2=NN3C(=N2)C4=C(C=CC(=C4)Cl)N=C3N
N6-Cyclohexyladenosine	2692	0	0	CID000002692	C1CCC(CC1)NC2=NC=NC3=C2N=CN3C4C(C(C(O4)CO)O)O
Chlorambucil	2708	0	0	CID000002708	C1=CC(=CC=C1CCCC(=O)O)N(CCCl)CCCl
Chlormezanone	2717	0	0	CID000002717	CN1C(S(=O)(=O)CCC1=O)C2=CC=C(C=C2)Cl
Chlorothiazide	2720	0	0	CID000002720	C1=C2C(=CC(=C1Cl)S(=O)(=O)N)S(=O)(=O)N=CN2
Chlorpropamide	2727	0	0	CID000002727	CCCNC(=O)NS(=O)(=O)C1=CC=C(C=C1)Cl
Chlorzoxazone	2733	0	0	CID000002733	C1=CC2=C(C=C1Cl)NC(=O)O2
Cilostamide	2753	0	0	CID000002753	CN(C1CCCCC1)C(=O)CCCOC2=CC3=C(C=C2)NC(=O)C=C3
Cilostazol	2754	0	0	CID000002754	C1CCC(CC1)N2C(=NN=N2)CCCCOC3=CC4=C(C=C3)NC(=O)CC4
Cimetidine	2756	0	0	CID000002756	CC1=C(N=CN1)CSCCNC(=NC)NC#N
Cinoxacin	2762	0	0	CID000002762	CCN1C2=CC3=C(C=C2C(=O)C(=N1)C(=O)O)OCO3
Ciprofibrate	2763	0	0	CID000002763	CC(C)(C(=O)O)OC1=CC=C(C=C1)C2CC2(Cl)Cl
Clofibrate	2796	0	0	CID000002796	CCOC(=O)C(C)(C)OC1=CC=C(C=C1)Cl
Clotrimazole	2812	0	0	CID000002812	C1=CC=C(C=C1)C(C2=CC=CC=C2)(C3=CC=CC=C3Cl)N4C=CN=C4
Clozapine	2818	0	0	CID000002818	CN1CCN(CC1)C2=C3C=CC=CC3=NC4=C(N2)C=C(C=C4)Cl
CNQX disodium	2821	0	0	CID000002821	C1=C(C(=CC2=C1N=C(C(=N2)[O-])[O-])[N+](=O)[O-])C#N.[Na+].[Na+]
CX 546	2890	0	0	CID000002890	C1CCN(CC1)C(=O)C2=CC3=C(C=C2)OCCO3
Cyclothiazide	2910	0	0	CID000002910	C1C2CC(C1C=C2)C3NC4=CC(=C(C=C4S(=O)(=O)N3)S(=O)(=O)N)Cl
gamma-D-Glutamylaminomethylsulfonic acid	2935	0	0	CID000002935	C(CC(=O)NCS(=O)(=O)O)C(C(=O)O)N
2,6-Diamino-4-pyrimidinone	2944	0	0	CID000002944	C1=C(NC(=NC1=O)N)N
Debrisoquin sulfate	2966	0	0	CID000002966	C1CN(CC2=CC=CC=C21)C(=N)N
N-Vanillylnonanamide	2998	0	0	CID000002998	CCCCCCCCC(=O)NCC1=CC(=C(C=C1)O)OC
Diacylglycerol kinase inhibitor I	3012	0	0	CID000003012	CC1=C(C(=O)N2C=CSC2=N1)CCN3CCC(=C(C4=CC=CC=C4)C5=CC=C(C=C5)F)CC3
Diazoxide	3019	0	0	CID000003019	CC1=NS(=O)(=O)C2=C(N1)C=CC(=C2)Cl
Diethylenetriaminepentaacetic acid	3053	0	0	CID000003053	C(CN(CC(=O)O)CC(=O)O)N(CCN(CC(=O)O)CC(=O)O)CC(=O)O
Dipyridamole	3108	0	0	CID000003108	C1CCN(CC1)C2=NC(=NC3=C2N=C(N=C3N4CCCCC4)N(CCO)CCO)N(CCO)CCO
Disopyramide	3114	0	0	CID000003114	CC(C)N(CCC(C1=CC=CC=C1)(C2=CC=CC=N2)C(=O)N)C(C)C
Tetraethylthiuram disulfide	3117	0	0	CID000003117	CCN(CC)C(=S)SSC(=S)N(CC)CC
DL-alpha-Methyl-p-tyrosine	3125	0	0	CID000003125	CC(CC1=CC=C(C=C1)O)(C(=O)O)N
DL-Thiorphan	3132	0	0	CID000003132	C1=CC=C(C=C1)CC(CS)C(=O)NCC(=O)O
2,3-Dimethoxy-1,4-naphthoquinone	3136	0	0	CID000003136	COC1=C(C(=O)C2=CC=CC=C2C1=O)OC
Domperidone	3151	0	0	CID000003151	C1CN(CCC1N2C3=C(C=C(C=C3)Cl)NC2=O)CCCN4C5=CC=CC=C5NC4=O
Droperidol	3168	0	0	CID000003168	C1CN(CC=C1N2C3=CC=CC=C3NC2=O)CCCC(=O)C4=CC=C(C=C4)F
Ebselen	3194	0	0	CID000003194	C1=CC=C(C=C1)N2C(=O)C3=CC=CC=C3[Se]2
Ellipticine	3213	0	0	CID000003213	CC1=C2C(=C(C3=C1C=CN=C3)C)C4=CC=CC=C4N2
Emodin	3220	0	0	CID000003220	CC1=CC(=C2C(=C1)C(=O)C3=CC(=CC(=C3C2=O)O)O)O
Endothall	3225	0	0	CID000003225	C1CC2C(C(C1O2)C(=O)O)C(=O)O
Ethosuximide	3291	0	0	CID000003291	CCC1(CC(=O)NC1=O)C
Etodolac	3308	0	0	CID000003308	CCC1=CC=CC2=C1NC3=C2CCOC3(CC)CC(=O)O
Etoposide	3310	0	0	CID000003310	CC1OCC2C(O1)C(C(C(O2)OC3C4COC(=O)C4C(C5=CC6=C(C=C35)OCO6)C7=CC(=C(C(=C7)OC)O)OC)O)O
Felbamate	3331	0	0	CID000003331	C1=CC=C(C=C1)C(COC(=O)N)COC(=O)N
Felodipine	3333	0	0	CID000003333	CCOC(=O)C1=C(NC(=C(C1C2=C(C(=CC=C2)Cl)Cl)C(=O)OC)C)C
Fenofibrate	3339	0	0	CID000003339	CC(C)OC(=O)C(C)(C)OC1=CC=C(C=C1)C(=O)C2=CC=C(C=C2)Cl
Flumazenil	3373	0	0	CID000003373	CCOC(=O)C1=C2CN(C(=O)C3=C(N2C=N1)C=CC(=C3)F)C
5-Fluorouracil	3385	0	0	CID000003385	C1=C(C(=O)NC(=O)N1)F
Fluspirilene	3396	0	0	CID000003396	C1CN(CCC12C(=O)NCN2C3=CC=CC=C3)CCCC(C4=CC=C(C=C4)F)C5=CC=C(C=C5)F
Flutamide	3397	0	0	CID000003397	CC(C)C(=O)NC1=CC(=C(C=C1)[N+](=O)[O-])C(F)(F)F
4-Androsten-4-ol-3,17-dione	3408	0	0	CID000003408	CC12CCC(=O)C(=C1CCC3C2CCC4(C3CCC4=O)C)O
Formoterol	3410	0	0	CID000003410	CC(CC1=CC=C(C=C1)OC)NCC(C2=CC(=C(C=C2)O)NC=O)O
FPL 64176	3423	0	0	CID000003423	CC1=C(C(=C(N1)C)C(=O)OC)C(=O)C2=CC=CC=C2CC3=CC=CC=C3
Furafylline	3433	0	0	CID000003433	CC1=NC2=C(N1)C(=O)N(C(=O)N2CC3=CC=CO3)C
Furosemide	3440	0	0	CID000003440	C1=COC(=C1)CNC2=CC(=C(C=C2C(=O)O)S(=O)(=O)N)Cl
Fusaric acid	3442	0	0	CID000003442	CCCCC1=CN=C(C=C1)C(=O)O
Gabapentin	3446	0	0	CID000003446	C1CCC(CC1)(CC(=O)O)CN
gamma-Acetylinic GABA	3452	0	0	CID000003452	C#CC(CCC(=O)O)N
Ganciclovir	3454	0	0	CID000003454	C1=NC2=C(N1COC(CO)CO)NC(=NC2=O)N
Glipizide	3478	0	0	CID000003478	CC1=NC=C(N=C1)C(=O)NCCC2=CC=C(C=C2)S(=O)(=O)NC(=O)NC3CCCCC3
Glibenclamide	3488	0	0	CID000003488	COC1=C(C=C(C=C1)Cl)C(=O)NCCC2=CC=C(C=C2)S(=O)(=O)NC(=O)NC3CCCCC3
GYKI 52895	3539	0	0	CID000003539	CC1CC2=CC3=C(C=C2C(=NN1)C4=CC=C(C=C4)N)OCO3
HA-100	3545	0	0	CID000003545	C1CN(CCN1)S(=O)(=O)C2=CC=CC3=C2C=CN=C3
Haloperidol	3559	0	0	CID000003559	C1CN(CCC1(C2=CC=C(C=C2)Cl)O)CCCC(=O)C3=CC=C(C=C3)F
DL-Homatropine hydrobromide	3623	0	0	CID000003623	CN1C2CCC1CC(C2)OC(=O)C(C3=CC=CC=C3)O
Hydrochlorothiazide	3639	0	0	CID000003639	C1NC2=CC(=C(C=C2S(=O)(=O)N1)S(=O)(=O)N)Cl
Hydroxyurea	3657	0	0	CID000003657	C(=O)(N)NO
L-Hyoscyamine	3661	0	0	CID000003661	CN1C2CCC1CC(C2)OC(=O)C(CO)C3=CC=CC=C3
R(+)-IAA-94	3667	0	0	CID000003667	CC1(CC2=CC(=C(C(=C2C1=O)Cl)Cl)OCC(=O)O)C3CCCC3
Ibudilast	3671	0	0	CID000003671	CC(C)C1=NN2C=CC=CC2=C1C(=O)C(C)C
IC 261	3674	0	0	CID000003674	COC1=CC(=C(C(=C1)OC)C=C2C3=CC=CC=C3NC2=O)OC
Ifenprodil tartrate	3689	0	0	CID000003689	CC(C(C1=CC=C(C=C1)O)O)N2CCC(CC2)CC3=CC=CC=C3
Indomethacin	3715	0	0	CID000003715	CC1=C(C2=C(N1C(=O)C3=CC=C(C=C3)Cl)C=CC(=C2)OC)CC(=O)O
Iodoacetamide	3727	0	0	CID000003727	C(C(=O)N)I
3-Isobutyl-1-methylxanthine	3758	0	0	CID000003758	CC(C)CN1C2=C(C(=O)N(C1=O)C)NC=N2
Isonipecotic acid	3773	0	0	CID000003773	C1CNCCC1C(=O)O
JL-18	3802	0	0	CID000003802	CC1=CC2=C(C=C1)NC3=C(C=CC=N3)N=C2N4CCN(CC4)C
Ketoconazole	3823	0	0	CID000003823	CC(=O)N1CCN(CC1)C2=CC=C(C=C2)OCC3COC(O3)(CN4C=CN=C4)C5=C(C=C(C=C5)Cl)Cl
Ketoprofen	3825	0	0	CID000003825	CC(C1=CC=CC(=C1)C(=O)C2=CC=CC=C2)C(=O)O
Kynurenic acid	3845	0	0	CID000003845	C1=CC=C2C(=C1)C(=O)C=C(N2)C(=O)O
Lamotrigine	3878	0	0	CID000003878	C1=CC(=C(C(=C1)Cl)Cl)C2=C(N=C(N=N2)N)N
Lansoprazole	3883	0	0	CID000003883	CC1=C(C=CN=C1CS(=O)C2=NC3=CC=CC=C3N2)OCC(F)(F)F
beta-Lapachone	3885	0	0	CID000003885	CC1(CCC2=C(O1)C3=CC=CC=C3C(=O)C2=O)C
Leflunomide	3899	0	0	CID000003899	CC1=C(C=NO1)C(=O)NC2=CC=C(C=C2)C(F)(F)F
Linopirdine	3932	0	0	CID000003932	C1=CC=C(C=C1)N2C3=CC=CC=C3C(C2=O)(CC4=CC=NC=C4)CC5=CC=NC=C5
loxoprofen	3965	0	0	CID000003965	CC(C1=CC=C(C=C1)CC2CCCC2=O)C(=O)O
MDL 105,519	4023	0	0	CID000004023	C1=CC=C(C=C1)C(=CC2=C(NC3=CC(=CC(=C32)Cl)Cl)C(=O)O)C(=O)O
Meclofenamic acid sodium	4038	0	0	CID000004038	CC1=C(C(=C(C=C1)Cl)NC2=CC=CC=C2C(=O)[O-])Cl.[Na+]
Meloxicam sodium	4051	0	0	CID000004051	CC1=CN=C(S1)NC(=O)C2=C(C3=CC=CC=C3S(=O)(=O)N2C)[O-].[Na+]
Nocodazole	4122	0	0	CID000004122	COC(=O)NC1=NC2=C(N1)C=C(C=C2)C(=O)C3=CC=CS3
Metolazone	4170	0	0	CID000004170	CC1NC2=CC(=C(C=C2C(=O)N1C3=CC=CC=C3C)S(=O)(=O)N)Cl
Milrinone	4197	0	0	CID000004197	CC1=C(C=C(C(=O)N1)C#N)C2=CC=NC=C2
Minoxidil	4201	0	0	CID000004201	C1CCN(CC1)C2=NC(=N)N(C(=C2)N)O
1-(2-Chlorophenyl)-1-(4-chlorophenyl)-2,2-dichloroethane	4211	0	0	CID000004211	C1=CC=C(C(=C1)C(C2=CC=C(C=C2)Cl)C(Cl)Cl)Cl
Mitoxantrone	4212	0	0	CID000004212	C1=CC(=C2C(=C1NCCNCCO)C(=O)C3=C(C=CC(=C3C2=O)O)O)NCCNCCO
MJ33	4214	0	0	CID000004214	[Li+].CCCCCCCCCCCCCCCCOCC(COCC(F)(F)F)OP(=O)([O-])OC
ML-7	4216	0	0	CID000004216	C1CNCCN(C1)S(=O)(=O)C2=CC=CC3=C2C=CC=C3I
N-(4-Aminobutyl)-5-chloro-2-naphthalenesulfonamide	4299	0	0	CID000004299	C1=CC2=C(C=CC(=C2)S(=O)(=O)NCCCCN)C(=C1)Cl
N-Bromoacetamide	4353	0	0	CID000004353	CC(=O)NBr
N-Ethylmaleimide	4362	0	0	CID000004362	CCN1C(=O)C=CC1=O
N-Methyl-beta-carboline-3-carboxamide	4375	0	0	CID000004375	CNC(=O)C1=NC=C2C(=C1)C3=CC=CC=C3N2
N-Phenylanthranilic acid	4386	0	0	CID000004386	C1=CC=C(C=C1)NC2=CC=CC=C2C(=O)O
N-Succinyl-L-proline	4389	0	0	CID000004389	C1CC(N(C1)C(=O)CCC(=O)O)C(=O)O
N6-2-(4-Aminophenyl)ethyladenosine	4397	0	0	CID000004397	C1=CC(=CC=C1CCNC2=NC=NC3=C2N=CN3C4C(C(C(O4)CO)O)O)N
N6-Cyclopentyl-9-methyladenine	4401	0	0	CID000004401	CN1C=NC2=C1N=CN=C2NC3CCCC3
N6-Cyclopentyladenosine	4402	0	0	CID000004402	C1CCC(C1)NC2=NC=NC3=C2N=CN3C4C(C(C(O4)CO)O)O
N6-Phenyladenosine	4405	0	0	CID000004405	C1=CC=C(C=C1)NC2=NC=NC3=C2N=CN3C4C(C(C(O4)CO)O)O
Nialamide	4472	0	0	CID000004472	C1=CC=C(C=C1)CNC(=O)CCNNC(=O)C2=CC=NC=C2
Niclosamide	4477	0	0	CID000004477	C1=CC(=C(C=C1[N+](=O)[O-])Cl)NC(=O)C2=C(C=CC(=C2)Cl)O
Nifedipine	4485	0	0	CID000004485	CC1=C(C(C(=C(N1)C)C(=O)OC)C2=CC=CC=C2[N+](=O)[O-])C(=O)OC
Niflumic acid	4488	0	0	CID000004488	C1=CC(=CC(=C1)NC2=C(C=CC=N2)C(=O)O)C(F)(F)F
Nilutamide	4493	0	0	CID000004493	CC1(C(=O)N(C(=O)N1)C2=CC(=C(C=C2)[N+](=O)[O-])C(F)(F)F)C
Nimesulide	4495	0	0	CID000004495	CS(=O)(=O)NC1=C(C=C(C=C1)[N+](=O)[O-])OC2=CC=CC=C2
Nimodipine	4497	0	0	CID000004497	CC1=C(C(C(=C(N1)C)C(=O)OC(C)C)C2=CC(=CC=C2)[N+](=O)[O-])C(=O)OCCOC
5-Nitro-2-(3-phenylpropylamino)benzoic acid	4549	0	0	CID000004549	C1=CC=C(C=C1)CCCNC2=C(C=C(C=C2)[N+](=O)[O-])C(=O)O
NS 2028	4551	0	0	CID000004551	C1C2=NOC(=O)N2C3=C(O1)C=CC(=C3)Br
NS-1619	4552	0	0	CID000004552	C1=CC2=C(C=C1C(F)(F)F)NC(=O)N2C3=C(C=CC(=C3)C(F)(F)F)O
O6-benzylguanine	4578	0	0	CID000004578	C1=CC=C(C=C1)COC2=NC(=NC3=C2NC=N3)N
Ofloxacin	4583	0	0	CID000004583	CC1COC2=C3N1C=C(C(=O)C3=CC(=C2N4CCN(CC4)C)F)C(=O)O
Oligomycin A	4591	0	0	CID000004591	CCC1CCC2C(C(C(C3(O2)CCC(C(O3)CC(C)O)C)C)OC(=O)C=CC(C(C(C(=O)C(C(C(C(=O)C(C(C(CC=CC=C1)C)O)(C)O)C)O)C)C)O)C)C
Olomoucine	4592	0	0	CID000004592	CN1C=NC2=C1N=C(N=C2NCC3=CC=CC=C3)NCCO
Oxaprozin	4614	0	0	CID000004614	C1=CC=C(C=C1)C2=C(OC(=N2)CCC(=O)O)C3=CC=CC=C3
Oxiracetam	4626	0	0	CID000004626	C1C(CN(C1=O)CC(=O)N)O
Oxolinic acid	4628	0	0	CID000004628	CCN1C=C(C(=O)C2=CC3=C(C=C21)OCO3)C(=O)O
p-Benzoquinone	4650	0	0	CID000004650	C1=CC(=O)C=CC1=O
Palmitoylethanolamide	4671	0	0	CID000004671	CCCCCCCCCCCCCCCC(=O)NCCO
1,7-Dimethylxanthine	4687	0	0	CID000004687	CN1C=NC2=C1C(=O)N(C(=O)N2)C
Parthenolide	4692	0	0	CID000004692	CC1=CCCC2(C(O2)C3C(CC1)C(=C)C(=O)O3)C
PD 98,059	4713	0	0	CID000004713	COC1=CC=CC(=C1N)C2=CC(=O)C3=CC=CC=C3O2
Pentoxifylline	4740	0	0	CID000004740	CC(=O)CCCCN1C(=O)C2=C(N=CN2C)N(C1=O)C
Perphenazine	4748	0	0	CID000004748	C1CN(CCN1CCCN2C3=CC=CC=C3SC4=C2C=C(C=C4)Cl)CCO
Phenylbenzene-omega-phosphono-alpha-amino acid	4779	0	0	CID000004779	C1=CC=C(C(=C1)CP(=O)(O)O)C2=CC(=CC=C2)CC(C(=O)O)N
1-Phenylbiguanide	4780	0	0	CID000004780	C1=CC=C(C=C1)N=C(N)N=C(N)N
Phenylbutazone	4781	0	0	CID000004781	CCCCC1C(=O)N(N(C1=O)C2=CC=CC=C2)C3=CC=CC=C3
Phloretin	4788	0	0	CID000004788	C1=CC(=CC=C1CCC(=O)C2=C(C=C(C=C2O)O)O)O
Picotamide	4814	0	0	CID000004814	COC1=C(C=C(C=C1)C(=O)NCC2=CN=CC=C2)C(=O)NCC3=CN=CC=C3
Pinacidil	4826	0	0	CID000004826	CC(C(C)(C)C)N=C(NC#N)NC1=CC=NC=C1
Pindolol	4828	0	0	CID000004828	CC(C)NCC(COC1=CC=CC2=C1C=CN2)O
Piperidine-4-sulphonic acid	4838	0	0	CID000004838	C1CNCCC1S(=O)(=O)O
Piracetam	4843	0	0	CID000004843	C1CC(=O)N(C1)CC(=O)N
Pirenperone	4847	0	0	CID000004847	CC1=C(C(=O)N2C=CC=CC2=N1)CCN3CCC(CC3)C(=O)C4=CC=C(C=C4)F
Praziquantel	4891	0	0	CID000004891	C1CCC(CC1)C(=O)N2CC3C4=CC=CC=C4CCN3C(=O)C2
Primidone	4909	0	0	CID000004909	CCC1(C(=O)NCNC1=O)C2=CC=CC=C2
Prochlorperazine dimaleate	4917	0	0	CID000004917	CN1CCN(CC1)CCCN2C3=CC=CC=C3SC4=C2C=C(C=C4)Cl
Proglumide	4922	0	0	CID000004922	CCCN(CCC)C(=O)C(CCC(=O)O)NC(=O)C1=CC=CC=C1
Propentofylline	4938	0	0	CID000004938	CCCN1C=NC2=C1C(=O)N(C(=O)N2C)CCCCC(=O)C
Propofol	4943	0	0	CID000004943	CC(C)C1=C(C(=CC=C1)C(C)C)O
Protoporphyrin IX disodium	4971	0	0	CID000004971	CC1=C(C2=CC3=C(C(=C(N3)C=C4C(=C(C(=N4)C=C5C(=C(C(=N5)C=C1N2)C)CCC(=O)O)CCC(=O)O)C)C=C)C)C=C
REV 5901	5059	0	0	CID000005059	CCCCCC(C1=CC(=CC=C1)OCC2=NC3=CC=CC=C3C=C2)O
Riluzole	5070	0	0	CID000005070	C1=CC2=C(C=C1OC(F)(F)F)SC(=N2)N
Risperidone	5073	0	0	CID000005073	CC1=C(C(=O)N2CCCCC2=N1)CCN3CCC(CC3)C4=NOC5=C4C=CC(=C5)F
Ritanserin	5074	0	0	CID000005074	CC1=C(C(=O)N2C=CSC2=N1)CCN3CCC(=C(C4=CC=C(C=C4)F)C5=CC=C(C=C5)F)CC3
Ro 20-1724	5087	0	0	CID000005087	CCCCOC1=C(C=CC(=C1)CC2CNC(=O)N2)OC
Rolipram	5092	0	0	CID000005092	COC1=C(C=C(C=C1)C2CC(=O)NC2)OC3CCCC3
S-Methylisothiourea hemisulfate	5142	0	0	CID000005142	CSC(=N)N
Salmeterol	5152	0	0	CID000005152	C1=CC=C(C=C1)CCCCOCCCCCCNCC(C2=CC(=C(C=C2)O)CO)O
S-Nitroso-N-acetylpenicillamine	5231	0	0	CID000005231	CC(=O)NC(C(=O)O)C(C)(C)SN=O
Sobuzoxane	5233	0	0	CID000005233	CC(C)COC(=O)OCN1C(=O)CN(CC1=O)CCN2CC(=O)N(C(=O)C2)COC(=O)OCC(C)C
Sodium Oxamate	5242	0	0	CID000005242	C(=O)(C(=O)[O-])N.[Na+]
Sodium Taurocholate	5246	0	0	CID000005246	CC(CCC(=O)NCCS(=O)(=O)[O-])C1CCC2C1(C(CC3C2C(CC4C3(CCC(C4)O)C)O)O)C.[Na+]
Spiroxatrine	5268	0	0	CID000005268	C1CN(CCC12C(=O)NCN2C3=CC=CC=C3)CC4COC5=CC=CC=C5O4
SQ 22536	5270	0	0	CID000005270	C1CC(OC1)N2C=NC3=C2N=CN=C3N
SR-95531	5275	0	0	CID000005275	COC1=CC=C(C=C1)C2=N[N+](=C(C=C2)N)CCCC(=O)O
Sulfaphenazole	5335	0	0	CID000005335	C1=CC=C(C=C1)N2C(=CC=N2)NS(=O)(=O)C3=CC=C(C=C3)N
T-0156	5368	0	0	CID000005368	CC1=NC=CC(=C1)CN2C(=C(C3=C(C2=O)C(=NC=C3)OCC4=NC=CC=N4)C5=CC(=C(C(=C5)OC)OC)OC)C(=O)OC
TCPOBOP	5382	0	0	CID000005382	C1=CC(=CC=C1OC2=C(C=C(C=N2)Cl)Cl)OC3=C(C=C(C=N3)Cl)Cl
Terfenadine	5405	0	0	CID000005405	CC(C)(C)C1=CC=C(C=C1)C(CCCN2CCC(CC2)C(C3=CC=CC=C3)(C4=CC=CC=C4)O)O
Tetraisopropyl pyrophosphoramide	5420	0	0	CID000005420	CC(C)NP(=O)(NC(C)C)OP(=O)(NC(C)C)NC(C)C
Theobromine	5429	0	0	CID000005429	CN1C=NC2=C1C(=O)NC(=O)N2C
Tolazamide	5503	0	0	CID000005503	CC1=CC=C(C=C1)S(=O)(=O)NC(=O)NN2CCCCCC2
Tolbutamide	5505	0	0	CID000005505	CCCCNC(=O)NS(=O)(=O)C1=CC=C(C=C1)C
TPMPA	5520	0	0	CID000005520	CP(=O)(C1=CC[NH2+]CC1)[O-]
TPMPA	5521	0	0	CID000005521	CP(=O)(C1=CCNCC1)O
Tracazolate	5522	0	0	CID000005522	CCCCNC1=C2C=NN(C2=NC(=C1C(=O)OCC)C)CC
Triamterene	5546	0	0	CID000005546	C1=CC=C(C=C1)C2=NC3=C(N=C2N)N=C(N=C3N)N
Trimethoprim	5578	0	0	CID000005578	COC1=CC(=CC(=C1OC)OC)CC2=CN=C(N=C2N)N
Tropicamide	5593	0	0	CID000005593	CCN(CC1=CC=NC=C1)C(=O)C(CO)C2=CC=CC=C2
Tyrphostin 51	5612	0	0	CID000005612	C1=C(C=C(C(=C1O)O)O)C=C(C#N)C(=C(C#N)C#N)N
Tyrphostin A9	5614	0	0	CID000005614	CC(C)(C)C1=CC(=CC(=C1O)C(C)(C)C)C=C(C#N)C#N
U-99194A maleate	5626	0	0	CID000005626	CCCN(CCC)C1CC2=CC(=C(C=C2C1)OC)OC
U-73122	5631	0	0	CID000005631	CC12CCC3C(C1CCC2NCCCCCCN4C(=O)C=CC4=O)CCC5=C3C=CC(=C5)OC
Urapidil, 5-Methyl-	5640	0	0	CID000005640	CC1=C(N(C(=O)N(C1=O)C)C)NCCCN2CCN(CC2)C3=CC=CC=C3OC
Xanthine amine congener	5697	0	0	CID000005697	CCCN1C2=C(C(=O)N(C1=O)CCC)NC(=N2)C3=CC=C(C=C3)OCC(=O)NCCN
YC-1	5712	0	0	CID000005712	C1=CC=C(C=C1)CN2C3=CC=CC=C3C(=N2)C4=CC=C(O4)CO
Zaprinast	5722	0	0	CID000005722	CCCOC1=CC=CC=C1C2=NC(=O)C3=NNNC3=N2
Zardaverine	5723	0	0	CID000005723	COC1=C(C=CC(=C1)C2=NNC(=O)C=C2)OC(F)F
Cortisone 21-acetate	5745	0	0	CID000005745	CC(=O)OCC(=O)[C@]1(CC[C@@H]2[C@@]1(CC(=O)[C@H]3[C@H]2CCC4=CC(=O)CC[C@]34C)C)O
Corticosterone	5753	0	0	CID000005753	C[C@]12CCC(=O)C=C1CC[C@@H]3[C@@H]2[C@H](C[C@]4([C@H]3CC[C@@H]4C(=O)CO)C)O
Hydrocortisone	5754	0	0	CID000005754	C[C@]12CCC(=O)C=C1CC[C@@H]3[C@@H]2[C@H](C[C@]4([C@H]3CC[C@@]4(C(=O)CO)O)C)O
Reserpine	5770	0	0	CID000005770	CO[C@H]1[C@@H](C[C@@H]2CN3CCC4=C([C@H]3C[C@@H]2[C@@H]1C(=O)OC)NC5=C4C=CC(=C5)OC)OC(=O)C6=CC(=C(C(=C6)OC)OC)OC
Procaine hydrochloride	5795	0	0	CID000005795	CCN(CC)CCOC(=O)C1=CC=C(C=C1)N.Cl
(-)-Isoproterenol hydrochloride	5807	0	0	CID000005807	CC(C)NCC(C1=CC(=C(C=C1)O)O)O.Cl
Histamine dihydrochloride	5818	0	0	CID000005818	C1=C(NC=N1)CCN.Cl.Cl
DL-Homatropine hydrobromide	5821	0	0	CID000005821	CN1C2CCC1CC(C2)OC(=O)C(C3=CC=CC=C3)O.Br
Carbachol	5831	0	0	CID000005831	C[N+](C)(C)CCOC(=O)N.[Cl-]
Spironolactone	5833	0	0	CID000005833	CC(=O)S[C@@H]1CC2=CC(=O)CC[C@@]2([C@@H]3[C@@H]1[C@@H]4CC[C@]5([C@]4(CC3)C)CCC(=O)O5)C
Pentolinium di[L(+)-tartrate]	5849	0	0	CID000005849	C[N+]1(CCCC1)CCCCC[N+]2(CCCC2)C.[C@@H]([C@H](C(=O)[O-])O)(C(=O)O)O.[C@@H]([C@H](C(=O)[O-])O)(C(=O)O)O
Atropine methyl nitrate	5860	0	0	CID000005860	C[N+]1(C2CCC1CC(C2)OC(=O)C(CO)C3=CC=CC=C3)C.[N+](=O)([O-])[O-]
Estrone	5870	0	0	CID000005870	C[C@]12CC[C@H]3[C@H]([C@@H]1CCC2=O)CCC4=C3C=CC(=C4)O
Androsterone	5879	0	0	CID000005879	C[C@]12CC[C@H](C[C@@H]1CC[C@@H]3[C@@H]2CC[C@]4([C@H]3CCC4=O)C)O
Promazine hydrochloride	5887	0	0	CID000005887	CN(C)CCCN1C2=CC=CC=C2SC3=CC=CC=C31.Cl
(+)-Pilocarpine hydrochloride	5909	0	0	CID000005909	CC[C@H]1[C@H](COC1=O)CC2=CN=CN2C.Cl
1,1-Dimethyl-4-phenyl-piperazinium iodide	5911	0	0	CID000005911	C[N+]1(CCN(CC1)C2=CC=CC=C2)C.[I-]
Pentylenetetrazole	5917	0	0	CID000005917	C1CCC2=NN=NN2CC1
McN-A-343	5926	0	0	CID000005926	C[N+](C)(C)CC#CCOC(=O)NC1=CC(=CC=C1)Cl.[Cl-]
Atropine sulfate	5927	0	0	CID000005927	CN1C2CCC1CC(C2)OC(=O)C(CO)C3=CC=CC=C3.CN1C2CCC1CC(C2)OC(=O)C(CO)C3=CC=CC=C3.OS(=O)(=O)O
Hexamethonium bromide	5938	0	0	CID000005938	C[N+](C)(C)CCCCCC[N+](C)(C)C.[Br-].[Br-]
2-(2-Aminoethyl)isothiourea dihydrobromide	5940	0	0	CID000005940	C(CSC(=N)N)N.Br.Br
Cystamine dihydrochloride	5941	0	0	CID000005941	C(CSSCCN)N.Cl.Cl
Cantharidin	5944	0	0	CID000005944	C[C@@]12[C@H]3CC[C@@H]([C@@]1(C(=O)OC2=O)C)O3
Tetraethylammonium chloride	5946	0	0	CID000005946	CC[N+](CC)(CC)CC.[Cl-]
L-Aspartic acid	5960	0	0	CID000005960	C([C@@H](C(=O)O)N)C(=O)O
L-Glutamine	5961	0	0	CID000005961	C(CC(=O)N)[C@@H](C(=O)O)N
(-)-Physostigmine	5983	0	0	CID000005983	C[C@@]12CCN([C@@H]1N(C3=C2C=C(C=C3)OC(=O)NC)C)C
Progesterone	5994	0	0	CID000005994	CC(=O)[C@H]1CC[C@@H]2[C@@]1(CC[C@H]3[C@H]2CCC4=CC(=O)CC[C@]34C)C
Apomorphine hydrochloride hemihydrate	6005	0	0	CID000006005	CN1CCC2=CC=CC3=C2[C@H]1CC4=C3C(=C(C=C4)O)O
L-3,4-Dihydroxyphenylalanine	6047	0	0	CID000006047	C1=CC(=C(C=C1C[C@@H](C(=O)O)N)O)O
Methoxamine hydrochloride	6081	0	0	CID000006081	CC(C(C1=C(C=CC(=C1)OC)OC)O)N.Cl
Papaverine hydrochloride	6084	0	0	CID000006084	COC1=C(C=C(C=C1)CC2=NC=CC3=CC(=C(C=C32)OC)OC)OC.Cl
Bretylium tosylate	6100	0	0	CID000006100	CC[N+](C)(C)CC1=CC=CC=C1Br.CC1=CC=C(C=C1)S(=O)(=O)[O-]
Acetyl-beta-methylcholine chloride	6114	0	0	CID000006114	CC(C[N+](C)(C)C)OC(=O)C.[Cl-]
4-Androstene-3,17-dione	6128	0	0	CID000006128	C[C@]12CCC(=O)C=C1CC[C@@H]3[C@@H]2CC[C@]4([C@H]3CCC4=O)C
Colchicine	6167	0	0	CID000006167	CC(=O)N[C@H]1CCC2=CC(=C(C(=C2C3=CC=C(C(=O)C=C13)OC)OC)OC)OC
Yohimbine hydrochloride	6169	0	0	CID000006169	COC(=O)[C@H]1[C@H](CC[C@@H]2[C@@H]1C[C@H]3C4=C(CCN3C2)C5=CC=CC=C5N4)O.Cl
Gallamine triethiodide	6172	0	0	CID000006172	CC[N+](CC)(CC)CCOC1=C(C(=CC=C1)OCC[N+](CC)(CC)CC)OCC[N+](CC)(CC)CC.[I-].[I-].[I-]
O-Methylserotonin hydrochloride	6198	0	0	CID000006198	COC1=CC2=C(C=C1)NC=C2CCN.Cl
D-Cycloserine	6234	0	0	CID000006234	C1[C@H](C(=O)NO1)N
17alpha-hydroxyprogesterone	6238	0	0	CID000006238	CC(=O)[C@]1(CC[C@@H]2[C@@]1(CC[C@H]3[C@H]2CCC4=CC(=O)CC[C@]34C)C)O
Quinacrine dihydrochloride	6239	0	0	CID000006239	CCN(CC)CCCC(C)NC1=C2C=C(C=CC2=NC3=C1C=CC(=C3)Cl)OC.Cl.Cl
Chlorpromazine hydrochloride	6240	0	0	CID000006240	CN(C)CCCN1C2=CC=CC=C2SC3=C1C=C(C=C3)Cl.Cl
Cytosine-1-beta-D-arabinofuranoside hydrochloride	6252	0	0	CID000006252	C1=CN(C(=O)N=C1N)[C@H]2[C@H]([C@@H]([C@H](O2)CO)O)O.Cl
L-Tryptophan	6305	0	0	CID000006305	C1=CC=C2C(=C1)C(=CN2)C[C@@H](C(=O)O)N
Lidocaine hydrochloride	6314	0	0	CID000006314	CCN(CC)CC(=O)NC1=C(C=CC=C1C)C.Cl
L-Arginine	6322	0	0	CID000006322	C(C[C@@H](C(=O)O)N)CN=C(N)N
Rotenone	6758	0	0	CID000006758	CC(=C)[C@H]1CC2=C(O1)C=CC3=C2O[C@@H]4COC5=CC(=C(C=C5[C@@H]4C3=O)OC)OC
Pyridostigmine bromide	7550	0	0	CID000007550	C[N+]1=CC=CC(=C1)OC(=O)N(C)C.[Br-]
Imipramine hydrochloride	8228	0	0	CID000008228	CN(C)CCCN1C2=CC=CC=C2CCC3=CC=CC=C31.Cl
(-)-Scopolamine hydrobromide	8240	0	0	CID000008240	CN1[C@H]2CC(C[C@H]1[C@H]3[C@@H]2O3)OC(=O)C(CO)C4=CC=CC=C4.Br
Neostigmine bromide	8246	0	0	CID000008246	CN(C)C(=O)OC1=CC=CC(=C1)[N+](C)(C)C.[Br-]
Edrophonium chloride	8307	0	0	CID000008307	CC[N+](C)(C)C1=CC(=CC=C1)O.[Cl-]
Suramin hexasodium	8514	0	0	CID000008514	CC1=C(C=C(C=C1)C(=O)NC2=C3C(=CC(=CC3=C(C=C2)S(=O)(=O)[O-])S(=O)(=O)[O-])S(=O)(=O)[O-])NC(=O)C4=CC(=CC=C4)NC(=O)NC5=CC=CC(=C5)C(=O)NC6=C(C=CC(=C6)C(=O)NC7=C8C(=CC(=CC8=C(C=C7)S(=O)(=O)[O-])S(=O)(=O)[O-])S(=O)(=O)[O-])C.[Na+].[Na+].[Na+].[Na+].[Na+].[Na+]
SP600125	8515	0	0	CID000008515	C1=CC=C2C(=C1)C3=NNC4=CC=CC(=C43)C2=O
Quinine sulfate	8549	0	0	CID000008549	COC1=CC2=C(C=CN=C2C=C1)[C@H]([C@@H]3CC4CCN3C[C@@H]4C=C)O
Methapyrilene hydrochloride	8667	0	0	CID000008667	CN(C)CCN(CC1=CC=CS1)C2=CC=CC=N2.Cl
Tetracaine hydrochloride	8695	0	0	CID000008695	CCCCNC1=CC=C(C=C1)C(=O)OCCN(C)C.Cl
Chelidamic acid	8743	0	0	CID000008743	C1=C(NC(=CC1=O)C(=O)O)C(=O)O
Pentamidine isethionate	8813	0	0	CID000008813	C1=CC(=CC=C1C(=N)N)OCCCCCOC2=CC=C(C=C2)C(=N)N.C(CS(=O)(=O)O)O.C(CS(=O)(=O)O)O
2-Chloroadenosine	8974	0	0	CID000008974	C1=NC2=C(N1[C@H]3[C@@H]([C@@H]([C@H](O3)CO)O)O)N=C(N=C2N)Cl
Diphenhydramine hydrochloride	8980	0	0	CID000008980	CN(C)CCOC(C1=CC=CC=C1)C2=CC=CC=C2.Cl
(+)-Catechin Hydrate	9064	0	0	CID000009064	C1[C@@H]([C@H](OC2=CC(=CC(=C21)O)O)C3=CC(=C(C=C3)O)O)O
(-)-Scopolamine methyl bromide	9072	0	0	CID000009072	C[N+]1([C@H]2CC(C[C@H]1[C@H]3[C@@H]2O3)OC(=O)C(CO)C4=CC=CC=C4)C.[Br-]
Cysteamine hydrochloride	9082	0	0	CID000009082	C(CS)N.Cl
Propantheline bromide	9279	0	0	CID000009279	CC(C)[N+](C)(CCOC(=O)C1C2=CC=CC=C2OC3=CC=CC=C13)C(C)C.[Br-]
Arecoline hydrobromide	9301	0	0	CID000009301	CN1CCC=C(C1)C(=O)OC.Br
Hydralazine hydrochloride	9351	0	0	CID000009351	C1=CC=C2C(=C1)C=NN=C2NN.Cl
Vanillic acid diethylamide	9363	0	0	CID000009363	CCN(CC)C(=O)C1=CC(=C(C=C1)O)OC
Iproniazid phosphate	9367	0	0	CID000009367	CC(C)NNC(=O)C1=CC=NC=C1.OP(=O)(O)O
Pargyline hydrochloride	9373	0	0	CID000009373	CN(CC#C)CC1=CC=CC=C1.Cl
Spermine tetrahydrochloride	9384	0	0	CID000009384	C(CCNCCCN)CNCCCN.Cl.Cl.Cl.Cl
Hemicholinium-3	9399	0	0	CID000009399	C[N+]1(CCOC(C1)(C2=CC=C(C=C2)C3=CC=C(C=C3)C4(C[N+](CCO4)(C)C)O)O)C.[Br-].[Br-]
Aminophylline ethylenediamine	9433	0	0	CID000009433	CN1C2=C(C(=O)N(C1=O)C)NC=N2.CN1C2=C(C(=O)N(C1=O)C)NC=N2.C(CN)N
5-azacytidine	9444	0	0	CID000009444	C1=NC(=NC(=O)N1[C@H]2[C@@H]([C@@H]([C@H](O2)CO)O)O)N
Putrescine dihydrochloride	9532	0	0	CID000009532	C(CCN)CN.Cl.Cl
Spermidine trihydrochloride	9539	0	0	CID000009539	C(CCNCCCN)CN.Cl.Cl.Cl
Orphenadrine hydrochloride	9568	0	0	CID000009568	CC1=CC=CC=C1C(C2=CC=CC=C2)OCCN(C)C.Cl
Betamethasone	9782	0	0	CID000009782	C[C@H]1C[C@H]2[C@@H]3CCC4=CC(=O)C=C[C@@]4([C@]3([C@H](C[C@@]2([C@]1(C(=O)CO)O)C)O)F)C
Emetine dihydrochloride hydrate	10219	0	0	CID000010219	CC[C@H]1CN2CCC3=CC(=C(C=C3[C@@H]2C[C@@H]1C[C@@H]4C5=CC(=C(C=C5CCN4)OC)OC)OC)OC
(+)-Bicuculline	10237	0	0	CID000010237	CN1CCC2=CC3=C(C=C2[C@H]1[C@H]4C5=C(C6=C(C=C5)OCO6)C(=O)O4)OCO3
Kainic acid	10255	0	0	CID000010255	CC(=C)[C@H]1CN[C@@H]([C@H]1CC(=O)O)C(=O)O
Podophyllotoxin	10607	0	0	CID000010607	COC1=CC(=CC(=C1OC)OC)[C@H]2[C@@H]3[C@H](COC3=O)[C@H](C4=CC5=C(C=C24)OCO5)O
Tetrahydrozoline hydrochloride	10648	0	0	CID000010648	C1CC(C2=CC=CC=C2C1)C3=NCCN3.Cl
Dequalinium dichloride	10649	0	0	CID000010649	CC1=[N+](C2=CC=CC=C2C(=C1)N)CCCCCCCCCC[N+]3=C(C=C(C4=CC=CC=C43)N)C.[Cl-].[Cl-]
Isoxanthopterin	10729	0	0	CID000010729	C1=NC2=C(NC1=O)NC(=NC2=O)N
Decamethonium dibromide	10921	0	0	CID000010921	C[N+](C)(C)CCCCCCCCCC[N+](C)(C)C.[Br-].[Br-]
Amitriptyline hydrochloride	11065	0	0	CID000011065	CN(C)CCC=C1C2=CC=CC=C2CCC3=CC=CC=C31.Cl
Naphazoline hydrochloride	11079	0	0	CID000011079	C1CN=C(N1)CC2=CC=CC3=CC=CC=C32.Cl
Doxylamine succinate	11224	0	0	CID000011224	CC(C1=CC=CC=C1)(C2=CC=CC=N2)OCCN(C)C.C(CC(=O)O)C(=O)O
Semicarbazide hydrochloride	11236	0	0	CID000011236	C(=O)(N)NN.Cl
Debrisoquin sulfate	11391	0	0	CID000011391	C1CN(CC2=CC=CC=C21)C(=N)N.C1CN(CC2=CC=CC=C21)C(=N)N.OS(=O)(=O)O
Betaine hydrochloride	11545	0	0	CID000011545	C[N+](C)(C)CC(=O)O.[Cl-]
Bethanechol chloride	11548	0	0	CID000011548	CC(C[N+](C)(C)C)OC(=O)N.[Cl-]
N-Acetyl-L-Cysteine	12035	0	0	CID000012035	CC(=O)N[C@@H](CS)C(=O)O
9-cyclopentyladenine	12852	0	0	CID000012852	C1CCC(C1)N2C=NC3=C2N=CN=C3N
Quinine sulfate	13119	0	0	CID000013119	COC1=CC2=C(C=CN=C2C=C1)[C@H]([C@@H]3CC4CCN3C[C@@H]4C=C)O.COC1=CC2=C(C=CN=C2C=C1)[C@H]([C@@H]3CC4CCN3C[C@@H]4C=C)O.OS(=O)(=O)O
Mecamylamine hydrochloride	13221	0	0	CID000013221	CC1(C2CCC(C2)C1(C)NC)C.Cl
S-Methylisothiourea hemisulfate	13347	0	0	CID000013347	CSC(=N)N.CSC(=N)N.OS(=O)(=O)O
Cyproheptadine hydrochloride	13770	0	0	CID000013770	CN1CCC(=C2C3=CC=CC=C3C=CC4=CC=CC=C42)CC1.Cl
Dihydroouabain	14450	0	0	CID000014450	CC1[C@@H](C(C([C@H](O1)O[C@H]2C[C@H]([C@@]3(C4C(CC[C@@]3(C2)O)[C@]5(CCC([C@]5(CC4O)C)C6CC(=O)OC6)O)CO)O)O)O)O
5alpha-Androstane-3alpha,17beta-diol	15818	0	0	CID000015818	C[C@]12CC[C@H](C[C@@H]1CC[C@@H]3[C@@H]2CC[C@]4([C@H]3CC[C@@H]4O)C)O
Amiloride hydrochloride	16230	0	0	CID000016230	C1(=C(N=C(C(=N1)Cl)N)N)C(=O)N=C(N)N.Cl
Pimozide	16362	0	0	CID000016362	C1CN(CCC1N2C3=CC=CC=C3NC2=O)CCCC(C4=CC=C(C=C4)F)C5=CC=C(C=C5)F
L-azetidine-2-carboxylic acid	16486	0	0	CID000016486	C1CN[C@@H]1C(=O)O
Atropine sulfate	17184	0	0	CID000017184	CN1C2CCC1CC(C2)OC(=O)C(CO)C3=CC=CC=C3.OS(=O)(=O)O
Atropine methyl bromide	17882	0	0	CID000017882	C[N+]1(C2CCC1CC(C2)OC(=O)C(CO)C3=CC=CC=C3)C.[Br-]
Centrophenoxine hydrochloride	19379	0	0	CID000019379	CN(C)CCOC(=O)COC1=CC=C(C=C1)Cl.Cl
Clonidine hydrochloride	20179	0	0	CID000020179	C1CN=C(N1)NC2=C(C=CC=C2Cl)Cl.Cl
Beclomethasone	20469	0	0	CID000020469	C[C@H]1C[C@H]2[C@@H]3CCC4=CC(=O)C=C[C@@]4([C@]3([C@H](C[C@@]2([C@]1(C(=O)CO)O)C)O)Cl)C
DL-Buthionine-[S,R]-sulfoximine	21157	0	0	CID000021157	CCCCS(=N)(=O)CCC(C(=O)O)N
1,10-Phenanthroline monohydrate	21226	0	0	CID000021226	C1=CC2=C(C3=C(C=CC=N3)C=C2)N=C1.O
Mexiletene hydrochloride	21467	0	0	CID000021467	CC1=C(C(=CC=C1)C)OCC(C)N.Cl
Acetylthiocholine chloride	22411	0	0	CID000022411	CC(=O)SCC[N+](C)(C)C.[Cl-]
Cyclophosphamide monohydrate	22420	0	0	CID000022420	C1CNP(=O)(OC1)N(CCCl)CCCl.O
Succinylcholine chloride	22475	0	0	CID000022475	C[N+](C)(C)CCOC(=O)CCC(=O)OCC[N+](C)(C)C.[Cl-].[Cl-]
Cyclobenzaprine hydrochloride	22576	0	0	CID000022576	CN(C)CCC=C1C2=CC=CC=C2C=CC3=CC=CC=C31.Cl
N-Methyl-D-aspartic acid	22880	0	0	CID000022880	CN[C@H](CC(=O)O)C(=O)O
3-deazaadenosine	23190	0	0	CID000023190	C1=CN=C(C2=C1N(C=N2)[C@H]3[C@@H]([C@@H]([C@H](O3)CO)O)O)N
Metoclopramide hydrochloride	23659	0	0	CID000023659	CCN(CC)CCNC(=O)C1=CC(=C(C=C1OC)N)Cl.Cl
Isotharine mesylate	23702	0	0	CID000023702	CCC(C(C1=CC(=C(C=C1)O)O)O)NC(C)C.CS(=O)(=O)O
(S)-(+)-Camptothecin	24360	0	0	CID000024360	CC[C@@]1(C2=C(COC1=O)C(=O)N3CC4=CC5=CC=CC=C5N=C4C3=C2)O
Ancitabine hydrochloride	25050	0	0	CID000025050	C1=CN2[C@H]3[C@H]([C@@H]([C@H](O3)CO)O)OC2=NC1=N.Cl
Clodronic acid	25419	0	0	CID000025419	C(P(=O)(O)O)(P(=O)(O)O)(Cl)Cl
L-Hyoscyamine	25817	0	0	CID000025817	CN1C2CCC1CC(C2)OC(=O)[C@@H](CO)C3=CC=CC=C3
DL-p-Chlorophenylalanine methyl ester hydrochloride	26531	0	0	CID000026531	COC(=O)C(CC1=CC=C(C=C1)Cl)[NH3+].[Cl-]
DL-p-Chlorophenylalanine methyl ester hydrochloride	26532	0	0	CID000026532	COC(=O)C(CC1=CC=C(C=C1)Cl)N
Benserazide hydrochloride	26964	0	0	CID000026964	C1=CC(=C(C(=C1CNNC(=O)C(CO)N)O)O)O.Cl
Pancuronium bromide	27350	0	0	CID000027350	CC(=O)O[C@H]1C[C@@H]2CC[C@@H]3[C@@H]([C@]2(C[C@@H]1[N+]4(CCCCC4)C)C)CC[C@]5([C@H]3C[C@@H]([C@@H]5OC(=O)C)[N+]6(CCCCC6)C)C.[Br-].[Br-]
Cephalexin hydrate	27447	0	0	CID000027447	CC1=C(N2[C@@H]([C@@H](C2=O)NC(=O)[C@@H](C3=CC=CC=C3)N)SC1)C(=O)O
Phorbol 12-myristate 13-acetate	27924	0	0	CID000027924	CCCCCCCCCCCCCC(=O)O[C@@H]1[C@H]([C@]2([C@@H](C=C(C[C@]3([C@H]2C=C(C3=O)C)O)CO)[C@H]4[C@@]1(C4(C)C)OC(=O)C)O)C
(-)-Tetramisole hydrochloride	27944	0	0	CID000027944	C1CSC2=N[C@H](CN21)C3=CC=CC=C3.Cl
Benazoline oxalate	28688	0	0	CID000028688	CC1=C(C2=CC=CC=C2S1)CC3=NCCN3
Clorgyline hydrochloride	28767	0	0	CID000028767	CN(CCCOC1=C(C=C(C=C1)Cl)Cl)CC#C.Cl
S-(-)-Lisuride	28864	0	0	CID000028864	CCN(CC)C(=O)N[C@@H]1CN([C@@H]2CC3=CNC4=CC=CC(=C34)C2=C1)C
Dilazep hydrochloride	29976	0	0	CID000029976	COC1=CC(=CC(=C1OC)OC)C(=O)OCCC[NH+]2CCC[NH+](CC2)CCCOC(=O)C3=CC(=C(C(=C3)OC)OC)OC.[Cl-].[Cl-]
Disopyramide phosphate	30928	0	0	CID000030928	CC(C)N(CCC(C1=CC=CC=C1)(C2=CC=CC=N2)C(=O)N)C(C)C.OP(=O)(O)O
Ipratropium bromide	31098	0	0	CID000031098	CC(C)[N+]1(C2CCC1CC(C2)OC(=O)C(CO)C3=CC=CC=C3)C.[Br-]
(+)-Bromocriptine methanesulfonate	31100	0	0	CID000031100	CC(C)C[C@H]1C(=O)N2CCC[C@H]2[C@]3(N1C(=O)[C@](O3)(C(C)C)NC(=O)[C@H]4CN([C@@H]5CC6=C(NC7=CC=CC(=C67)C5=C4)Br)C)O.CS(=O)(=O)O
Ergocristine	31116	0	0	CID000031116	CC(C)[C@@]1(C(=O)N2[C@H](C(=O)N3CCC[C@H]3[C@@]2(O1)O)CC4=CC=CC=C4)NC(=O)[C@H]5CN([C@@H]6CC7=CNC8=CC=CC(=C78)C6=C5)C
Picrotoxin	31304	0	0	CID000031304	CC(=C)[C@@H]1C2[C@@H]3[C@@]4([C@](C1C(=O)O2)(CC5[C@]4(O5)C(=O)O3)O)C.C[C@@]12[C@H]3C4[C@H](C([C@@]1(C[C@@H]5[C@]2(O5)C(=O)O3)O)C(=O)O4)C(C)(C)O
Triamcinolone	31307	0	0	CID000031307	C[C@]12C[C@@H]([C@]3([C@H]([C@@H]1C[C@H]([C@@]2(C(=O)CO)O)O)CCC4=CC(=O)C=C[C@@]43C)F)O
Ritodrine hydrochloride	31728	0	0	CID000031728	C[C@@H]([C@@H](C1=CC=C(C=C1)O)O)NCCC2=CC=C(C=C2)O.Cl
S(-)-Timolol maleate	33624	0	0	CID000033624	CC(C)(C)NC[C@@H](COC1=NSN=C1N2CCOCC2)O
S-(-)-Carbidopa	34359	0	0	CID000034359	C[C@](CC1=CC(=C(C=C1)O)O)(C(=O)O)NN
Taxol	36314	0	0	CID000036314	CC1=C2[C@H](C(=O)[C@@]3([C@H](C[C@@H]4[C@]([C@H]3[C@@H]([C@@](C2(C)C)(C[C@@H]1OC(=O)[C@@H]([C@H](C5=CC=CC=C5)NC(=O)C6=CC=CC=C6)O)O)OC(=O)C7=CC=CC=C7)(CO4)OC(=O)C)O)C)OC(=O)C
Buspirone hydrochloride	36431	0	0	CID000036431	C1CCC2(C1)CC(=O)N(C(=O)C2)CCCCN3CCN(CC3)C4=NC=CC=N4.Cl
Etoposide	36462	0	0	CID000036462	C[C@@H]1OC[C@@H]2[C@@H](O1)[C@@H]([C@H]([C@@H](O2)O[C@H]3[C@H]4COC(=O)[C@@H]4[C@@H](C5=CC6=C(C=C35)OCO6)C7=CC(=C(C(=C7)OC)O)OC)O)O
Propafenone hydrochloride	36708	0	0	CID000036708	CCCNCC(COC1=CC=CC=C1C(=O)CCC2=CC=CC=C2)O.Cl
Etazolate hydrochloride	37274	0	0	CID000037274	CCN1C2=NC=C(C(=C2C=N1)NN=C(C)C)C(=O)OCC.Cl
Ribavirin	37542	0	0	CID000037542	C1=NC(=NN1[C@H]2[C@@H]([C@@H]([C@H](O2)CO)O)O)C(=O)N
Cephradine	38103	0	0	CID000038103	CC1=C(N2[C@@H]([C@@H](C2=O)NC(=O)[C@@H](C3=CCC=CC3)N)SC1)C(=O)O
L-alpha-Methyl DOPA	38853	0	0	CID000038853	C[C@](CC1=CC(=C(C=C1)O)O)(C(=O)O)N
Carboplatin	38904	0	0	CID000038904	C1CC(C1)(C(=O)O)C(=O)O.N.N.[Pt]
Lonidamine	39562	0	0	CID000039562	C1=CC=C2C(=C1)C(=NN2CC3=C(C=C(C=C3)Cl)Cl)C(=O)O
Albuterol hemisulfate	39859	0	0	CID000039859	CC(C)(C)NCC(C1=CC(=C(C=C1)O)CO)O.CC(C)(C)NCC(C1=CC(=C(C=C1)O)CO)O.OS(=O)(=O)O
S(+)-Ibuprofen	39912	0	0	CID000039912	C[C@@H](C1=CC=C(C=C1)CC(C)C)C(=O)O
Calcimycin	40486	0	0	CID000040486	C[C@H]1CCC2([C@@H](C[C@H]([C@H](O2)C(C)C(=O)C3=CC=CN3)C)C)O[C@H]1CC4=NC5=C(O4)C=CC(=C5C(=O)O)NC
(+)-Quisqualic acid	40539	0	0	CID000040539	C([C@@H](C(=O)O)N)N1C(=O)NC(=O)O1
Pirfenidone	40632	0	0	CID000040632	CC1=CN(C(=O)C=C1)C2=CC=CC=C2
Flecainide acetate	41022	0	0	CID000041022	CC(=O)O.C1CCNC(C1)CNC(=O)C2=C(C=CC(=C2)OCC(F)(F)F)OCC(F)(F)F
Idarubicin	42890	0	0	CID000042890	C[C@H]1[C@H]([C@H](C[C@@H](O1)O[C@H]2C[C@@](CC3=C(C4=C(C(=C23)O)C(=O)C5=CC=CC=C5C4=O)O)(C(=O)C)O)N)O
Amiprilose hydrochloride	43261	0	0	CID000043261	CC1(O[C@@H]2[C@H]([C@H](O[C@@H]2O1)C(CO)O)OCCCN(C)C)C.Cl
Captopril	44093	0	0	CID000044093	C[C@H](CS)C(=O)N1CCC[C@H]1C(=O)O
Terazosin hydrochloride	44383	0	0	CID000044383	COC1=C(C=C2C(=C1)C(=NC(=N2)N3CCN(CC3)C(=O)C4CCCO4)N)OC.Cl
Ketoconazole	47576	0	0	CID000047576	CC(=O)N1CCN(CC1)C2=CC=C(C=C2)OC[C@@H]3CO[C@@](O3)(CN4C=CN=C4)C5=C(C=C(C=C5)Cl)Cl
Forskolin	47936	0	0	CID000047936	CC(=O)O[C@H]1[C@H]([C@@H]2[C@]([C@H](CCC2(C)C)O)([C@@]3([C@@]1(O[C@@](CC3=O)(C)C=C)C)O)C)O
Bepridil hydrochloride	50088	0	0	CID000050088	CC(C)COCC(CN(CC1=CC=CC=C1)C2=CC=CC=C2)N3CCCC3.Cl
Cefaclor	51039	0	0	CID000051039	C1C(=C(N2[C@H](S1)[C@@H](C2=O)NC(=O)[C@@H](C3=CC=CC=C3)N)C(=O)O)Cl
p-Aminoclonidine hydrochloride	51763	0	0	CID000051763	C1CN=C(N1)NC2=C(C=C(C=C2Cl)N)Cl.Cl
(-)-MK-801 hydrogen maleate	53580	0	0	CID000053580	CC12C3=CC=CC=C3CC(N1)C4=CC=CC=C24.C(=CC(=O)O)C(=O)O
Enoximone	53708	0	0	CID000053708	CC1=C(NC(=O)N1)C(=O)C2=CC=C(C=C2)SC
Tomoxetine	54840	0	0	CID000054840	CC1=CC=CC=C1O[C@H](CCNC)C2=CC=CC=C2.Cl
Tomoxetine	54841	0	0	CID000054841	CC1=CC=CC=C1O[C@H](CCNC)C2=CC=CC=C2
Raloxifene hydrochloride	54900	0	0	CID000054900	C1CCN(CC1)CCOC2=CC=C(C=C2)C(=O)C3=C(SC4=C3C=CC(=C4)O)C5=CC=C(C=C5)O.Cl
Mifepristone	55245	0	0	CID000055245	CC#C[C@@]1(CC[C@@H]2[C@@]1(C[C@@H](C3=C4CCC(=O)C=C4CC[C@@H]23)C5=CC=C(C=C5)N(C)C)C)O
Iofetamine hydrochloride	55305	0	0	CID000055305	CC(C)NC(C)CC1=CC=C(C=C1)I.Cl
(-)-Quinpirole hydrochloride	55397	0	0	CID000055397	CCCN1CCC[C@H]2[C@H]1CC3=C(C2)NN=C3.Cl
U-62066	55651	0	0	CID000055651	CN([C@H]1CC[C@@]2(CCCO2)C[C@@H]1N3CCCC3)C(=O)CC4=CC(=C(C=C4)Cl)Cl.CS(=O)(=O)O
U-62066	55652	0	0	CID000055652	CN([C@H]1CC[C@@]2(CCCO2)C[C@@H]1N3CCCC3)C(=O)CC4=CC(=C(C=C4)Cl)Cl
Imazodan	55918	0	0	CID000055918	C1CC(=O)NN=C1C2=CC=C(C=C2)N3C=CN=C3
DL-alpha-Difluoromethylornithine hydrochloride	57004	0	0	CID000057004	C(CC(C(F)F)(C(=O)O)N)CN.Cl
Mibefradil dihydrochloride	60662	0	0	CID000060662	CC(C)[C@H]1C2=C(CC[C@@]1(CCN(C)CCCC3=NC4=CC=CC=C4N3)OC(=O)COC)C=C(C=C2)F.Cl.Cl
CNS-1102	60839	0	0	CID000060839	CCC1=CC(=CC=C1)N(C)C(=NC2=CC=CC3=CC=CC=C32)N.Cl
Adenosine	60961	0	0	CID000060961	C1=NC2=C(C(=N1)N)N=CN2[C@H]3[C@@H]([C@@H]([C@H](O3)CO)O)O
Phenelzine sulfate	61100	0	0	CID000061100	C1=CC=C(C=C1)CCNN.OS(=O)(=O)O
Quinine sulfate	61367	0	0	CID000061367	COC1=CC2=C(C=CN=C2C=C1)[C@H]([C@@H]3CC4CCN3C[C@@H]4C=C)O.COC1=CC2=C(C=CN=C2C=C1)[C@H]([C@@H]3CC4CCN3C[C@@H]4C=C)O.O.O.OS(=O)(=O)O
Fluoxetine hydrochloride	62857	0	0	CID000062857	CNCCC(C1=CC=CC=C1)OC2=CC=C(C=C2)C(F)(F)F.Cl
Bupropion hydrochloride	62884	0	0	CID000062884	CC(C(=O)C1=CC(=CC=C1)Cl)NC(C)(C)C.Cl
Diltiazem hydrochloride	62920	0	0	CID000062920	CC(=O)O[C@@H]1[C@@H](SC2=CC=CC=C2N(C1=O)CCN(C)C)C3=CC=C(C=C3)OC.Cl
Cephalexin hydrate	62921	0	0	CID000062921	CC1=C(N2[C@@H]([C@@H](C2=O)NC(=O)[C@@H](C3=CC=CC=C3)N)SC1)C(=O)O.O
Trazodone hydrochloride	62935	0	0	CID000062935	C1CN(CCN1CCCN2C(=O)N3C=CC=CC3=N2)C4=CC(=CC=C4)Cl.Cl
Fexofenadine hydrochloride	63002	0	0	CID000063002	CC(C)(C1=CC=C(C=C1)C(CCCN2CCC(CC2)C(C3=CC=CC=C3)(C4=CC=CC=C4)O)O)C(=O)O.Cl
Paromomycin sulfate	64144	0	0	CID000064144	C1[C@H]([C@@H]([C@H](C([C@H]1N)O[C@@H]2[C@@H]([C@H]([C@@H]([C@H](O2)CO)O)O)N)OC3[C@@H]([C@@H]([C@H](O3)CO)O[C@@H]4[C@@H]([C@H]([C@@H]([C@@H](O4)CN)O)O)N)O)O)N.OS(=O)(=O)O
Amantadine hydrochloride	64150	0	0	CID000064150	C1C2CC3CC1CC(C2)(C3)N.Cl
Atropine sulfate	64663	0	0	CID000064663	CN1C2CCC1CC(C2)OC(=O)C(CO)C3=CC=CC=C3.CN1C2CCC1CC(C2)OC(=O)C(CO)C3=CC=CC=C3.O.OS(=O)(=O)O
L-Hyoscyamine	64692	0	0	CID000064692	CN1C2CCC1CC(C2)OC(=O)[C@H](CO)C3=CC=CC=C3
Mevastatin	64715	0	0	CID000064715	CC[C@H](C)C(=O)O[C@H]1CCC=C2[C@H]1[C@H]([C@H](C=C2)C)CC[C@@H]3C[C@H](CC(=O)O3)O
Chloroquine diphosphate	64927	0	0	CID000064927	CCN(CC)CCCC(C)NC1=C2C=CC(=CC2=NC=C1)Cl.OP(=O)(O)O.OP(=O)(O)O
Sepiapterin	65253	0	0	CID000065253	C[C@@H](C(=O)C1=NC2=C(NC1)NC(=NC2=O)N)O
Dobutamine hydrochloride	65324	0	0	CID000065324	CC(CCC1=CC=C(C=C1)O)NCCC2=CC(=C(C=C2)O)O.Cl
Desipramine hydrochloride	65327	0	0	CID000065327	CNCCCN1C2=CC=CC=C2CCC3=CC=CC=C31.Cl
Dopamine hydrochloride	65340	0	0	CID000065340	C1=CC(=C(C=C1CCN)O)O.Cl
SKF-525A hydrochloride	65341	0	0	CID000065341	CCCC(C1=CC=CC=C1)(C2=CC=CC=C2)C(=O)OCCN(CC)CC.Cl
S-(4-Nitrobenzyl)-6-thioinosine	65407	0	0	CID000065407	C1=CC(=CC=C1CSC2=NC=NC3=C2N=CN3[C@H]4[C@@H]([C@@H]([C@H](O4)CO)O)O)[N+](=O)[O-]
Metrifudil	65710	0	0	CID000065710	CC1=CC=CC=C1CNC2=NC=NC3=C2N=CN3[C@H]4[C@@H]([C@@H]([C@H](O4)CO)O)O
Rutaecarpine	65752	0	0	CID000065752	C1CN2C(=NC3=CC=CC=C3C2=O)C4=C1C5=CC=CC=C5N4
Trihexyphenidyl hydrochloride	66007	0	0	CID000066007	C1CCC(CC1)C(CCN2CCCCC2)(C3=CC=CC=C3)O.Cl
Trifluoperazine dihydrochloride	66064	0	0	CID000066064	CN1CCN(CC1)CCCN2C3=CC=CC=C3SC4=C2C=C(C=C4)C(F)(F)F.Cl.Cl
Procainamide hydrochloride	66068	0	0	CID000066068	CCN(CC)CCNC(=O)C1=CC=C(C=C1)N.Cl
Triflupromazine hydrochloride	66069	0	0	CID000066069	CN(C)CCCN1C2=CC=CC=C2SC3=C1C=C(C=C3)C(F)(F)F.Cl
L-Histidine hydrochloride	66091	0	0	CID000066091	C1=C(NC=N1)C[C@@H](C(=O)O)N.Cl
Oxymetazoline hydrochloride	66259	0	0	CID000066259	CC1=CC(=C(C(=C1CC2=NCCN2)C)O)C(C)(C)C.Cl
Alprenolol hydrochloride	66368	0	0	CID000066368	CC(C)NCC(COC1=CC=CC=C1CC=C)O.Cl
2-methoxyestradiol	66414	0	0	CID000066414	C[C@]12CC[C@H]3[C@H]([C@@H]1CC[C@@H]2O)CCC4=CC(=C(C=C34)OC)O
4-Hydroxyphenethylamine hydrochloride	66449	0	0	CID000066449	C1=CC(=CC=C1CCN)O.Cl
Fluphenazine dihydrochloride	67356	0	0	CID000067356	C1CN(CCN1CCCN2C3=CC=CC=C3SC4=C2C=C(C=C4)C(F)(F)F)CCO.Cl.Cl
Tryptamine hydrochloride	67652	0	0	CID000067652	C1=CC=C2C(=C1)C(=CN2)CCN.Cl
Clomipramine hydrochloride	68539	0	0	CID000068539	CN(C)CCCN1C2=CC=CC=C2CCC3=C1C=C(C=C3)Cl.Cl
Prazosin hydrochloride	68546	0	0	CID000068546	COC1=C(C=C2C(=C1)C(=NC(=N2)N3CCN(CC3)C(=O)C4=CC=CO4)N)OC.Cl
Xylazine hydrochloride	68554	0	0	CID000068554	CC1=C(C(=CC=C1)C)NC2=NCCCS2.Cl
Lomefloxacin hydrochloride	68624	0	0	CID000068624	CCN1C=C(C(=O)C2=CC(=C(C(=C21)F)N3CCNC(C3)C)F)C(=O)O.Cl
Fenspiride hydrochloride	68626	0	0	CID000068626	C1CN(CCC12CNC(=O)O2)CCC3=CC=CC=C3.Cl
Tetramisole hydrochloride	68628	0	0	CID000068628	C1CSC2=NC(CN21)C3=CC=CC=C3.Cl
Sanguinarine chloride	68635	0	0	CID000068635	C[N+]1=C2C(=C3C=CC4=C(C3=C1)OCO4)C=CC5=CC6=C(C=C52)OCO6.[Cl-]
Ropinirole hydrochloride	68727	0	0	CID000068727	CCCN(CCC)CCC1=C2CC(=O)NC2=CC=C1.Cl
Quinelorane dihydrochloride	68728	0	0	CID000068728	CCCN1CCC[C@H]2[C@H]1CC3=CN=C(N=C3C2)N.Cl.Cl
O-Phospho-L-serine	68841	0	0	CID000068841	C([C@@H](C(=O)O)N)OP(=O)(O)O
5-Aminovaleric acid hydrochloride	69398	0	0	CID000069398	C(CCN)CC(=O)O.Cl
N-Acetyltryptamine	70547	0	0	CID000070547	CC(=O)NCCC1=CNC2=CC=CC=C21
D-Serine	71077	0	0	CID000071077	C([C@H](C(=O)O)N)O
Ranolazine dihydrochloride	71279	0	0	CID000071279	CC1=C(C(=CC=C1)C)NC(=O)CN2CCN(CC2)CC(COC3=CC=CC=C3OC)O.Cl.Cl
Nordihydroguaiaretic acid from Larrea divaricata (creosote bush)	71398	0	0	CID000071398	C[C@H](CC1=CC(=C(C=C1)O)O)[C@@H](C)CC2=CC(=C(C=C2)O)O
Pirenzepine dihydrochloride	71405	0	0	CID000071405	CN1CCN(CC1)CC(=O)N2C3=CC=CC=C3C(=O)NC4=C2N=CC=C4.Cl.Cl
Labetalol hydrochloride	71412	0	0	CID000071412	CC(CCC1=CC=CC=C1)NCC(C2=CC(=C(C=C2)O)C(=O)N)O.Cl
N-Acetylprocainamide hydrochloride	71417	0	0	CID000071417	CCN(CC)CCNC(=O)C1=CC=C(C=C1)NC(=O)C.Cl
Loperamide hydrochloride	71420	0	0	CID000071420	CN(C)C(=O)C(CCN1CCC(CC1)(C2=CC=C(C=C2)Cl)O)(C3=CC=CC=C3)C4=CC=CC=C4.Cl
Maprotiline hydrochloride	71478	0	0	CID000071478	CNCCCC12CCC(C3=CC=CC=C31)C4=CC=CC=C24.Cl
SKF 94836	72124	0	0	CID000072124	CC1CC(=O)NN=C1C2=CC=C(C=C2)NC(=NC)NC#N
rac-2-Ethoxy-3-octadecanamido-1-propylphosphocholine	72241	0	0	CID000072241	CCCCCCCCCCCCCCCCCC(=O)NCC(COP(=O)([O-])OCC[N+](C)(C)C)OCC
Chelerythrine chloride	72311	0	0	CID000072311	C[N+]1=C2C(=C3C=CC(=C(C3=C1)OC)OC)C=CC4=CC5=C(C=C42)OCO5.[Cl-]
MDL 28170	72430	0	0	CID000072430	CC(C)[C@@H](C(=O)N[C@@H](CC1=CC=CC=C1)C=O)NC(=O)OCC2=CC=CC=C2
(-)Amethopterin	72440	0	0	CID000072440	CN(CC1=CN=C2C(=N1)C(=NC(=N2)N)N)C3=CC=C(C=C3)C(=O)N[C@H](CCC(=O)O)C(=O)O
Na-p-Tosyl-L-lysine chloromethyl ketone hydrochloride	73093	0	0	CID000073093	CC1=CC=C(C=C1)S(=O)(=O)N[C@@H](CCCCN)C(=O)CCl.Cl
5-(N-Methyl-N-isobutyl)amiloride	73314	0	0	CID000073314	CC(C)CN(C)C1=NC(=C(N=C1Cl)C(=O)N=C(N)N)N
1-(5-Isoquinolinylsulfonyl)-2-methylpiperazine dihydrochloride	73332	0	0	CID000073332	CC1CNCCN1S(=O)(=O)C2=CC=CC3=C2C=CN=C3.Cl.Cl
H-7 dihydrochloride	73332	0	0	CID000073332	CC1CNCCN1S(=O)(=O)C2=CC=CC3=C2C=CN=C3.Cl.Cl
Agroclavine	73484	0	0	CID000073484	CC1=C[C@H]2[C@@H](CC3=CNC4=CC=CC2=C34)N(C1)C
Choline bromide	74724	0	0	CID000074724	C[N+](C)(C)CCO.[Br-]
4-Aminobenzamidine dihydrochloride	75626	0	0	CID000075626	C1=CC(=CC=C1C(=N)N)N.Cl.Cl
Citalopram hydrobromide	77995	0	0	CID000077995	CN(C)CCCC1(C2=C(CO1)C=C(C=C2)C#N)C3=CC=C(C=C3)F.Br
Benzamidine hydrochloride	80289	0	0	CID000080289	C1=CC=C(C=C1)C(=N)N.Cl
Ketorolac tris salt	84003	0	0	CID000084003	C1CN2C(=CC=C2C(=O)C3=CC=CC=C3)C1C(=O)O.C(C(CO)(CO)N)O
Methylcarbamylcholine chloride	84605	0	0	CID000084605	CNC(=O)OCC[N+](C)(C)C.[Cl-]
N-Methyldopamine hydrochloride	86470	0	0	CID000086470	CNCCC1=CC(=C(C=C1)O)O.Cl
L-Methionine sulfoximine	89034	0	0	CID000089034	CS(=N)(=O)CC[C@@H](C(=O)O)N
CB 1954	89105	0	0	CID000089105	C1CN1C2=C(C=C(C(=C2)C(=O)N)[N+](=O)[O-])[N+](=O)[O-]
Carbetapentane citrate	90010	0	0	CID000090010	CCN(CC)CCOCCOC(=O)C1(CCCC1)C2=CC=CC=C2.C(C(=O)O)C(CC(=O)O)(C(=O)O)O
Phentolamine mesylate	91430	0	0	CID000091430	CC1=CC=C(C=C1)N(CC2=NCCN2)C3=CC(=CC=C3)O.CS(=O)(=O)O
Oxybutynin Chloride	91505	0	0	CID000091505	CCN(CC)CC#CCOC(=O)C(C1CCCCC1)(C2=CC=CC=C2)O.Cl
Nimustine hydrochloride	91657	0	0	CID000091657	CC1=NC=C(C(=N1)N)CNC(=O)N(CCCl)N=O.Cl
L-2-aminoadipic acid	92136	0	0	CID000092136	C(C[C@@H](C(=O)O)N)CC(=O)O
Prilocaine hydrochloride	92163	0	0	CID000092163	CCCNC(C)C(=O)NC1=CC=CC=C1C.Cl
L-Glutamic acid, N-phthaloyl-	92225	0	0	CID000092225	C1=CC=C2C(=C1)C(=O)N(C2=O)C(CCC(=O)O)C(=O)O
N-Methyl-1-deoxynojirimycin	92381	0	0	CID000092381	CN1C[C@@H]([C@H]([C@@H]([C@H]1CO)O)O)O
5alpha-Pregnan-3alpha-ol-20-one	92786	0	0	CID000092786	CC(=O)[C@H]1CC[C@@H]2[C@@]1(CC[C@H]3[C@H]2CC[C@@H]4[C@@]3(CC[C@H](C4)O)C)C
Norcantharidin	93004	0	0	CID000093004	C1CC2C3C(C1O2)C(=O)OC3=O
Hexamethonium dichloride	93550	0	0	CID000093550	C[N+](C)(C)CCCCCC[N+](C)(C)C.[Cl-].[Cl-]
3-Aminopropylphosphonic acid	97587	0	0	CID000097587	C(CN)CP(=O)(O)O
3,7-Dimethyl-I-propargylxanthine	99562	0	0	CID000099562	CN1C=NC2=C1C(=O)N(C(=O)N2C)CC#C
Z-L-Phe chloromethyl ketone	99625	0	0	CID000099625	C1=CC=C(C=C1)C[C@@H](C(=O)CCl)NC(=O)OCC2=CC=CC=C2
N-Acetyldopamine monohydrate	100526	0	0	CID000100526	CC(=O)NCCC1=CC(=C(C=C1)O)O
N6-Phenyladenosine	101430	0	0	CID000101430	C1=CC=C(C=C1)NC2=NC=NC3=C2N=CN3[C@H]4[C@@H]([C@@H]([C@H](O4)CO)O)O
alpha-Lobeline hydrochloride	101615	0	0	CID000101615	CN1[C@@H](CCC[C@@H]1CC(=O)C2=CC=CC=C2)C[C@@H](C3=CC=CC=C3)O.Cl
N6-Methyladenosine	102175	0	0	CID000102175	CNC1=NC=NC2=C1N=CN2[C@H]3[C@@H]([C@@H]([C@H](O3)CO)O)O
Mizoribine	104762	0	0	CID000104762	C1=NC(=C(N1[C@H]2[C@@H]([C@@H]([C@H](O2)CO)O)O)O)C(=O)N
U-73122	104794	0	0	CID000104794	C[C@]12CC[C@H]3[C@H]([C@@H]1CC[C@@H]2NCCCCCCN4C(=O)C=CC4=O)CCC5=C3C=CC(=C5)OC
5alpha-Pregnan-3alpha-ol-11,20-dione	104845	0	0	CID000104845	CC(=O)[C@H]1CC[C@@H]2[C@@]1(CC(=O)[C@H]3[C@H]2CC[C@@H]4[C@@]3(CC[C@H](C4)O)C)C
S-Nitrosoglutathione	104858	0	0	CID000104858	C(CC(=O)N[C@@H](CSN=O)C(=O)NCC(=O)O)[C@@H](C(=O)O)N
CP55940	104895	0	0	CID000104895	CCCCCCC(C)(C)C1=CC(=C(C=C1)[C@@H]2C[C@@H](CC[C@H]2CCCO)O)O
GBR-12909 dihydrochloride	104920	0	0	CID000104920	C1CN(CCN1CCCC2=CC=CC=C2)CCOC(C3=CC=C(C=C3)F)C4=CC=C(C=C4)F.Cl.Cl
N6-Cyclopentyladenosine	104968	0	0	CID000104968	C1CCC(C1)NC2=NC=NC3=C2N=CN3C4[C@@H]([C@@H]([C@H](O4)CO)O)O
Methyl 6,7-dimethoxy-4-ethyl-beta-carboline-3-carboxylate	104999	0	0	CID000104999	CCC1=C2C3=CC(=C(C=C3NC2=CN=C1C(=O)OC)OC)OC
U-69593	105104	0	0	CID000105104	CN([C@H]1CC[C@@]2(CCCO2)C[C@@H]1N3CCCC3)C(=O)CC4=CC=CC=C4
U-83836 dihydrochloride	107656	0	0	CID000107656	CC1=C(C(=C2CCC(OC2=C1C)(C)CN3CCN(CC3)C4=NC(=NC(=C4)N5CCCC5)N6CCCC6)C)O.Cl.Cl
CV-3988	107681	0	0	CID000107681	CCCCCCCCCCCCCCCCCCNC(=O)OCC(COP(=O)([O-])OCC[N+]1=CSC=C1)OC
Methyl beta-carboline-3-carboxylate	107704	0	0	CID000107704	COC(=O)C1=NC=C2C(=C1)C3=CC=CC=C3N2
Methoctramine tetrahydrochloride	107759	0	0	CID000107759	COC1=CC=CC=C1CNCCCCCCNCCCCCCCCNCCCCCCNCC2=CC=CC=C2OC.Cl.Cl.Cl.Cl
6-Hydroxy-DL-DOPA	107794	0	0	CID000107794	C1=C(C(=CC(=C1O)O)O)CC(C(=O)O)N
Hypotaurine	107812	0	0	CID000107812	C(CS(=O)O)N
Apomorphine hydrochloride hemihydrate	107882	0	0	CID000107882	CN1CCC2=CC=CC3=C2[C@H]1CC4=C3C(=C(C=C4)O)O.CN1CCC2=CC=CC3=C2[C@H]1CC4=C3C(=C(C=C4)O)O.O.Cl.Cl
Dihydrokainic acid	107883	0	0	CID000107883	CC(C)[C@H]1CN[C@@H]([C@H]1CC(=O)O)C(=O)O
Betaxolol hydrochloride	107952	0	0	CID000107952	CC(C)NCC(COC1=CC=C(C=C1)CCOCC2CC2)O.Cl
(+)-Catechin Hydrate	107957	0	0	CID000107957	C1[C@@H]([C@H](OC2=CC(=CC(=C21)O)O)C3=CC(=C(C=C3)O)O)O.O
NAN-190 hydrobromide	107966	0	0	CID000107966	COC1=CC=CC=C1N2CCN(CC2)CCCCN3C(=O)C4=CC=CC=C4C3=O.Br
Dihydrocapsaicin	107982	0	0	CID000107982	CC(C)CCCCCCC(=O)NCC1=CC(=C(C=C1)O)OC
S(-)-IBZM	107995	0	0	CID000107995	CCN1CCC[C@H]1CNC(=O)C2=C(C=CC(=C2O)I)OC
ML-9	108047	0	0	CID000108047	C1CNCCN(C1)S(=O)(=O)C2=CC=CC3=C2C=CC=C3Cl.Cl
Parthenolide	108068	0	0	CID000108068	CC1=CCC[C@@]2([C@@H](O2)[C@@H]3[C@@H](CC1)C(=C)C(=O)O3)C
SCH-28080	108137	0	0	CID000108137	CC1=C(N2C=CC=C(C2=N1)OCC3=CC=CC=C3)CC#N
Tetradecylthioacetic acid	114924	0	0	CID000114924	CCCCCCCCCCCCCCSCC(=O)O
2-Iodomelatonin	115348	0	0	CID000115348	CC(=O)NCCC1=C(NC2=C1C=C(C=C2)OC)I
Arcaine sulfate	119020	0	0	CID000119020	C(CCN=C(N)N)CN=C(N)N.OS(=O)(=O)O
BW 245C	119304	0	0	CID000119304	C1CCC(CC1)C(CCN2C(C(=O)NC2=O)CCCCCCC(=O)O)O
GR 113808	119376	0	0	CID000119376	CN1C=C(C2=CC=CC=C21)C(=O)OCC3CCN(CC3)CCNS(=O)(=O)C
gamma-D-Glutamylaminomethylsulfonic acid	119558	0	0	CID000119558	C(CC(=O)NCS(=O)(=O)O)[C@H](C(=O)O)N
L-Buthionine-sulfoximine	119565	0	0	CID000119565	CCCCS(=N)(=O)CC[C@@H](C(=O)O)N
Pempidine tartrate	120729	0	0	CID000120729	CC1(CCCC(N1C)(C)C)C.[C@@H]([C@H](C(=O)O)O)(C(=O)O)O
SB 204070 hydrochloride	121880	0	0	CID000121880	CCCCN1CCC(CC1)COC(=O)C2=CC(=C(C3=C2OCCO3)N)Cl.Cl
L-655,240	122070	0	0	CID000122070	CC1=C(N(C2=C1C=C(C=C2)F)CC3=CC=C(C=C3)Cl)CC(C)(C)C(=O)O
2-Phenylaminoadenosine	122170	0	0	CID000122170	C1=CC=C(C=C1)NC2=NC3=C(C(=N2)N)N=CN3C4[C@@H]([C@@H]([C@H](O4)CO)O)O
Sandoz 58-035	122215	0	0	CID000122215	CCCCCCCCCC[Si](C)(C)CCC(=O)NC(CC1=CC=C(C=C1)C)C2=CC=CC=C2
DPMA	122246	0	0	CID000122246	CC1=CC=CC=C1C(CNC2=NC=NC3=C2N=CN3C4[C@@H]([C@@H]([C@H](O4)CO)O)O)C5=CC(=CC(=C5)OC)OC
4-Imidazolemethanol hydrochloride	122926	0	0	CID000122926	C1=C(NC=N1)CO.Cl
MK-912	123679	0	0	CID000123679	CN1CCC2(CCN3CCC4=C(C3C2)OC5=CC=CC=C45)N(C1=O)C
IB-MECA	123683	0	0	CID000123683	CNC(=O)[C@@H]1[C@H]([C@H]([C@@H](O1)N2C=NC3=C2N=CN=C3NCC4=CC(=CC=C4)I)O)O
NO-711 hydrochloride	123738	0	0	CID000123738	C1CN(CC(=C1)C(=O)O)CCON=C(C2=CC=CC=C2)C3=CC=CC=C3.Cl
SNC80	123924	0	0	CID000123924	CCN(CC)C(=O)C1=CC=C(C=C1)[C@H](C2=CC(=CC=C2)OC)N3C[C@H](N(C[C@@H]3C)CC=C)C
SKF 86466	123981	0	0	CID000123981	CN1CCC2=C(CC1)C(=CC=C2)Cl
E-64	123985	0	0	CID000123985	CC(C)C[C@@H](C(=O)NCCCCN=C(N)N)NC(=O)[C@@H]1[C@H](O1)C(=O)O
Methotrexate	126941	0	0	CID000126941	CN(CC1=CN=C2C(=N1)C(=NC(=N2)N)N)C3=CC=C(C=C3)C(=O)N[C@@H](CCC(=O)O)C(=O)O
SR 2640	128355	0	0	CID000128355	C1=CC=C2C(=C1)C=CC(=N2)COC3=CC=CC(=C3)NC4=CC=CC=C4C(=O)O
ICI 204,448 hydrochloride	129407	0	0	CID000129407	CN(C(CN1CCCC1)C2=CC(=CC=C2)OCC(=O)O)C(=O)CC3=CC(=C(C=C3)Cl)Cl.Cl
SR 57227A	131746	0	0	CID000131746	C1CN(CCC1N)C2=NC(=CC=C2)Cl.Cl
N,N-Dihexyl-2-(4-fluorophenyl)indole-3-acetamide	132496	0	0	CID000132496	CCCCCCN(CCCCCC)C(=O)CC1=C(NC2=CC=CC=C21)C3=CC=C(C=C3)F
L-732,138	132837	0	0	CID000132837	CC(=O)N[C@@H](CC1=CNC2=CC=CC=C21)C(=O)OCC3=CC(=CC(=C3)C(F)(F)F)C(F)(F)F
L-733,060 hydrochloride	132846	0	0	CID000132846	C1C[C@@H]([C@@H](NC1)C2=CC=CC=C2)OCC3=CC(=CC(=C3)C(F)(F)F)C(F)(F)F
FSCPX	133012	0	0	CID000133012	CCCN1C(=O)C2=C(N=C(N2)C3CCCC3)N(C1=O)CCCOC(=O)C4=CC=C(C=C4)S(=O)(=O)F
L-741,626	133633	0	0	CID000133633	C1CN(CCC1(C2=CC=C(C=C2)Cl)O)CC3=CNC4=CC=CC=C43
Nisoxetine hydrochloride	134453	0	0	CID000134453	CNCCC(C1=CC=CC=C1)OC2=CC=CC=C2OC.Cl
NG-Nitro-L-arginine methyl ester hydrochloride	135193	0	0	CID000135193	COC(=O)[C@H](CCCN=C(N)N[N+](=O)[O-])N.Cl
NG-Monomethyl-L-arginine acetate	135242	0	0	CID000135242	CC(=O)O.CN=C(N)NCCC[C@@H](C(=O)O)N
alpha-Guanidinoglutaric acid	135313	0	0	CID000135313	C(CC(=O)O)[C@@H](C(=O)O)N=C(N)N
Imidazole-4-acetic acid hydrochloride	145685	0	0	CID000145685	C1=C(NC=N1)CC(=O)O.Cl
Amsacrine hydrochloride	148673	0	0	CID000148673	COC1=C(C=CC(=C1)NS(=O)(=O)C)NC2=C3C=CC=CC3=NC4=CC=CC=C42.Cl
H-8 dihydrochloride	150584	0	0	CID000150584	CNCCNS(=O)(=O)C1=CC=CC2=C1C=CN=C2.Cl.Cl
2-Chloro-2-deoxy-D-glucose	151933	0	0	CID000151933	C([C@H]([C@H]([C@@H]([C@H](C=O)Cl)O)O)O)O
L-Hyoscyamine	154417	0	0	CID000154417	CN1[C@@H]2CC[C@H]1CC(C2)OC(=O)[C@H](CO)C3=CC=CC=C3
Idazoxan hydrochloride	154494	0	0	CID000154494	C1CN=C(N1)C2COC3=CC=CC=C3O2.Cl
Isoguvacine hydrochloride	155107	0	0	CID000155107	C1CNCC=C1C(=O)O.Cl
Mesulergine hydrochloride	155746	0	0	CID000155746	CN1C[C@H](C[C@H]2[C@H]1CC3=CN(C4=CC=CC2=C34)C)NS(=O)(=O)N(C)C.Cl
8-Methoxymethyl-3-isobutyl-1-methylxanthine	155806	0	0	CID000155806	CC(C)CN1C2=C(C(=O)N(C1=O)C)NC(=N2)COC
S-Nitroso-N-acetylpenicillamine	157991	0	0	CID000157991	CC(=O)N[C@H](C(=O)O)C(C)(C)SN=O
Roscovitine	160355	0	0	CID000160355	CC[C@H](CO)NC1=NC2=C(C(=N1)NCC3=CC=CC=C3)N=CN2C(C)C
Serotonin hydrochloride	160436	0	0	CID000160436	C1=CC2=C(C=C1O)C(=CN2)CCN.Cl
1,3-Dipropyl-7-methylxanthine	161713	0	0	CID000161713	CCCN1C2=C(C(=O)N(C1=O)CCC)N(C=N2)C
Icilin	161930	0	0	CID000161930	C1C=C(NC(=O)N1C2=CC=CC=C2O)C3=CC(=CC=C3)[N+](=O)[O-]
HE-NECA	164437	0	0	CID000164437	CCCCC#CC1=NC2=C(C(=N1)N)N=CN2[C@H]3[C@@H]([C@@H]([C@H](O3)C(=O)NCC)O)O
(S)-Propranolol hydrochloride	165193	0	0	CID000165193	CC(C)NC[C@@H](COC1=CC=CC2=CC=CC=C21)O.Cl
L-allylglycine	167529	0	0	CID000167529	C=CC[C@@H](C(=O)O)N
Urapidil hydrochloride	167980	0	0	CID000167980	CN1C(=CC(=O)N(C1=O)C)NCCCN2CCN(CC2)C3=CC=CC=C3OC.Cl
Aminopterin	169371	0	0	CID000169371	C1=CC(=CC=C1C(=O)N[C@@H](CCC(=O)O)C(=O)O)NCC2=CN=C3C(=N2)C(=NC(=N3)N)N
B-HT 933 dihydrochloride	169743	0	0	CID000169743	CCN1CCC2=C(CC1)OC(=N2)N.Cl.Cl
Karakoline	170157	0	0	CID000170157	CCN1CC2(CCC(C34C2CC(C31)C5(CC(C6CC4C5C6O)OC)O)O)C
Fiduxosin hydrochloride	172306	0	0	CID000172306	COC1=CC=CC2=C1[C@@H]3CN(C[C@@H]3CO2)CCCCN4C(=O)C5=C(C6=NC(=CN=C6S5)C7=CC=CC=C7)NC4=O.Cl
Imiloxan hydrochloride	172975	0	0	CID000172975	CCN1C=CN=C1CC2COC3=CC=CC=C3O2.Cl
SKF 75670 hydrobromide	173870	0	0	CID000173870	CN1CCC2=CC(=C(C=C2C(C1)C3=CC=CC=C3)O)O.Br
L-Hyoscyamine	174174	0	0	CID000174174	CN1[C@@H]2CC[C@H]1CC(C2)OC(=O)C(CO)C3=CC=CC=C3
S(-)-Atenolol	175540	0	0	CID000175540	CC(C)NC[C@@H](COC1=CC=C(C=C1)CC(=O)N)O
NBI 27914	176157	0	0	CID000176157	CCCN(CC1CC1)C2=NC(=NC(=C2Cl)NC3=C(C=C(C=C3Cl)Cl)Cl)C
SB 216763	176158	0	0	CID000176158	CN1C=C(C2=CC=CC=C21)C3=C(C(=O)NC3=O)C4=C(C=C(C=C4)Cl)Cl
ZM 39923 hydrochloride	176406	0	0	CID000176406	CC(C)N(CCC(=O)C1=CC2=CC=CC=C2C=C1)CC3=CC=CC=C3.Cl
L-N5-(1-Iminoethyl)ornithine hydrochloride	177903	0	0	CID000177903	CC(=NCCC[C@@H](C(=O)O)N)N.Cl
R(+)-Atenolol	180559	0	0	CID000180559	CC(C)NC[C@H](COC1=CC=C(C=C1)CC(=O)N)O
Memantine hydrochloride	181458	0	0	CID000181458	CC12CC3CC(C1)(CC(C3)(C2)N)C.Cl
(S)-(-)-propafenone hydrochloride	184822	0	0	CID000184822	CCCNC[C@@H](COC1=CC=CC=C1C(=O)CCC2=CC=CC=C2)O.Cl
4-(2-Aminoethyl)benzenesulfonyl fluoride hydrochloride	186136	0	0	CID000186136	C1=CC(=CC=C1CCN)S(=O)(=O)F.Cl
Arecaidine propargyl ester hydrobromide	189406	0	0	CID000189406	CN1CCC=C(C1)C(=O)OCC#C.Br
MK-912	189711	0	0	CID000189711	CN1CC[C@]2(CCN3CCC4=C([C@@H]3C2)OC5=CC=CC=C45)N(C1=O)C
L-Leucinethiol, oxidized dihydrochloride	196663	0	0	CID000196663	CC(C)C[C@@H](CSSC[C@H](CC(C)C)N)N.Cl.Cl
L-Leucinethiol, oxidized dihydrochloride	196664	0	0	CID000196664	CC(C)C[C@@H](CSSC[C@H](CC(C)C)N)N
Rauwolscine hydrochloride	197067	0	0	CID000197067	COC(=O)[C@@H]1[C@H](CC[C@H]2[C@@H]1C[C@H]3C4=C(CCN3C2)C5=CC=CC=C5N4)O.Cl
SB 205384	197690	0	0	CID000197690	CC#CCOC(=O)C1=C(N=C2C(=C1N)C3=C(S2)CC(CC3)O)C
Gabaculine hydrochloride	198382	0	0	CID000198382	C1C(C=CC=C1C(=O)O)N.Cl
Ifenprodil tartrate	198499	0	0	CID000198499	CC(C(C1=CC=C(C=C1)O)O)N2CCC(CC2)CC3=CC=CC=C3.CC(C(C1=CC=C(C=C1)O)O)N2CCC(CC2)CC3=CC=CC=C3.[C@@H]([C@H](C(=O)[O-])O)(C(=O)[O-])O
S-Ethylisothiourea hydrobromide	200213	0	0	CID000200213	CCSC(=N)N.Br
Emetine dihydrochloride hydrate	201899	0	0	CID000201899	CC[C@H]1CN2CCC3=CC(=C(C=C3[C@@H]2C[C@@H]1C[C@@H]4C5=CC(=C(C=C5CCN4)OC)OC)OC)OC.O.Cl.Cl
R(+)-3PPP hydrochloride	202477	0	0	CID000202477	CCCN1CCC[C@@H](C1)C2=CC(=CC=C2)O.Cl
Guanidinoethyl disulfide dihydrobromide	203741	0	0	CID000203741	C(CSSCCN=C(N)N)N=C(N)N.Br.Br
Muscimol hydrobromide	205536	0	0	CID000205536	C1=C(ONC1=O)CN.Br
BMY 7378 dihydrochloride	210172	0	0	CID000210172	COC1=CC=CC=C1N2CCN(CC2)CCN3C(=O)CC4(CCCC4)CC3=O.Cl.Cl
Cortisone	222786	0	0	CID000222786	C[C@]12CCC(=O)C=C1CC[C@@H]3[C@@H]2C(=O)C[C@]4([C@H]3CC[C@@]4(C(=O)CO)O)C
Benztropine mesylate	238053	0	0	CID000238053	CN1C2CCC1CC(C2)OC(C3=CC=CC=C3)C4=CC=CC=C4.CS(=O)(=O)O
Vinblastine sulfate salt	241902	0	0	CID000241902	CC[C@@]1(C[C@@H]2C[C@@](C3=C(CCN(C2)C1)C4=CC=CC=C4N3)(C5=C(C=C6C(=C5)[C@]78CCN9[C@H]7[C@@](C=CC9)([C@H]([C@@]([C@@H]8N6C)(C(=O)OC)O)OC(=O)C)CC)OC)C(=O)OC)O.OS(=O)(=O)O
N-omega-Methyl-5-hydroxytryptamine oxalate salt	260390	0	0	CID000260390	CNCCC1=CNC2=C1C=C(C=C2)O.C(=O)(C(=O)O)O
NSC 95397	262093	0	0	CID000262093	C1=CC=C2C(=C1)C(=O)C(=C(C2=O)SCCO)SCCO
rac-2-Ethoxy-3-hexadecanamido-1-propylphosphocholine	361655	0	0	CID000361655	CCCCCCCCCCCCCCCC(=O)NCC(COP(=O)([O-])OCC[N+](C)(C)C)OCC
Palmitoyl-DL-Carnitine chloride	363417	0	0	CID000363417	CCCCCCCCCCCCCCCC(=O)OC(CC(=O)O)C[N+](C)(C)C.[Cl-]
Carboplatin	426756	0	0	CID000426756	C1CC(C1)(C(=O)O)C(=O)O.[NH2-].[NH2-].[Pt+2]
Lithium Chloride	433294	0	0	CID000433294	[Li+].[Cl-]
L-Canavanine sulfate	439202	0	0	CID000439202	C(CON=C(N)N)[C@@H](C(=O)O)N
5-Hydroxy-L-tryptophan	439280	0	0	CID000439280	C1=CC2=C(C=C1O)C(=CN2)C[C@@H](C(=O)O)N
E-64	439487	0	0	CID000439487	CC(C)C[C@@H](C(=O)NCCCCN=C(N)N)NC(=O)[C@H]1[C@@H](O1)C(=O)O
Ouabain	439501	0	0	CID000439501	C[C@H]1[C@@H]([C@H]([C@H]([C@@H](O1)O[C@H]2C[C@H]([C@@]3([C@@H]4[C@@H](CC[C@@]3(C2)O)[C@]5(CC[C@@H]([C@]5(C[C@H]4O)C)C6=CC(=O)OC6)O)CO)O)O)O)O
Etoposide	439525	0	0	CID000439525	CC1OCC2C(O1)C(C(C(O2)O[C@H]3[C@H]4COC(=O)[C@@H]4[C@@H](C5=CC6=C(C=C35)OCO6)C7=CC(=C(C(=C7)OC)O)OC)O)O
N-p-Tosyl-L-phenylalanine chloromethyl ketone	439647	0	0	CID000439647	CC1=CC=C(C=C1)S(=O)(=O)N[C@@H](CC2=CC=CC=C2)C(=O)CCl
3-Iodo-L-tyrosine	439744	0	0	CID000439744	C1=CC(=C(C=C1C[C@@H](C(=O)O)N)I)O
NG-Nitro-L-arginine	440005	0	0	CID000440005	C(C[C@@H](C(=O)O)N)CN=C(N)N[N+](=O)[O-]
S(-)-Willardiine	440053	0	0	CID000440053	C1=CN(C(=O)NC1=O)C[C@@H](C(=O)O)N
Cortexolone	440707	0	0	CID000440707	C[C@]12CCC(=O)C=C1CC[C@@H]3[C@@H]2CC[C@]4([C@H]3CC[C@@]4(C(=O)CO)O)C
Quinine sulfate	441073	0	0	CID000441073	COC1=CC2=C(C=CN=C2C=C1)[C@H]([C@@H]3C[C@H]4CCN3C[C@@H]4C=C)O
Amiodarone hydrochloride	441325	0	0	CID000441325	CCCCC1=C(C2=CC=CC=C2O1)C(=O)C3=CC(=C(C(=C3)I)OCCN(CC)CC)I.Cl
Metaproterenol hemisulfate	441333	0	0	CID000441333	CC(C)NCC(C1=CC(=CC(=C1)O)O)O.CC(C)NCC(C1=CC(=CC(=C1)O)O)O.OS(=O)(=O)O
Terbutaline hemisulfate	441334	0	0	CID000441334	CC(C)(C)NCC(C1=CC(=CC(=C1)O)O)O.CC(C)(C)NCC(C1=CC(=CC(=C1)O)O)O.OS(=O)(=O)O
Dicyclomine hydrochloride	441344	0	0	CID000441344	CCN(CC)CCOC(=O)C1(CCCCC1)C2CCCCC2.Cl
L-alpha-Methyl-p-tyrosine	441350	0	0	CID000441350	C[C@](CC1=CC=C(C=C1)O)(C(=O)O)N
Paromomycin sulfate	441375	0	0	CID000441375	C1[C@H]([C@@H]([C@H]([C@@H]([C@H]1N)O[C@@H]2[C@@H]([C@H]([C@@H]([C@H](O2)CO)O)O)N)O[C@H]3[C@@H]([C@@H]([C@H](O3)CO)O[C@@H]4[C@@H]([C@H]([C@@H]([C@@H](O4)CN)O)O)N)O)O)N.OS(=O)(=O)O
Karakoline	441742	0	0	CID000441742	CCN1C[C@@]2(CC[C@@H]([C@@]34[C@@H]2C[C@@H](C31)[C@]5(C[C@@H]([C@H]6C[C@@H]4[C@@H]5[C@H]6O)OC)O)O)C
Dubinidine	442897	0	0	CID000442897	CC(CO)(C1CC2=C(C3=CC=CC=C3N=C2O1)OC)O
S-(p-Azidophenacyl)glutathione	443120	0	0	CID000443120	C1=CC(=CC=C1C(=O)CSC[C@@H](C(=O)NCC(=O)O)NC(=O)CC[C@@H](C(=O)O)N)N=[N+]=[N-]
DL-threo-beta-hydroxyaspartic acid	443239	0	0	CID000443239	[C@H]([C@@H](C(=O)O)O)(C(=O)O)N
Hydroxylamine hydrochloride	443297	0	0	CID000443297	NO.Cl
SB 228357	443390	0	0	CID000443390	COC1=C(C=C2C(=C1)CCN2C(=O)NC3=CC(=CC(=C3)C4=CN=CC=C4)F)C(F)(F)F
(S)-3,5-Dihydroxyphenylglycine	443586	0	0	CID000443586	C1=C(C=C(C=C1O)O)[C@@H](C(=O)O)N
Actinonin	443600	0	0	CID000443600	CCCCC[C@H](CC(=O)NO)C(=O)N[C@@H](C(C)C)C(=O)N1CCC[C@H]1CO
Retinoic acid	444795	0	0	CID000444795	CC1=C(C(CCC1)(C)C)/C=C/C(=C/C=C/C(=C/C(=O)O)/C)/C
Resveratrol	445154	0	0	CID000445154	C1=CC(=CC=C1/C=C/C2=CC(=CC(=C2)O)O)O
2,4-Dinitrophenyl 2-fluoro-2-deoxy-beta-D-glucopyranoside	445227	0	0	CID000445227	C1=CC(=C(C=C1[N+](=O)[O-])[N+](=O)[O-])O[C@H]2[C@@H]([C@H]([C@@H]([C@H](O2)CO)O)O)F
Thiolactomycin	445629	0	0	CID000445629	CC1=C(S[C@](C1=O)(C)/C=C(\C)/C=C)O
Oleic Acid	445639	0	0	CID000445639	CCCCCCCC/C=C\CCCCCCCC(=O)O
Thapsigargin	446378	0	0	CID000446378	CCCCCCCC(=O)O[C@H]1[C@H]2C(=C([C@@H]1OC(=O)/C(=C\C)/C)C)[C@H]3[C@]([C@H](C[C@]2(C)OC(=O)C)OC(=O)CCC)([C@](C(=O)O3)(C)O)O
S-5-Iodowillardiine	447196	0	0	CID000447196	C1=C(C(=O)NC(=O)N1C[C@@H](C(=O)O)N)I
Y-27632 dihydrochloride	448042	0	0	CID000448042	C[C@H](C1CCC(CC1)C(=O)NC2=CC=NC=C2)N
L-Cycloserine	449215	0	0	CID000449215	C1[C@@H](C(=O)NO1)N
1,4-Dideoxy-1,4-imino-D-arabinitol	451991	0	0	CID000451991	C1[C@H]([C@@H]([C@H](N1)CO)O)O
Ketoconazole	456201	0	0	CID000456201	CC(=O)N1CCN(CC1)C2=CC=C(C=C2)OC[C@H]3CO[C@](O3)(CN4C=CN=C4)C5=C(C=C(C=C5)Cl)Cl
Purvalanol A	456214	0	0	CID000456214	CC(C)[C@H](CO)NC1=NC2=C(C(=N1)NC3=CC(=CC=C3)Cl)N=CN2C(C)C
Melphalan	460612	0	0	CID000460612	C1=CC(=CC=C1C[C@@H](C(=O)O)N)N(CCCl)CCCl
Carboplatin	498142	0	0	CID000498142	C1CC(C1)(C(=O)O)C(=O)O.[NH2-].[NH2-].[Pt]
Ammonium pyrrolidinedithiocarbamate	517348	0	0	CID000517348	C1CCN(C1)C(=S)[S-].[NH4+]
(-)-Scopolamine hydrobromide	517999	0	0	CID000517999	CN1C2CC(CC1C3C2O3)OC(=O)C(CO)C4=CC=CC=C4.Br
Picrotoxin	518601	0	0	CID000518601	CC(=C)C1C2C3C4(C(C1C(=O)O2)(CC5C4(O5)C(=O)O3)O)C.CC12C3C4C(C(C1(CC5C2(O5)C(=O)O3)O)C(=O)O4)C(C)(C)O
Isoliquiritigenin	638278	0	0	CID000638278	C1=CC(=CC=C1/C=C/C(=O)C2=C(C=C(C=C2)O)O)O
Debrisoquin sulfate	644021	0	0	CID000644021	C1CN(CC2=CC=CC=C21)C(=N)N.OS(=O)(=O)O
GW9662	644213	0	0	CID000644213	C1=CC=C(C=C1)NC(=O)C2=C(C=CC(=C2)[N+](=O)[O-])Cl
Calmidazolium chloride	644274	0	0	CID000644274	C1=CC(=CC=C1C(C2=CC=C(C=C2)Cl)N3C=C[N+](=C3)CC(C4=C(C=C(C=C4)Cl)Cl)OCC5=C(C=C(C=C5)Cl)Cl)Cl.[Cl-]
Ifenprodil tartrate	656586	0	0	CID000656586	CC(C(C1=CC=C(C=C1)O)O)N2CCC(CC2)CC3=CC=CC=C3.CC(C(C1=CC=C(C=C1)O)O)N2CCC(CC2)CC3=CC=CC=C3.[C@@H]([C@H](C(=O)O)O)(C(=O)O)O
Cefsulodin sodium salt hydrate	656644	0	0	CID000656644	C1C(=C(N2[C@H](S1)[C@@H](C2=O)NC(=O)[C@@H](C3=CC=CC=C3)S(=O)(=O)[O-])C(=O)[O-])C[N+]4=CC=C(C=C4)C(=O)N.[Na+]
R(+)-IAA-94	656717	0	0	CID000656717	C[C@]1(CC2=CC(=C(C(=C2C1=O)Cl)Cl)OCC(=O)O)C3CCCC3
(+)-Hydrastine	656743	0	0	CID000656743	CN1CCC2=CC3=C(C=C2[C@H]1[C@H]4C5=C(C(=C(C=C5)OC)OC)C(=O)O4)OCO3
DCEBIO	656765	0	0	CID000656765	CCN1C2=CC(=C(C=C2NC1=O)Cl)Cl
(-)-Isoproterenol hydrochloride	656783	0	0	CID000656783	CC(C)NC[C@@H](C1=CC(=C(C=C1)O)O)O.Cl
Phenytoin sodium	657302	0	0	CID000657302	C1=CC=C(C=C1)C2(C(=O)[N-]C(=O)N2)C3=CC=CC=C3.[Na+]
Ipratropium bromide	657308	0	0	CID000657308	CC(C)[N+]1([C@@H]2CC[C@H]1CC(C2)OC(=O)C(CO)C3=CC=CC=C3)C.[Br-]
(+)-cis-Dioxolane iodide	657346	0	0	CID000657346	C[C@H]1OC[C@H](O1)C[N+](C)(C)C.[I-]
Pilocarpine nitrate	657349	0	0	CID000657349	CC[C@H]1[C@H](COC1=O)CC2=CN=CN2C.[N+](=O)(O)[O-]
Diacylglycerol Kinase Inhibitor II	657356	0	0	CID000657356	C1CN(CCC1=C(C2=CC=C(C=C2)F)C3=CC=C(C=C3)F)CCN4C(=O)C5=CC=CC=C5NC4=S
N6-Cyclopentyladenosine	657378	0	0	CID000657378	C1CCC(C1)NC2=NC=NC3=C2N=CN3[C@H]4[C@@H]([C@@H]([C@H](O4)CO)O)O
SB-366791	667594	0	0	CID000667594	COC1=CC=CC(=C1)NC(=O)/C=C/C2=CC=C(C=C2)Cl
Piceatannol	667639	0	0	CID000667639	C1=CC(=C(C=C1/C=C/C2=CC(=CC(=C2)O)O)O)O
Tyrphostin AG 34	667645	0	0	CID000667645	COC1=CC(=CC(=C1O)O)C=C(C#N)C#N
S-(-)-Carbidopa	676113	0	0	CID000676113	C[C@@](CC1=CC(=C(C=C1)O)O)(C(=O)O)NN
S(-)-Pindolol	688095	0	0	CID000688095	CC(C)NC[C@@H](COC1=CC=CC2=C1C=CN2)O
S(-)-Pindolol	688095	0	0	CID000688095	CC(C)NC[C@@H](COC1=CC=CC2=C1C=CN2)O
(-)-Sulpiride	688272	0	0	CID000688272	CCN1CCC[C@H]1CNC(=O)C2=C(C=CC(=C2)S(=O)(=O)N)OC
Caffeic Acid	689043	0	0	CID000689043	C1=CC(=C(C=C1/C=C/C(=O)O)O)O
p-Fluoro-L-phenylalanine	716312	0	0	CID000716312	C1=CC(=CC=C1C[C@@H](C(=O)O)N)F
1-Phenyl-3-(2-thiazolyl)-2-thiourea	719408	0	0	CID000719408	C1=CC=C(C=C1)NC(=S)NC2=NC=CS2
4-Imidazoleacrylic acid	736715	0	0	CID000736715	C1=C(NC=N1)/C=C/C(=O)O
(-)-Cotinine	854019	0	0	CID000854019	CN1[C@@H](CCC1=O)C2=CN=CC=C2
Parthenolide	927704	0	0	CID000927704	CC1=CCC[C@@]2([C@H](O2)[C@@H]3[C@@H](CC1)C(=C)C(=O)O3)C
Thiothixene hydrochloride	941651	0	0	CID000941651	CN1CCN(CC1)CC/C=C\2/C3=CC=CC=C3SC4=C2C=C(C=C4)S(=O)(=O)N(C)C
Sulindac	1548887	0	0	CID001548887	CC\1=C(C2=C(/C1=C\C3=CC=C(C=C3)S(=O)C)C=CC(=C2)F)CC(=O)O
L-Cysteinesulfinic Acid	1549098	0	0	CID001549098	C([C@@H](C(=O)O)N)S(=O)O
D(-)-2-Amino-7-phosphonoheptanoic acid	1617430	0	0	CID001617430	C(CC[C@H](C(=O)O)N)CCP(=O)(O)O
Tyrphostin AG 528	1838042	0	0	CID001838042	C1CN(C2=CC=CC=C21)C(=O)/C(=C\C3=CC(=C(C=C3)O)O)/C#N
Tyrphostin AG 528	1838043	0	0	CID001838043	C1CN(C2=CC=CC=C21)C(=O)/C(=C/C3=CC(=C(C=C3)O)O)/C#N
O-(Carboxymethyl)hydroxylamine hemihydrochloride	2723609	0	0	CID002723609	C(C(=O)O)ON.C(C(=O)O)ON.Cl
Tranylcypromine hydrochloride	2723716	0	0	CID002723716	C1[C@H]([C@@H]1N)C2=CC=CC=C2.Cl
9-Amino-1,2,3,4-tetrahydroacridine hydrochloride	2723754	0	0	CID002723754	C1CCC2=NC3=CC=CC=C3C(=C2C1)N.Cl
MHPG piperazine	2723890	0	0	CID002723890	COC1=C(C=CC(=C1)C(CO)O)O.COC1=C(C=CC(=C1)C(CO)O)O.C1CNCCN1
L-Glutamic acid hydrochloride	2723891	0	0	CID002723891	C(CC(=O)O)[C@@H](C(=O)O)N.Cl
S(-)-p-Bromotetramisole oxalate	2724023	0	0	CID002724023	C1CSC2=N[C@H](CN21)C3=CC=C(C=C3)Br.C(=O)(C(=O)O)O
3-Hydroxybenzylhydrazine dihydrochloride	2724402	0	0	CID002724402	C1=CC(=CC(=C1)O)CNN.Cl.Cl
1-Amino-1-cyclohexanecarboxylic acid hydrochloride	2724466	0	0	CID002724466	C1CCC(CC1)(C(=O)O)N.Cl
1-(m-Chlorophenyl)-biguanide hydrochloride	2730228	0	0	CID002730228	C1=CC(=CC(=C1)Cl)N=C(N)N=C(N)N.Cl
DL-p-Chlorophenylalanine methyl ester hydrochloride	2733277	0	0	CID002733277	COC(=O)C(CC1=CC=C(C=C1)Cl)N.Cl
Capsazepine	2733484	0	0	CID002733484	C1CC2=CC(=C(C=C2CN(C1)C(=S)NCCC3=CC=C(C=C3)Cl)O)O
Diphenyleneiodonium chloride	2733504	0	0	CID002733504	C1=CC=C2C(=C1)C3=CC=CC=C3[I+]2.[Cl-]
Thiocitrulline	2733514	0	0	CID002733514	C(C[C@@H](C(=O)O)N)CNC(=S)N
1400W dihydrochloride	2733515	0	0	CID002733515	CC(=NCC1=CC(=CC=C1)CN)N.Cl.Cl
TFPI hydrochloride	2733516	0	0	CID002733516	CCSC(=NC1=CC=C(C=C1)C(F)(F)F)N.Cl
cis-Azetidine-2,4-dicarboxylic acid	2733517	0	0	CID002733517	C1[C@@H](N[C@@H]1C(=O)O)C(=O)O
Tamoxifen citrate	2733525	0	0	CID002733525	CC/C(=C(\C1=CC=CC=C1)/C2=CC=C(C=C2)OCCN(C)C)/C3=CC=CC=C3.C(C(=O)O)C(CC(=O)O)(C(=O)O)O
Aminoguanidine hydrochloride	2734687	0	0	CID002734687	C(=NN)(N)N.Cl
Betaine aldehyde chloride	2735510	0	0	CID002735510	C[N+](C)(C)CC=O.[Cl-]
1-(1-Naphthyl)piperazine hydrochloride	2737391	0	0	CID002737391	C1CN(CCN1)C2=CC=CC3=CC=CC=C32.Cl
Agmatine sulfate	2794990	0	0	CID002794990	C(CCN=C(N)N)CN.OS(=O)(=O)O
Sodium Taurocholate	2818456	0	0	CID002818456	CC(CCC(=O)NCCS(=O)(=O)[O-])C1CCC2C1([C@H](CC3C2[C@@H](CC4C3(CC[C@H](C4)O)C)O)O)C.[Na+]
Foliosidine	2837663	0	0	CID002837663	CC(C)(C(COC1=CC=CC2=C1N(C(=O)C=C2OC)C)O)O
Monastrol	2987927	0	0	CID002987927	CCOC(=O)C1=C(NC(=S)NC1C2=CC(=CC=C2)O)C
Ranitidine hydrochloride	3001055	0	0	CID003001055	CN/C(=C\[N+](=O)[O-])/NCCSCC1=CC=C(O1)CN(C)C
Wortmannin from Penicillium funiculosum	3003565	0	0	CID003003565	CC(=O)O[C@@H]1C[C@]2(C(CCC2=O)C3=C1[C@]4([C@H](OC(=O)C5=COC(=C54)C3=O)COC)C)C
U0126	3006531	0	0	CID003006531	C1=CC=C(C(=C1)N)S/C(=C(/C(=C(/SC2=CC=CC=C2N)\N)/C#N)\C#N)/N
4-DAMP methiodide	3014059	0	0	CID003014059	C[N+]1(CCC(CC1)OC(=O)C(C2=CC=CC=C2)C3=CC=CC=C3)C.[I-]
Oxotremorine methiodide	3027782	0	0	CID003027782	C[N+](C)(C)CC#CCN1CCCC1=O.[I-]
Ranitidine hydrochloride	3033332	0	0	CID003033332	CN/C(=C\[N+](=O)[O-])/NCCSCC1=CC=C(O1)CN(C)C.Cl
Quinine sulfate	3034034	0	0	CID003034034	COC1=CC2=C(C=CN=C2C=C1)[C@H]([C@@H]3C[C@@H]4CCN3C[C@@H]4C=C)O
Formoterol	3034756	0	0	CID003034756	C[C@@H](CC1=CC=C(C=C1)OC)NC[C@H](C2=CC(=C(C=C2)O)NC=O)O
1-(4-Hydroxybenzyl)imidazole-2-thiol	3035523	0	0	CID003035523	C1=CC(=CC=C1CN2C=CNC2=S)O
Thioperamide maleate	3035905	0	0	CID003035905	C1CCC(CC1)NC(=S)N2CCC(CC2)C3=CN=CN3
(+)-Cyclazocine	3037926	0	0	CID003037926	C[C@H]1[C@H]2CC3=C([C@@]1(CCN2CC4CC4)C)C=C(C=C3)O
BP 897	3038495	0	0	CID003038495	COC1=CC=CC=C1N2CCN(CC2)CCCCNC(=O)C3=CC4=CC=CC=C4C=C3
Methiothepin mesylate	3039995	0	0	CID003039995	CN1CCN(CC1)C2CC3=CC=CC=C3SC4=C2C=C(C=C4)SC.CS(=O)(=O)O
Ritodrine hydrochloride	3040551	0	0	CID003040551	C[C@H]([C@H](C1=CC=C(C=C1)O)O)NCCC2=CC=C(C=C2)O.Cl
Emetine dihydrochloride hydrate	3068143	0	0	CID003068143	CC[C@H]1CN2CCC3=CC(=C(C=C3[C@@H]2C[C@@H]1C[C@@H]4C5=CC(=C(C=C5CCN4)OC)OC)OC)OC.Cl.Cl
CR 2249	3074827	0	0	CID003074827	CC1(CCC(CC1)NC(=O)[C@H](CCC(=O)O)N)C
BW 245C	3080928	0	0	CID003080928	C1CCC(CC1)[C@@H](CCN2[C@H](C(=O)NC2=O)CCCCCCC(=O)O)O
Formoterol	3083544	0	0	CID003083544	C[C@H](CC1=CC=C(C=C1)OC)NC[C@@H](C2=CC(=C(C=C2)O)NC=O)O
Ivermectin	3085416	0	0	CID003085416	CC[C@H](C)[C@@H]1[C@H](CC[C@@]2(O1)C[C@@H]3C[C@H](O2)CC=C([C@H]([C@H](C=CC=C4CO[C@H]5[C@@]4([C@@H](C=C([C@H]5O)C)C(=O)O3)O)C)O[C@H]6C[C@@H]([C@H]([C@@H](O6)C)O[C@H]7C[C@@H]([C@H]([C@@H](O7)C)O)OC)OC)C)C
CP55940	3086156	0	0	CID003086156	CCCCCCC(C)(C)C1=CC(=C(C=C1)[C@H]2C[C@H](CC[C@H]2CCCO)O)O
SB 203186	3272300	0	0	CID003272300	C1CCN(CC1)CCOC(=O)C2=CNC3=CC=CC=C32
SB 204741	3277600	0	0	CID003277600	CC1=NSC(=C1)NC(=O)NC2=CC3=C(C=C2)N(C=C3)C
Thiocitrulline	3353976	0	0	CID003353976	C(CC(C(=O)O)N)CNC(=S)N
GW7647	3392731	0	0	CID003392731	CC(C)(C(=O)O)SC1=CC=C(C=C1)CCN(CCCCC2CCCCC2)C(=O)NC3CCCCC3
1-(4-Fluorobenzyl)-5-methoxy-2-methylindole-3-acetic acid	3448892	0	0	CID003448892	CC1=C(C2=C(N1CC3=CC=C(C=C3)F)C=CC(=C2)OC)CC(=O)O
Ro 41-0960	3495594	0	0	CID003495594	C1=CC=C(C(=C1)C(=O)C2=CC(=C(C(=C2)O)O)[N+](=O)[O-])F
CGP-13501	3519541	0	0	CID003519541	CC(C)(C)C1=CC(=CC(=C1O)C(C)(C)C)CC(C)(C)C=O
3-Amino-1-propanesulfonic acid sodium	3578030	0	0	CID003578030	C(CN)CS(=O)(=O)[O-]
MK-886	3651377	0	0	CID003651377	CC(C)C1=CC2=C(C=C1)N(C(=C2SC(C)(C)C)CC(C)(C)C(=O)O)CC3=CC=C(C=C3)Cl
MRS 1523	3661570	0	0	CID003661570	CCCC1=C(C(=NC(=C1C(=O)SCC)CC)C2=CC=CC=C2)C(=O)OCCC
Nalidixic acid sodium	3864541	0	0	CID003864541	CCN1C=C(C(=O)C2=C1N=C(C=C2)C)C(=O)[O-].[Na+]
3,5-Dinitrocatechol	3870203	0	0	CID003870203	C1=C(C=C(C(=C1[N+](=O)[O-])O)O)[N+](=O)[O-]
DNQX	3899541	0	0	CID003899541	C1=C2C(=CC(=C1[N+](=O)[O-])[N+](=O)[O-])NC(=O)C(=O)N2
VUF 5574	4046493	0	0	CID004046493	COC1=CC=CC=C1NC(=O)NC2=NC(=NC3=CC=CC=C32)C4=CN=CC=C4
1-(4-Chlorobenzyl)-5-methoxy-2-methylindole-3-acetic acid	4059895	0	0	CID004059895	CC1=C(C2=C(N1CC3=CC=C(C=C3)Cl)C=CC(=C2)OC)CC(=O)O
SB-366791	4099413	0	0	CID004099413	COC1=CC=CC(=C1)NC(=O)C=CC2=CC=C(C=C2)Cl
IIK7	4172142	0	0	CID004172142	CCCC(=O)NCCC1=C2C3=CC=CC=C3CN2C4=C1C=C(C=C4)OC
1-benzoyl-5-methoxy-2-methylindole-3-acetic acid	4177957	0	0	CID004177957	CC1=C(C2=C(N1C(=O)C3=CC=CC=C3)C=CC(=C2)OC)CC(=O)O
L-655,708	4203080	0	0	CID004203080	CCOC(=O)C1=C2C3CCCN3C(=O)C4=C(N2C=N1)C=CC(=C4)OC
SB 415286	4210951	0	0	CID004210951	C1=CC=C(C(=C1)C2=C(C(=O)NC2=O)NC3=CC(=C(C=C3)O)Cl)[N+](=O)[O-]
DM 235	4223812	0	0	CID004223812	CCC(=O)N1CCN(CC1)C(=O)C2=CC=CC=C2
D-609 potassium	4234241	0	0	CID004234241	C1CC2C(C1)C3CC2CC3OC(=S)[S-].[K+]
JWH-015	4273754	0	0	CID004273754	CCCN1C(=C(C2=CC=CC=C21)C(=O)C3=CC=CC4=CC=CC=C43)C
SC-560	4306515	0	0	CID004306515	COC1=CC=C(C=C1)N2C(=CC(=N2)C(F)(F)F)C3=CC=C(C=C3)Cl
Ivermectin	4330618	0	0	CID004330618	CCC(C)C1C(CCC2(O1)CC3CC(O2)CC=C(C(C(C=CC=C4COC5C4(C(C=C(C5O)C)C(=O)O3)O)C)OC6CC(C(C(O6)C)OC7CC(C(C(O7)C)O)OC)OC)C)C
SC 19220	4336830	0	0	CID004336830	CC(=O)NNC(=O)N1CC2=CC=CC=C2OC3=C1C=C(C=C3)Cl
LE 300	4350931	0	0	CID004350931	CN1CCC2=CC=CC=C2CC3=C(CC1)C4=CC=CC=C4N3
MK-886	4519262	0	0	CID004519262	CC(C)C1=CC2=C(C=C1)N(C(=C2SC(C)(C)C)CC(C)(C)C(=O)[O-])CC3=CC=C(C=C3)Cl.[Na+]
SKF 96365	4564402	0	0	CID004564402	COC1=CC=C(C=C1)CCCOC2=C(C=CC(=C2)CCN3C=CN=C3)OC
ATPO	4615193	0	0	CID004615193	CC(C)(C)C1=C(C(=NO1)OCP(=O)(O)O)CC(C(=O)O)N
E-64	4641099	0	0	CID004641099	CC(C)CC(C(=O)NCCCCN=C(N)N)NC(=O)C1C(O1)C(=O)O
Tyrphostin AG 528	4886983	0	0	CID004886983	C1CN(C2=CC=CC=C21)C(=O)C(=CC3=CC(=C(C=C3)O)O)C#N
Diclofenac sodium	5018304	0	0	CID005018304	C1=CC=C(C(=C1)CC(=O)[O-])NC2=C(C=CC=C2Cl)Cl.[Na+]
CGP-7930	5024764	0	0	CID005024764	CC(C)(C)C1=CC(=CC(=C1O)C(C)(C)C)CC(C)(C)CO
CPCCOEt	5126051	0	0	CID005126051	CCOC(=O)C12CC1C(=NO)C3=CC=CC=C3O2
Carboplatin	5237030	0	0	CID005237030	C1CC(C1)(C(=O)[O-])C(=O)[O-]
Sphingosine	5280335	0	0	CID005280335	CCCCCCCCCCCCC/C=C/[C@H]([C@H](CO)N)O
Quercetin dihydrate	5280343	0	0	CID005280343	C1=CC(=C(C=C1C2=C(C(=O)C3=C(C=C(C=C3O2)O)O)O)O)O
Apigenin	5280443	0	0	CID005280443	C1=CC(=CC=C1C2=CC(=O)C3=C(C=C(C=C3O2)O)O)O
Luteolin	5280445	0	0	CID005280445	C1=CC(=C(C=C1C2=CC(=O)C3=C(C=C(C=C3O2)O)O)O)O
Daphnetin	5280569	0	0	CID005280569	C1=CC(=C(C2=C1C=CC(=O)O2)O)O
Genistein	5280961	0	0	CID005280961	C1=CC(=CC=C1C2=COC3=CC(=CC(=C3C2=O)O)O)O
Budesonide	5281004	0	0	CID005281004	CCCC1O[C@@H]2C[C@H]3[C@@H]4CCC5=CC(=O)C=C[C@@]5([C@H]4[C@H](C[C@@]3([C@@]2(O1)C(=O)CO)C)O)C
Prochlorperazine dimaleate	5281032	0	0	CID005281032	CN1CCN(CC1)CCCN2C3=C(SC4=CC=CC=C24)C=CC(=C3)Cl.C(=C\C(=O)O)\C(=O)O.C(=C\C(=O)O)\C(=O)O
Clemastine fumarate	5281069	0	0	CID005281069	C[C@@](C1=CC=CC=C1)(C2=CC=C(C=C2)Cl)OCC[C@H]3CCCN3C.C(=C/C(=O)O)\C(=O)O
(+)-Chlorpheniramine maleate	5281070	0	0	CID005281070	CN(C)CC[C@@H](C1=CC=C(C=C1)Cl)C2=CC=CC=N2.C(=C\C(=O)O)\C(=O)O
Methysergide maleate	5281073	0	0	CID005281073	CC[C@@H](CO)NC(=O)[C@H]1CN([C@@H]2CC3=CN(C4=CC=CC(=C34)C2=C1)C)C.C(=C\C(=O)O)\C(=O)O
Astaxanthin	5281224	0	0	CID005281224	CC1=C(C(C[C@@H](C1=O)O)(C)C)/C=C/C(=C/C=C/C(=C/C=C/C=C(/C=C/C=C(/C=C/C2=C(C(=O)[C@H](CC2(C)C)O)C)\C)\C)/C)/C
Karakoline	5281278	0	0	CID005281278	CCN1C[C@@]2(CC[C@@H]([C@@]34[C@@H]2C[C@H](C31)[C@]5(C[C@@H]([C@H]6C[C@@H]4[C@@H]5[C@H]6O)OC)O)O)C
Harmane	5281404	0	0	CID005281404	CC1=NC=CC2=C1NC3=CC=CC=C23
Morin	5281670	0	0	CID005281670	C1=CC(=C(C=C1O)O)C2=C(C(=O)C3=C(C=C(C=C3O2)O)O)O
Myricetin	5281672	0	0	CID005281672	C1=C(C=C(C(=C1O)O)O)C2=C(C(=O)C3=C(C=C(C=C3O2)O)O)O
Daidzein	5281708	0	0	CID005281708	C1=CC(=CC=C1C2=COC3=C(C2=O)C=CC(=C3)O)O
Caffeic acid phenethyl ester	5281787	0	0	CID005281787	C1=CC=C(C=C1)CCOC(=O)/C=C/C2=CC(=C(C=C2)O)O
Rottlerin	5281847	0	0	CID005281847	CC1=C(C(=C(C(=C1O)C(=O)C)O)CC2=C(C3=C(C(=C2O)C(=O)/C=C/C4=CC=CC=C4)OC(C=C3)(C)C)O)O
Oligomycin A	5281899	0	0	CID005281899	CC[C@H]\1CC[C@@H]2[C@@H]([C@@H]([C@H]([C@@]3(O2)CC[C@H]([C@H](O3)C[C@H](C)O)C)C)OC(=O)/C=C/[C@H]([C@@H]([C@H](C(=O)[C@H]([C@@H]([C@H](C(=O)[C@@]([C@@H]([C@H](C/C=C/C=C1)C)O)(C)O)C)O)C)C)O)C)C
N-Oleoyldopamine	5282106	0	0	CID005282106	CCCCCCCC/C=C\CCCCCCCC(=O)NCCC1=CC(=C(C=C1)O)O
Pheniramine maleate	5282139	0	0	CID005282139	CN(C)CCC(C1=CC=CC=C1)C2=CC=CC=N2.C(=C\C(=O)O)\C(=O)O
Tranilast	5282230	0	0	CID005282230	COC1=C(C=C(C=C1)/C=C/C(=O)NC2=CC=CC=C2C(=O)O)OC
Trimipramine maleate	5282318	0	0	CID005282318	CC(CN1C2=CC=CC=C2CCC3=CC=CC=C31)CN(C)C.C(=C\C(=O)O)\C(=O)O
13-cis-retinoic acid	5282379	0	0	CID005282379	CC1=C(C(CCC1)(C)C)/C=C/C(=C/C=C/C(=C\C(=O)O)/C)/C
Xylometazoline hydrochloride	5282386	0	0	CID005282386	CC1=CC(=CC(=C1CC2=NCCN2)C)C(C)(C)C.Cl
Flunarizine dihydrochloride	5282407	0	0	CID005282407	C1CN(CCN1C/C=C/C2=CC=CC=C2)C(C3=CC=C(C=C3)F)C4=CC=C(C=C4)F.Cl.Cl
Ketotifen fumarate	5282408	0	0	CID005282408	CN1CCC(=C2C3=C(C(=O)CC4=CC=CC=C42)SC=C3)CC1.C(=C/C(=O)O)\C(=O)O
R(+)-Lisuride hydrogen maleate	5282421	0	0	CID005282421	CCN(CC)C(=O)N[C@@H]1CN([C@@H]2CC3=CNC4=CC=CC(=C34)C2=C1)C.C(=C\C(=O)O)\C(=O)O
N-arachidonylglycine	5283389	0	0	CID005283389	CCCCC/C=C\C/C=C\C/C=C\C/C=C\CCCC(=O)NCC(=O)O
N-Oleoylethanolamine	5283454	0	0	CID005283454	CCCCCCCC/C=C\CCCCCCCC(=O)NCCO
Phenoxybenzamine hydrochloride	5284441	0	0	CID005284441	CC(COC1=CC=CC=C1)N(CCCl)CC2=CC=CC=C2.Cl
Phenylephrine hydrochloride	5284443	0	0	CID005284443	CNC[C@@H](C1=CC(=CC=C1)O)O.Cl
Pyrilamine maleate	5284451	0	0	CID005284451	CN(C)CCN(CC1=CC=C(C=C1)OC)C2=CC=CC=N2.C(=C\C(=O)O)\C(=O)O
Quercetin dihydrate	5284452	0	0	CID005284452	C1=CC(=C(C=C1C2=C(C(=O)C3=C(C=C(C=C3O2)O)O)O)O)O.O.O
Etoposide	5284558	0	0	CID005284558	C[C@@H]1OC[C@@H]2[C@@H](O1)[C@@H]([C@H]([C@@H](O2)OC3C4COC(=O)[C@@H]4[C@@H](C5=CC6=C(C=C35)OCO6)C7=CC(=C(C(=C7)OC)O)OC)O)O
Retinoic acid p-hydroxyanilide	5288209	0	0	CID005288209	CC1=C(C(CCC1)(C)C)/C=C/C(=C/C=C/C(=C/C(=O)NC2=CC=C(C=C2)O)/C)/C
IC 261	5288600	0	0	CID005288600	COC1=CC(=C(C(=C1)OC)/C=C/2\C3=CC=CC=C3NC2=O)OC
TTNPB	5289501	0	0	CID005289501	C/C(=C\C1=CC=C(C=C1)C(=O)O)/C2=CC3=C(C=C2)C(CCC3(C)C)(C)C
Clemizole hydrochloride	5309446	0	0	CID005309446	C1CCN(C1)CC2=NC3=CC=CC=C3N2CC4=CC=C(C=C4)Cl.Cl
(E)-4-amino-2-butenoic acid	5310987	0	0	CID005310987	C(/C=C/C(=O)O)N
AB-MECA	5310992	0	0	CID005310992	CNC(=O)[C@@H]1[C@H]([C@H]([C@@H](O1)N2C=NC3=C2N=CN=C3NCC4=CC=C(C=C4)N)O)O
BW 723C86	5311036	0	0	CID005311036	CC(CC1=CNC2=C1C=C(C=C2)OCC3=CC=CS3)N.Cl
CP55940	5311056	0	0	CID005311056	CCCCCCC(C)(C)C1=CC(=C(C=C1)[C@H]2C[C@H](CC[C@@H]2CCCO)O)O
R(-)-Denopamine	5311064	0	0	CID005311064	COC1=C(C=C(C=C1)CCNC[C@@H](C2=CC=C(C=C2)O)O)OC
K 185	5311198	0	0	CID005311198	CCCC(=O)NCCC1=C2C3=CC=CC=C3CCCN2C4=C1C=C(C=C4)OC
L-655,708	5311203	0	0	CID005311203	CCOC(=O)C1=C2[C@@H]3CCCN3C(=O)C4=C(N2C=N1)C=CC(=C4)OC
AL-8810	5311238	0	0	CID005311238	C1[C@@H]([C@@H]([C@H]([C@H]1F)/C=C/[C@@H](C2CC3=CC=CC=C3C2)O)C/C=C\CCCC(=O)O)O
MRS 2179	5311302	0	0	CID005311302	CNC1=NC=NC2=C1N=CN2[C@H]3C[C@@H]([C@H](O3)COP(=O)(O)[O-])OP(=O)(O)[O-].[NH4+].[NH4+]
Ro 41-1049 hydrochloride	5311308	0	0	CID005311308	C1=CC(=CC(=C1)F)C2=C(N=CS2)C(=O)NCCN.Cl
Picrotoxin	5311359	0	0	CID005311359	CC(=C)[C@@H]1[C@H]2[C@@H]3[C@@]4([C@]([C@@H]1C(=O)O2)(C[C@@H]5[C@]4(O5)C(=O)O3)O)C.C[C@@]12[C@H]3[C@@H]4[C@H]([C@H]([C@@]1(C[C@@H]5[C@]2(O5)C(=O)O3)O)C(=O)O4)C(C)(C)O
SB 200646 hydrochloride	5311422	0	0	CID005311422	CN1C=CC2=C1C=CC(=C2)NC(=O)NC3=CN=CC=C3.Cl
Seglitide	5311430	0	0	CID005311430	C[C@H]1C(=O)N[C@H](C(=O)N[C@@H](C(=O)N[C@H](C(=O)N[C@H](C(=O)N[C@H](C(=O)N1C)CC2=CC=CC=C2)C(C)C)CCCCN)CC3=CNC4=CC=CC=C43)CC5=CC=C(C=C5)O
(S)-ENBA	5311431	0	0	CID005311431	C1C[C@@H]2C[C@H]1C[C@@H]2NC3=NC=NC4=C3N=CN4[C@H]5[C@@H]([C@@H]([C@H](O5)CO)O)O
SIB 1893	5311432	0	0	CID005311432	CC1=CC=CC(=N1)/C=C/C2=CC=CC=C2
CL 316,243	5312115	0	0	CID005312115	C[C@H](CC1=CC2=C(C=C1)OC(O2)(C(=O)[O-])C(=O)[O-])NC[C@@H](C3=CC(=CC=C3)Cl)O.[Na+].[Na+]
SU 6656	5312137	0	0	CID005312137	CN(C)S(=O)(=O)C1=CC\2=C(C=C1)NC(=O)/C2=C\C3=CC4=C(N3)CCCC4
7,7-Dimethyl-(5Z,8Z)-eicosadienoic acid	5312331	0	0	CID005312331	CCCCCCCCCCC/C=C\C(C)(C)/C=C\CCCC(=O)O
Parthenolide	5320420	0	0	CID005320420	C/C/1=C\CCC2(C(O2)C3C(CC1)C(=C)C(=O)O3)C
Tyrphostin AG 538	5328760	0	0	CID005328760	C1=CC(=C(C=C1/C=C(\C#N)/C(=O)C2=CC(=C(C=C2)O)O)O)O
Tyrphostin AG 835	5328769	0	0	CID005328769	C[C@@H](C1=CC=CC=C1)NC(=O)/C(=C/C2=CC(=C(C=C2)O)O)/C#N
Tyrphostin AG 555	5328770	0	0	CID005328770	C1=CC=C(C=C1)CCCNC(=O)/C(=C/C2=CC(=C(C=C2)O)O)/C#N
Tyrphostin AG 494	5328771	0	0	CID005328771	C1=CC=C(C=C1)NC(=O)/C(=C/C2=CC(=C(C=C2)O)O)/C#N
Tyrphostin AG 527	5328772	0	0	CID005328772	C[C@H](C1=CC=CC=C1)NC(=O)/C(=C/C2=CC(=C(C=C2)O)O)/C#N
Tyrphostin AG 698	5328773	0	0	CID005328773	C1=CC=C(C=C1)CCNC(=O)/C(=C/C2=CC(=C(C=C2)O)O)/C#N
Tyrphostin AG 490	5328779	0	0	CID005328779	C1=CC=C(C=C1)CNC(=O)/C(=C/C2=CC(=C(C=C2)O)O)/C#N
Tyrphostin 47	5328803	0	0	CID005328803	C\1=CC(=O)C(=C/C1=C/C(=C(/N)\S)/C#N)O
Tyrphostin AG 112	5328804	0	0	CID005328804	C1=CC(=CC=C1/C=C(\C#N)/C(=C(C#N)C#N)N)O
Tyrphostin 51	5328807	0	0	CID005328807	C1=C(C=C(C(=C1O)O)O)/C=C(\C#N)/C(=C(C#N)C#N)N
SU 5416	5329098	0	0	CID005329098	CC1=CC(=C(N1)/C=C\2/C3=CC=CC=C3NC2=O)C
Tyrphostin AG 537	5329255	0	0	CID005329255	C1=CC(=C(C=C1/C=C(/C(=O)NCCCNC(=O)/C(=C/C2=CC(=C(C=C2)O)O)/C#N)\C#N)O)O
Tyrphostin AG 808	5329275	0	0	CID005329275	C1=CC=C2C(=C1)C(=CN2)/C=C(\C#N)/C(=O)C3=CC(=C(C=C3)O)O
Carboplatin	5352133	0	0	CID005352133	C1CC(C1)(C(=O)O)C(=O)O.N.N.[Pt+2]
Me-3,4-dephostatin	5353329	0	0	CID005353329	CN(C1=CC(=O)C(=O)C=C1)NO
8-(3-Chlorostyryl)caffeine	5353365	0	0	CID005353365	CN1C(=NC2=C1C(=O)N(C(=O)N2C)C)/C=C/C3=CC(=CC=C3)Cl
Bay 11-7085	5353432	0	0	CID005353432	CC(C)(C)C1=CC=C(C=C1)S(=O)(=O)/C=C/C#N
BWB70C	5353454	0	0	CID005353454	CC(/C=C/C1=CC(=CC=C1)OC2=CC=C(C=C2)F)N(C(=O)N)O
Dephostatin	5353574	0	0	CID005353574	CN(C1=CC(=O)C=CC1=O)NO
IC 261	5353678	0	0	CID005353678	COC1=CC(=C(C(=C1)OC)/C=C\2/C3=CC=CC=C3NC2=O)OC
I-OMe-Tyrphostin AG 538	5353685	0	0	CID005353685	COC1=C(C(=CC(=C1)/C=C(\C#N)/C(=O)C2=CC(=C(C=C2)O)O)I)O
MDL 105,519	5353745	0	0	CID005353745	C1=CC=C(C=C1)/C(=C/C2=C(NC3=CC(=CC(=C32)Cl)Cl)C(=O)O)/C(=O)O
Molsidomine	5353788	0	0	CID005353788	CCO/C(=N/C1=C[N+](=NO1)N2CCOCC2)/[O-]
Parthenolide	5353864	0	0	CID005353864	C/C/1=C/CCC2(C(O2)C3C(CC1)C(=C)C(=O)O3)C
SB 202190	5353940	0	0	CID005353940	C1=CC(=O)C=CC1=C2NC(=C(N2)C3=CC=NC=C3)C4=CC=C(C=C4)F
U0126	5354033	0	0	CID005354033	C1=CC=C(C(=C1)N)S/C(=C(\C#N)/C(=C(/N)\SC2=CC=CC=C2N)/C#N)/N
Nomifensine maleate	5358907	0	0	CID005358907	CN1CC(C2=C(C1)C(=CC=C2)N)C3=CC=CC=C3.C(=C\C(=O)O)\C(=O)O
Nalbuphine hydrochloride	5360733	0	0	CID005360733	C1CC(C1)CN2CC[C@]34[C@@H]5[C@H](CC[C@]3([C@H]2CC6=C4C(=C(C=C6)O)O5)O)O.Cl
Astaxanthin	5368397	0	0	CID005368397	CC1=C(C(CC(C1=O)O)(C)C)/C=C/C(=C/C=C/C(=C/C=C/C=C(/C=C/C=C(/C=C/C2=C(C(=O)C(CC2(C)C)O)C)\C)\C)/C)/C
Alloxazine	5372720	0	0	CID005372720	C1=CC=C2C(=C1)N=C3C(=N2)NC(=O)NC3=O
Vinblastine sulfate salt	5388983	0	0	CID005388983	CC[C@@]1(C[C@H]2C[C@@](C3=C(CCN(C2)C1)C4=CC=CC=C4N3)(C5=C(C=C6C(=C5)[C@]78CCN9[C@H]7[C@@](C=CC9)([C@H]([C@@]([C@@H]8N6C)(C(=O)OC)O)OC(=O)C)CC)OC)C(=O)OC)O.OS(=O)(=O)O
Dextrorphan D-tartrate	5388990	0	0	CID005388990	CN1CC[C@@]23CCCC[C@@H]2[C@@H]1CC4=C3C=C(C=C4)O.C(C(C(=O)O)O)(C(=O)O)O
Parthenolide	5420804	0	0	CID005420804	C/C/1=C/CC[C@@]2([C@H](O2)[C@@H]3[C@@H](CC1)C(=C)C(=O)O3)C
Parthenolide	5420805	0	0	CID005420805	C/C/1=C/CC[C@@]2([C@@H](O2)[C@@H]3[C@@H](CC1)C(=C)C(=O)O3)C
Cefsulodin sodium salt hydrate	5458165	0	0	CID005458165	C1C(=C(N2[C@H](S1)[C@@H](C2=O)NC(=O)C(C3=CC=CC=C3)S(=O)(=O)[O-])C(=O)[O-])C[N+]4=CC=C(C=C4)C(=O)N.[Na+]
Paromomycin sulfate	5458443	0	0	CID005458443	C1C(C(C(C(C1N)OC2C(C(C(C(O2)CO)O)O)N)OC3C(C(C(O3)CO)OC4C(C(C(C(O4)CN)O)O)N)O)O)N.OS(=O)(=O)O
Picrotoxin	5458938	0	0	CID005458938	CC(=C)[C@H]1[C@H]2[C@@H]3[C@@]4([C@]([C@@H]1C(=O)O2)(C[C@@H]5C4(O5)C(=O)O3)O)C.C[C@@]12[C@H]3[C@@H]4[C@@H]([C@H]([C@@]1(C[C@@H]5C2(O5)C(=O)O3)O)C(=O)O4)C(C)(C)O
(-)-Scopolamine methyl bromide	5459110	0	0	CID005459110	C[N+]1([C@@H]2CC(C[C@H]1[C@H]3[C@@H]2O3)OC(=O)[C@H](CO)C4=CC=CC=C4)C.[Br-]
Dextromethorphan hydrobromide monohydrate	5462351	0	0	CID005462351	CN1CC[C@@]23CCCC[C@@H]2[C@@H]1CC4=C3C=C(C=C4)OC.O.Br
Prochlorperazine dimaleate	5462695	0	0	CID005462695	C[NH+]1CC[NH+](CC1)CCCN2C3=C(SC4=CC=CC=C24)C=CC(=C3)Cl.C(=C\C(=O)[O-])\C(=O)O.C(=C\C(=O)[O-])\C(=O)O
Naloxone hydrochloride	5464092	0	0	CID005464092	C=CCN1CC[C@]23[C@@H]4C(=O)CC[C@]2([C@H]1CC5=C3C(=C(C=C5)O)O4)O.Cl
Levallorphan tartrate	5464111	0	0	CID005464111	C=CCN1CC[C@]23CCCC[C@H]2[C@H]1CC4=C3C=C(C=C4)O.[C@@H]([C@H](C(=O)O)O)(C(=O)O)O
Farnesylthiosalicylic acid	5469318	0	0	CID005469318	CC(=CCC/C(=C/CC/C(=C/CSC1=CC=CC=C1C(=O)O)/C)/C)C
Oligomycin A	5472285	0	0	CID005472285	CC[C@H]\1CC[C@@H]2[C@@H]([C@@H]([C@H]([C@@]3(O2)CC[C@H]([C@H](O3)CC(C)O)C)C)OC(=O)/C=C/[C@H]([C@@H]([C@H](C(=O)[C@H]([C@@H]([C@H](C(=O)[C@@]([C@@H]([C@H](C/C=C/C=C1)C)O)(C)O)C)O)C)C)O)C)C
Sulindac sulfone	5472495	0	0	CID005472495	CC\1=C(C2=C(/C1=C\C3=CC=C(C=C3)S(=O)(=O)C)C=CC(=C2)F)CC(=O)O
Ceftriaxone sodium	5479530	0	0	CID005479530	CN1C(=NC(=O)C(=O)N1)SCC2=C(N3[C@@H]([C@@H](C3=O)NC(=O)/C(=N\OC)/C4=CSC(=N4)N)SC2)C(=O)O
Dextrorphan D-tartrate	5484438	0	0	CID005484438	CN1CC[C@@]23CCCC[C@@H]2[C@@H]1CC4=C3C=C(C=C4)O.[C@@H]([C@H](C(=O)O)O)(C(=O)O)O
Tyrphostin 47	5485187	0	0	CID005485187	C\1=CC(=O)C(=C/C1=C\C(=C(\N)/S)\C#N)O
Naltrexone hydrochloride	5485201	0	0	CID005485201	C1CC1CN2CC[C@]34[C@@H]5C(=O)CC[C@]3([C@H]2CC6=C4C(=C(C=C6)O)O5)O.Cl
Tyrphostin AG 879	5487525	0	0	CID005487525	CC(C)(C)C1=CC(=C/C(=C(/N)\S)/C#N)C=C(C1=O)C(C)(C)C
Ipratropium bromide	5702073	0	0	CID005702073	CC(C)[N+]1([C@@H]2CCC1CC(C2)OC(=O)C(CO)C3=CC=CC=C3)C.[Br-]
Ketoconazole	5702077	0	0	CID005702077	CC(=O)N1CCN(CC1)C2=CC=C(C=C2)OCC3CO[C@](O3)(CN4C=CN=C4)C5=C(C=C(C=C5)Cl)Cl
Nylidrin hydrochloride	5702098	0	0	CID005702098	CC(CCC1=CC=CC=C1)NC(C)C(C2=CC=C(C=C2)O)O.Cl
Quinine sulfate	5702111	0	0	CID005702111	COC1=CC2=C(C=CN=C2C=C1)[C@H]([C@H]3C[C@@H]4CCN3C[C@@H]4C=C)O.OS(=O)(=O)O
Triprolidine hydrochloride	5702129	0	0	CID005702129	CC1=CC=C(C=C1)/C(=C\CN2CCCC2)/C3=CC=CC=N3.Cl
Famotidine	5702160	0	0	CID005702160	C1=C(N=C(S1)N=C(N)N)CSCC/C(=N/S(=O)(=O)N)/N
Fenoterol hydrobromide	5702161	0	0	CID005702161	CC(CC1=CC=C(C=C1)O)NCC(C2=CC(=CC(=C2)O)O)O.Br
Cefsulodin sodium salt hydrate	5702183	0	0	CID005702183	C1C(=C(N2C(S1)C(C2=O)NC(=O)C(C3=CC=CC=C3)S(=O)(=O)[O-])C(=O)[O-])C[N+]4=CC=C(C=C4)C(=O)N.[Na+]
Amiprilose hydrochloride	5702212	0	0	CID005702212	CC1(O[C@@H]2[C@H]([C@H](OC2O1)C(CO)O)OCCCN(C)C)C.Cl
Tiapride hydrochloride	5702214	0	0	CID005702214	CCN(CC)CCNC(=O)C1=C(C=CC(=C1)S(=O)(=O)C)OC.Cl
DL-Stearoylcarnitine chloride	5702250	0	0	CID005702250	CCCCCCCCCCCCCCCCCC(=O)OC(CC(=O)O)C[N+](C)(C)C.[Cl-]
Ro 16-6491 hydrochloride	5702251	0	0	CID005702251	C1=CC(=CC=C1C(=O)NCCN)Cl.Cl
Parthenolide	5702252	0	0	CID005702252	C/C/1=C\CCC2(C(O2)[C@@H]3[C@@H](CC1)C(=C)C(=O)O3)C
THIP hydrochloride	5702253	0	0	CID005702253	C1CNCC2=C1C(=O)NO2.Cl
Paromomycin sulfate	5702261	0	0	CID005702261	C1[C@H]([C@@H]([C@H]([C@@H]([C@H]1N)OC2[C@@H]([C@H]([C@@H]([C@H](O2)CO)O)O)N)OC3[C@@H]([C@@H]([C@H](O3)CO)O[C@@H]4[C@@H]([C@H]([C@@H]([C@@H](O4)CN)O)O)N)O)O)N.OS(=O)(=O)O
Tulobuterol hydrochloride	5702285	0	0	CID005702285	CC(C)(C)NCC(C1=CC=CC=C1Cl)O.Cl
Hydroxytacrine maleate	5702293	0	0	CID005702293	C1CC(C2=C(C3=CC=CC=C3N=C2C1)N)O.C(=C\C(=O)O)\C(=O)O
Benzamil hydrochloride	5702295	0	0	CID005702295	C1=CC=C(C=C1)CN=C(N)NC(=O)C2=C(N=C(C(=N2)Cl)N)N.Cl
NCS-382	5875451	0	0	CID005875451	C1CC2=CC=CC=C2C(/C(=C/C(=O)O)/C1)O
GW5074	5924208	0	0	CID005924208	C1=CC2=C(C=C1I)/C(=C/C3=CC(=C(C(=C3)Br)O)Br)/C(=O)N2
Bromoenol lactone	5940264	0	0	CID005940264	C1C/C(=C\Br)/OC(=O)C1C2=CC=CC3=CC=CC=C32
PPNDS tetrasodium	5961626	0	0	CID005961626	CC1=N/C(=N/NC2=CC(=C3C=C(C=C(C3=C2)S(=O)(=O)[O-])[N+](=O)[O-])S(=O)(=O)[O-])/C(=C(C1=O)C=O)COP(=O)([O-])[O-]
NF 023	6093160	0	0	CID006093160	C1=CC(=CC(=C1)NC(=O)NC2=CC=CC(=C2)C(=O)NC3=C4C(=CC(=CC4=C(C=C3)S(=O)(=O)[O-])S(=O)(=O)[O-])S(=O)(=O)[O-])C(=O)NC5=C6C(=CC(=CC6=C(C=C5)S(=O)(=O)[O-])S(=O)(=O)[O-])S(=O)(=O)[O-].[Na+].[Na+].[Na+].[Na+].[Na+].[Na+]
NF449 octasodium salt	6093161	0	0	CID006093161	C1=CC(=C(C=C1S(=O)(=O)[O-])S(=O)(=O)[O-])NC(=O)C2=CC(=CC(=C2)NC(=O)NC3=CC(=CC(=C3)C(=O)NC4=C(C=C(C=C4)S(=O)(=O)[O-])S(=O)(=O)[O-])C(=O)NC5=C(C=C(C=C5)S(=O)(=O)[O-])S(=O)(=O)[O-])C(=O)NC6=C(C=C(C=C6)S(=O)(=O)[O-])S(=O)(=O)[O-].[Na+].[Na+].[Na+].[Na+].[Na+].[Na+].[Na+].[Na+]
Phosphomycin disodium	6093162	0	0	CID006093162	CC1C(O1)P(=O)([O-])[O-].[Na+].[Na+]
PPADS	6093163	0	0	CID006093163	CC1=N/C(=N/NC2=C(C=C(C=C2)S(=O)(=O)O)S(=O)(=O)O)/C(=C(C1=O)C=O)COP(=O)(O)O
1,3,5-tris(4-hydroxyphenyl)-4-propyl-1H-pyrazole	6095481	0	0	CID006095481	CCCC1=C(N(NC1=C2C=CC(=O)C=C2)C3=CC=C(C=C3)O)C4=CC=C(C=C4)O
NBQX disodium	6098006	0	0	CID006098006	C1=CC2=C3C(=CC(=C2C(=C1)S(=O)(=O)N)[N+](=O)[O-])N=C(C(=N3)[O-])[O-].[Na+].[Na+]
7-Chloro-4-hydroxy-2-phenyl-1,8-naphthyridine	6105572	0	0	CID006105572	C1=CC=C(C=C1)C2=CC(=O)C3=C(N2)N=C(C=C3)Cl
GR 4661	6160690	0	0	CID006160690	CN(C)CCC1=CNC2=C1C=C(C=C2)/C=C/C(=O)NCC3=CC=C(C=C3)OC
CPCCOEt	6278000	0	0	CID006278000	CCOC(=O)C12CC1/C(=N\O)/C3=CC=CC=C3O2
SIB 1757	6304902	0	0	CID006304902	CC1=N/C(=N\NC2=CC=CC=C2)/C(=O)C=C1
Ivermectin	6321424	0	0	CID006321424	CC[C@H](C)[C@@H]1[C@H](CC[C@@]2(O1)C[C@@H]3C[C@H](O2)C/C=C(/[C@H]([C@H](/C=C/C=C/4\CO[C@H]5[C@@]4([C@@H](C=C([C@H]5O)C)C(=O)O3)O)C)O[C@H]6C[C@@H]([C@H]([C@@H](O6)C)O[C@H]7C[C@@H]([C@H]([C@@H](O7)C)O)OC)OC)\C)C
CPCCOEt	6324610	0	0	CID006324610	CCOC(=O)C12CC1/C(=N/O)/C3=CC=CC=C3O2
PPNDS tetrasodium	6324655	0	0	CID006324655	CC1=N/C(=N/NC2=CC(=C3C=C(C=C(C3=C2)S(=O)(=O)[O-])[N+](=O)[O-])S(=O)(=O)[O-])/C(=C(C1=O)C=O)COP(=O)([O-])[O-].[Na+].[Na+].[Na+].[Na+]
SIB 1757	6324664	0	0	CID006324664	CC1=N/C(=N/NC2=CC=CC=C2)/C(=O)C=C1
Oligomycin A	6364620	0	0	CID006364620	CCC\1CCC2[C@@H](C([C@H](C3(O2)CC[C@H](C(O3)C[C@H](C)O)C)C)OC(=O)/C=C/[C@H]([C@@H]([C@H](C(=O)[C@@H]([C@H]([C@@H](C(=O)[C@@]([C@@H]([C@H](C/C=C/C=C1)C)O)(C)O)C)O)C)C)O)C)C
Carboplatin	6398587	0	0	CID006398587	C1CC(C1)(C(=O)O)C(=O)O.N.N.[Pt+4]
2,3-Butanedione monoxime	6409633	0	0	CID006409633	C/C(=N\O)/C(=O)C
SR-95531	6419304	0	0	CID006419304	COC1=CC=C(C=C1)C2=N[N+](=C(C=C2)N)CCCC(=O)O.[Br-]
Pempidine tartrate	6419918	0	0	CID006419918	CC1(CCCC(N1C)(C)C)C.C(C(C(=O)O)O)(C(=O)O)O
Doxepin hydrochloride	6419921	0	0	CID006419921	CN(C)CC/C=C/1\C2=CC=CC=C2COC3=CC=CC=C31.Cl
Etoposide	6419930	0	0	CID006419930	C[C@@H]1OC[C@@H]2[C@@H](O1)[C@@H]([C@H]([C@@H](O2)O[C@H]3C4COC(=O)[C@@H]4[C@@H](C5=CC6=C(C=C35)OCO6)C7=CC(=C(C(=C7)OC)O)OC)O)O
Tranylcypromine hydrochloride	6419961	0	0	CID006419961	C1[C@@H]([C@H]1N)C2=CC=CC=C2.Cl
Ivermectin	6419971	0	0	CID006419971	CC[C@H](C)[C@@H]1[C@H](CC[C@@]2(O1)C[C@@H]3C[C@H](O2)C/C=C(/C([C@H](/C=C/C=C/4\CO[C@H]5[C@@]4([C@@H](C=C([C@H]5O)C)C(=O)O3)O)C)O[C@H]6C[C@@H]([C@H]([C@@H](O6)C)O[C@H]7C[C@@H]([C@H]([C@@H](O7)C)O)OC)OC)\C)C
Ifenprodil tartrate	6419987	0	0	CID006419987	CC(C(C1=CC=C(C=C1)O)O)N2CCC(CC2)CC3=CC=CC=C3.C(C(C(=O)O)O)(C(=O)O)O
Telenzepine dihydrochloride	6419995	0	0	CID006419995	CC1=C2C(=CS1)C(=O)NC3=CC=CC=C3N2C(=O)CN4CCN(CC4)C.Cl.Cl
Carcinine dihydrochloride	6419997	0	0	CID006419997	C1=C(NC=N1)CCNC(=O)CCN.Cl.Cl
Vancomycin hydrochloride from Streptomyces orientalis	6420023	0	0	CID006420023	C[C@H]1[C@H]([C@@](C[C@@H](O1)O[C@@H]2[C@H]([C@@H]([C@H](O[C@H]2OC3=C4C=C5C=C3OC6=C(C=C(C=C6)[C@H]([C@H](C(=O)N[C@H](C(=O)N[C@H]5C(=O)N[C@@H]7C8=CC(=C(C=C8)O)C9=C(C=C(C=C9[C@H](NC(=O)[C@H]([C@@H](C1=CC(=C(O4)C=C1)Cl)O)NC7=O)C(=O)O)O)O)CC(=O)N)NC(=O)[C@@H](CC(C)C)NC)O)Cl)CO)O)O)(C)N)O.Cl
Moxisylyte hydrochloride	6420039	0	0	CID006420039	CC1=CC(=C(C=C1OC(=O)C)C(C)C)OCCN(C)C.Cl
(+)-MK-801 hydrogen maleate	6420042	0	0	CID006420042	C[C@@]12C3=CC=CC=C3C[C@@H](N1)C4=CC=CC=C24.C(=C\C(=O)O)\C(=O)O
Quipazine dimaleate	6420043	0	0	CID006420043	C1NCCN(C1)C2=NC3=CC=CC=C3C=C2.C(=C\C(=O)O)\C(=O)O.C(=C\C(=O)O)\C(=O)O
Amiprilose hydrochloride	6420050	0	0	CID006420050	CC1(O[C@H]2[C@H]([C@H](OC2O1)C(CO)O)OCCCN(C)C)C.Cl
Paromomycin sulfate	6420060	0	0	CID006420060	C1C(C(C(C(C1N)OC2C(C(C(C(O2)CO)O)O)N)OC3[C@H]([C@H]([C@H](O3)CO)OC4C(C(C(C(O4)CN)O)O)N)O)O)N.OS(=O)(=O)O
Ivermectin	6427057	0	0	CID006427057	CCC(C)C1C(CC[C@@]2(O1)C[C@@H]3CC(O2)C/C=C(/C(C(/C=C/C=C/4\COC5C4([C@@H](C=C([C@H]5O)C)C(=O)O3)O)C)O[C@H]6C[C@@H](C([C@@H](O6)C)O[C@H]7C[C@@H](C([C@@H](O7)C)O)OC)OC)\C)C
(+)-Brompheniramine maleate	6433334	0	0	CID006433334	CN(C)CC[C@@H](C1=CC=C(C=C1)Br)C2=CC=CC=N2.C(=C\C(=O)O)\C(=O)O
MG 624	6433339	0	0	CID006433339	CC[N+](CC)(CC)CCOC1=CC=C(C=C1)/C=C/C2=CC=CC=C2.[I-]
R(-)-SCH-12679 maleate	6434250	0	0	CID006434250	CN1CCC2=CC(=C(C=C2[C@H](C1)C3=CC=CC=C3)OC)OC.C(=C\C(=O)O)\C(=O)O
Flupirtine maleate	6435335	0	0	CID006435335	CCOC(=O)NC1=C(N=C(C=C1)NCC2=CC=C(C=C2)F)N.C(=C\C(=O)O)\C(=O)O
Zimelidine dihydrochloride	6436006	0	0	CID006436006	CN(C)C/C=C(/C1=CC=C(C=C1)Br)\C2=CN=CC=C2.Cl.Cl
Prochlorperazine dimaleate	6436057	0	0	CID006436057	CN1CCN(CC1)CCCN2C3=CC=CC=C3SC4=C2C=C(C=C4)Cl.C(=C\C(=O)O)\C(=O)O
LY-53,857 maleate	6437377	0	0	CID006437377	CC(C)N1C=C2C[C@@H]3[C@H](C[C@H](CN3C)C(=O)OC(C)C(C)O)C4=C2C1=CC=C4.C(=C\C(=O)O)\C(=O)O
CGS-12066A maleate	6438352	0	0	CID006438352	CN1CCN(CC1)C2=NC3=C(C=CC(=C3)C(F)(F)F)N4C2=CC=C4.C(=C\C(=O)O)\C(=O)O
Xamoterol hemifumarate	6440459	0	0	CID006440459	C1COCCN1C(=O)NCCNCC(COC2=CC=C(C=C2)O)O.C1COCCN1C(=O)NCCNCC(COC2=CC=C(C=C2)O)O.C(=C/C(=O)O)\C(=O)O
GR-89696 fumarate	6442840	0	0	CID006442840	COC(=O)N1CCN(C(C1)CN2CCCC2)C(=O)CC3=CC(=C(C=C3)Cl)Cl.C(=C/C(=O)O)\C(=O)O
U-75302	6449854	0	0	CID006449854	CCCCC/C=C\C[C@H](/C=C/C1=NC(=CC=C1)C[C@H](CCCCO)O)O
Picrotoxin	6473767	0	0	CID006473767	CC(=C)[C@@H]1[C@@H]2[C@@H]3[C@@]4([C@]([C@H]1C(=O)O2)(C[C@@H]5[C@]4(O5)C(=O)O3)O)C.C[C@@]12[C@H]3[C@H]4[C@H]([C@@H]([C@@]1(C[C@@H]5[C@]2(O5)C(=O)O3)O)C(=O)O4)C(C)(C)O
Parthenolide	6473881	0	0	CID006473881	C/C/1=C\CC[C@@]2([C@@H](O2)[C@@H]3[C@@H](CC1)C(=C)C(=O)O3)C
(Z)-Gugglesterone	6510278	0	0	CID006510278	C/C=C/1\C(=O)CC2[C@@]1(CCC3C2CCC4=CC(=O)CC[C@]34C)C
GW1929	6518171	0	0	CID006518171	CN(CCOC1=CC=C(C=C1)C[C@@H](C(=O)O)NC2=CC=CC=C2C(=O)C3=CC=CC=C3)C4=CC=CC=N4
PPADS	6532796	0	0	CID006532796	CC1=N/C(=N/NC2=C(C=C(C=C2)S(=O)(=O)[O-])S(=O)(=O)[O-])/C(=C(C1=O)C=O)COP(=O)([O-])[O-].[Na+].[Na+].[Na+].[Na+]
(-)-Scopolamine hydrobromide	6603108	0	0	CID006603108	CN1[C@@H]2CC(C[C@H]1[C@H]3[C@@H]2O3)OC(=O)[C@H](CO)C4=CC=CC=C4.Br
Ritodrine hydrochloride	6603122	0	0	CID006603122	CC(C(C1=CC=C(C=C1)O)O)NCCC2=CC=C(C=C2)O.Cl
Protriptyline hydrochloride	6603149	0	0	CID006603149	CNCCCC1C2=CC=CC=C2C=CC3=CC=CC=C13.Cl
SKF 97541 hydrochloride	6603339	0	0	CID006603339	CP(=O)(CCCN)O.Cl
cis-4-Aminocrotonic acid	6603697	0	0	CID006603697	C(/C=C\C(=O)O)N
A-315456	6603710	0	0	CID006603710	CCS(=O)(=O)NC1=CC=CC(=C1)C(=C2CCCCC2)C3=CN=CN3
N-(4-Amino-2-chlorophenyl)phthalimide	6603717	0	0	CID006603717	C1=CC=C2C(=C1)C(=O)N(C2=O)C3=C(C=C(C=C3)N)Cl
BU99006	6603748	0	0	CID006603748	C1CN=C(N1)C2=CC3=C(O2)C=CC(=C3)SC#N
OXA-22 iodide	6603753	0	0	CID006603753	C[C@@H]1O[C@@H](CS1)C[N+](C)(C)C
Carboplatin	6603770	0	0	CID006603770	C1CC(C1)(C(=O)O)C(=O)O.N.N.[Pt]
CB34	6603782	0	0	CID006603782	CCCN(CCC)C(=O)CC1=C(N=C2N1C=C(C=C2Cl)Cl)C3=CC=C(C=C3)Cl
Cantharidin	6603787	0	0	CID006603787	C[C@]12[C@H]3CC[C@@H]([C@@]1(C(=O)OC2=O)C)O3
DL-erythro-Dihydrosphingosine	6603822	0	0	CID006603822	CCCCCCCCCCCCCCC[C@@H]([C@@H](CO)N)O
N-(3,3-Diphenylpropyl)glycinamide	6603827	0	0	CID006603827	C1=CC=C(C=C1)C(CCNCC(=O)N)C2=CC=CC=C2
2,6-Difluoro-4-[2-(phenylsulfonylamino)ethylthio]phenoxyacetamide	6603828	0	0	CID006603828	C1=CC=C(C=C1)S(=O)(=O)NCCSC2=CC(=C(C(=C2)F)OCC(=O)N)F
GW2974	6603857	0	0	CID006603857	CN(C)C1=NC=C2C(=C1)C(=NC=N2)NC3=CC4=C(C=C3)N(N=C4)CC5=CC=CC=C5
R(+)-IAA-94	6603874	0	0	CID006603874	C[C@@]1(CC2=CC(=C(C(=C2C1=O)Cl)Cl)OCC(=O)O)C3CCCC3
L-162,313	6603900	0	0	CID006603900	CCCCOC(=O)NS(=O)(=O)C1=C(C=C(S1)CC(C)C)C2=CC=C(C=C2)CN3C(=NC4=C3N=C(C=C4C)C)CC
L-165,041	6603901	0	0	CID006603901	CCCC1=C(C=CC(=C1O)C(=O)C)OCCCOC2=CC=C(C=C2)OCC(=O)O
MDL 105,519	6603913	0	0	CID006603913	C1=CC=C(C=C1)/C(=C\C2=C(NC3=CC(=CC(=C32)Cl)Cl)C(=O)O)/C(=O)O
3-Methyl-6-(3-[trifluoromethyl]phenyl)-1,2,4-triazolo[4,3-b]pyridazine	6603922	0	0	CID006603922	CC1=NN=C2N1N=CC(=C2)C3=CC=C(C=C3)C(F)(F)F
(S)-MAP4 hydrochloride	6603928	0	0	CID006603928	CC(C)(CCP(=O)(O)O)C(=O)O
MRS 1754	6603931	0	0	CID006603931	CCCN1C2=C(C(=O)N(C1=O)CCC)NC(=N2)C3=CC=C(C=C3)OCC(=O)NC4=CC=C(C=C4)C#N
S-Nitroso-N-acetylpenicillamine	6603945	0	0	CID006603945	CC(=O)N[C@@H](C(=O)O)C(C)(C)SN=O
PD 404,182	6603967	0	0	CID006603967	C1CN=C2C3=CC=CC=C3SC(=N)N2C1
(+)-Quisqualic acid	6603978	0	0	CID006603978	C([C@H](C(=O)O)N)N1C(=O)NC(=O)O1
Quazinone	6603980	0	0	CID006603980	C[C@@H]1C(=O)N=C2N1CC3=C(N2)C=CC=C3Cl
SB 222200	6604009	0	0	CID006604009	CC[C@@H](C1=CC=CC=C1)NC(=O)C2=C(C(=NC3=CC=CC=C32)C4=CC=CC=C4)C
Debrisoquin sulfate	6604094	0	0	CID006604094	C1CN(CC2=CC=CC=C21)C(=N)[NH3+].C1CN(CC2=CC=CC=C21)C(=N)[NH3+].[O-]S(=O)(=O)[O-]
Dantrolene sodium	6604100	0	0	CID006604100	C1C(=O)N=C(N1/N=C/C2=CC=C(O2)C3=CC=C(C=C3)[N+](=O)[O-])[O-].[Na+]
Metaphit methanesulfonate	6604126	0	0	CID006604126	CS(=O)(=O)O.C1CCC(CC1)(C2=CC(=CC=C2)N=C=S)N3CCCCC3
( R)-(+)-WIN 55,212-2 mesylate	6604176	0	0	CID006604176	CC1=C(C2=C3N1[C@@H](COC3=CC=C2)CN4CCOCC4)C(=O)C5=CC=CC6=CC=CC=C65.CS(=O)(=O)O
Dantrolene sodium	6604728	0	0	CID006604728	C1C(=O)N=C(N1/N=C/C2=CC=C(O2)C3=CC=C(C=C3)[N+](=O)[O-])[O-]
trans-Azetidine-2,4-dicarboxylic acid	6604769	0	0	CID006604769	C1[C@H](N[C@@H]1C(=O)O)C(=O)O
SB 218795	6604858	0	0	CID006604858	COC(=O)[C@@H](C1=CC=CC=C1)NC(=O)C2=CC(=NC3=CC=CC=C32)C4=CC=CC=C4
GR 125487 sulfamate salt	6604955	0	0	CID006604955	COC1=C(C2=C(N1)C=CC(=C2)F)C(=O)OCC3CCN(CC3)CCNS(=O)(=O)C.NS(=O)(=O)O
Etoposide	6610299	0	0	CID006610299	CC1OCC2C(O1)C(C(C(O2)OC3C4COC(=O)[C@@H]4[C@@H](C5=CC6=C(C=C35)OCO6)C7=CC(=C(C(=C7)OC)O)OC)O)O
U-75302	6610320	0	0	CID006610320	CCCCCC=CCC(C=CC1=NC(=CC=C1)CC(CCCCO)O)O
Cantharidin	6708701	0	0	CID006708701	C[C@]12C3CCC([C@]1(C(=O)OC2=O)C)O3
Etoposide	6708815	0	0	CID006708815	CC1OC[C@@H]2[C@@H](O1)[C@@H]([C@H](C(O2)OC3C4COC(=O)[C@@H]4[C@@H](C5=CC6=C(C=C35)OCO6)C7=CC(=C(C(=C7)OC)O)OC)O)O
Karakoline	6713968	0	0	CID006713968	CCN1C[C@@]2(CC[C@@H](C34[C@H]1C(CC23)[C@]5(C[C@@H]([C@H]6CC4C5C6O)OC)O)O)C
Tyrphostin 47	6809674	0	0	CID006809674	C1=CC(=O)C(=CC1=CC(=C(N)S)C#N)O
SIB 1757	6849066	0	0	CID006849066	CC1=NC(=NNC2=CC=CC=C2)C(=O)C=C1
(-)-Epinephrine bitartrate	6852374	0	0	CID006852374	CNC[C@@H](C1=CC(=C(C=C1)O)O)O.C(C(C(=O)O)O)(C(=O)O)O
(-)-Bicuculline methbromide, 1(S), 9(R)	6852386	0	0	CID006852386	C[N+]1(CCC2=CC3=C(C=C2[C@H]1[C@H]4C5=C(C6=C(C=C5)OCO6)C(=O)O4)OCO3)C.[Br-]
U-75302	6852392	0	0	CID006852392	CCCCC/C=C\C[C@@H](/C=C/C1=NC(=CC=C1)C[C@@H](CCCCO)O)O
Apomorphine hydrochloride hemihydrate	6852399	0	0	CID006852399	CN1CCC2=CC=CC3=C2[C@H]1CC4=C3C(=C(C=C4)O)O.O.Cl
(+)-Butaclamol hydrochloride	6852400	0	0	CID006852400	CC(C)(C)[C@@]1(CCN2C[C@H]3C4=CC=CC=C4CCC5=C3C(=CC=C5)[C@@H]2C1)O.Cl
Dihydroouabain	6852401	0	0	CID006852401	C[C@H]1[C@@H]([C@H]([C@H]([C@@H](O1)O[C@H]2C[C@H]([C@@]3([C@@H]4[C@@H](CC[C@@]3(C2)O)[C@]5(CC[C@@H]([C@]5(C[C@H]4O)C)C6CC(=O)OC6)O)CO)O)O)O)O
S(+)-Isoproterenol (+)-bitartrate	6852409	0	0	CID006852409	CC(C)NC[C@H](C1=CC(=C(C=C1)O)O)O.C(C(C(=O)O)O)(C(=O)O)O
Dantrolene sodium	6914273	0	0	CID006914273	C1C(=O)NC(=O)N1/N=C/C2=CC=C(O2)C3=CC=C(C=C3)[N+](=O)[O-]
SKF 89976A hydrochloride	6917797	0	0	CID006917797	C1CC(CN(C1)CCC=C(C2=CC=CC=C2)C3=CC=CC=C3)C(=O)O.Cl
2-Phenylaminoadenosine	6917803	0	0	CID006917803	C1=CC=C(C=C1)NC2=NC3=C(C(=N2)N)N=CN3[C@H]4[C@@H]([C@@H]([C@H](O4)CO)O)O
YS-035 hydrochloride	6917841	0	0	CID006917841	CN(CCC1=CC(=C(C=C1)OC)OC)CCC2=CC(=C(C=C2)OC)OC.Cl
TMB-8 hydrochloride	6917843	0	0	CID006917843	CCN(CC)CCCCCCCCOC(=O)C1=CC(=C(C(=C1)OC)OC)OC.Cl
HA-1004 hydrochloride	6917872	0	0	CID006917872	C1=CC2=C(C=CN=C2)C(=C1)S(=O)(=O)NCCN=C(N)N.Cl
(+)-trans-(1R,2R)-U-50488 hydrochloride	6918162	0	0	CID006918162	CN([C@@H]1CCCC[C@H]1N2CCCC2)C(=O)CC3=CC(=C(C=C3)Cl)Cl.Cl
ET-18-OCH3	6918215	0	0	CID006918215	CCCCCCCCCCCCCCCCCCOC[C@H](COP(=O)([O-])OCC[N+](C)(C)C)OC
L-Hyoscyamine	6931560	0	0	CID006931560	CN1[C@H]2CC[C@H]1CC(C2)OC(=O)[C@H](CO)C3=CC=CC=C3
L-Cycloserine	7045655	0	0	CID007045655	C1[C@@H](C(=O)NO1)[NH3+]
O-Phospho-L-serine	7059387	0	0	CID007059387	C([C@@H](C(=O)[O-])[NH3+])OP(=O)([O-])[O-]
S-Nitrosoglutathione	7059524	0	0	CID007059524	C(CC(=O)N[C@@H](CSN=O)C(=O)NCC(=O)[O-])[C@@H](C(=O)[O-])[NH3+]
Parthenolide	7251185	0	0	CID007251185	C/C/1=C\CC[C@@]2([C@H](O2)[C@@H]3[C@@H](CC1)C(=C)C(=O)O3)C
Fluvoxamine maleate	9560989	0	0	CID009560989	COCCCC/C(=N\OCCN)/C1=CC=C(C=C1)C(F)(F)F.C(=C\C(=O)O)\C(=O)O
Dantrolene sodium	9568637	0	0	CID009568637	C1N(C(=NC1=O)[O-])/N=C/C2=CC=C(O2)C3=CC=C(C=C3)[N+](=O)[O-].C1N(C(=NC1=O)[O-])/N=C/C2=CC=C(O2)C3=CC=C(C=C3)[N+](=O)[O-].O.O.O.O.O.O.O.[Na+].[Na+]
Ceftriaxone sodium	9570985	0	0	CID009570985	CN1C(=NC(=O)C(=N1)[O-])SCC2=C(N3[C@@H]([C@@H](C3=O)NC(=O)/C(=N\OC)/C4=CSC(=N4)N)SC2)C(=O)[O-].[Na+].[Na+]
Naloxone benzoylhydrazone	9601084	0	0	CID009601084	C=CCN1CC[C@]23[C@@H]4/C(=N/NC(=O)C5=CC=CC=C5)/CC[C@]2([C@H]1CC6=C3C(=C(C=C6)O)O4)O
Ceftriaxone sodium	9601224	0	0	CID009601224	CN1C(=NC(=O)C(=N1)[O-])SCC2=C(N3[C@@H](C(C3=O)NC(=O)/C(=N\OC)/C4=CSC(=N4)N)SC2)C(=O)[O-].[Na+].[Na+]
MRS 2159	9604977	0	0	CID009604977	CC1=N/C(=N\NC2=CC=C(C=C2)C(=O)[O-])/C(=C(C1=O)C=O)COP(=O)([O-])[O-].[Na+].[Na+].[Na+]
Phenamil methanesulfonate	9604979	0	0	CID009604979	CS(=O)(=O)O.C1=CC=C(C=C1)NC(=NC(=O)C2=C(N=C(C(=N2)Cl)N)N)N
6-Methyl-2-(phenylethynyl)pyridine hydrochloride	9794588	0	0	CID009794588	CC1=CC=CC(=N1)C#CC2=CC=CC=C2.Cl
Lidocaine N-methyl hydrochloride	9795082	0	0	CID009795082	CC1=C(C(=CC=C1)C)NC(=O)C[N+](C)(C)C.[Cl-]
Phenytoin sodium	9795547	0	0	CID009795547	C1=CC=C(C=C1)C2(C(=O)NC(=O)N2)C3=CC=CC=C3.[Na]
Y-27632 dihydrochloride	9797929	0	0	CID009797929	C[C@H](C1CCC(CC1)C(=O)NC2=CC=NC=C2)N.O.Cl.Cl
Amiprilose hydrochloride	9798098	0	0	CID009798098	CC1(O[C@@H]2[C@H]([C@H](O[C@@H]2O1)[C@@H](CO)O)OCCCN(C)C)C.Cl
R-(-)-Fluoxetine hydrochloride	9798284	0	0	CID009798284	CNCC[C@H](C1=CC=CC=C1)OC2=CC=C(C=C2)C(F)(F)F.Cl
Ro 8-4304	9799515	0	0	CID009799515	C1CN(CC=C1C2=CC=C(C=C2)F)CC(COC3=CC=C(C=C3)C(=O)N)O
ML-7	9803932	0	0	CID009803932	C1CNCCN(C1)S(=O)(=O)C2=CC=CC3=C2C=CC=C3I.Cl
3-Tropanyl-indole-3-carboxylate hydrochloride	9818540	0	0	CID009818540	CN1C2CCC1CC(C2)OC(=O)C3=CNC4=CC=CC=C43.Cl
2-Methyl-5-hydroxytryptamine maleate	9836150	0	0	CID009836150	CC1=C(C2=C(N1)C=CC(=C2)O)CCN.C(=C\C(=O)O)\C(=O)O
HA-100	9839820	0	0	CID009839820	C1CN(CCN1)S(=O)(=O)C2=CC=CC3=C2C=CN=C3.Cl
N6-Cyclohexyladenosine	9841284	0	0	CID009841284	C1CCC(CC1)NC2=NC=NC3=C2N=CN3[C@H]4[C@@H]([C@@H]([C@H](O4)CO)O)O
T-0156	9852041	0	0	CID009852041	CC1=NC=CC(=C1)CN2C(=C(C3=C(C2=O)C(=NC=C3)OCC4=NC=CC=N4)C5=CC(=C(C(=C5)OC)OC)OC)C(=O)OC.Cl
Guanidinyl-naltrindole di-trifluoroacetate	9853099	0	0	CID009853099	C1CC1CN2CC[C@]34[C@@H]5C6=C(C[C@]3([C@H]2CC7=C4C(=C(C=C7)O)O5)O)C8=C(N6)C=CC(=C8)N=C(N)N.C(=O)(C(F)(F)F)O.C(=O)(C(F)(F)F)O
Dequalinium analog, C-14 linker	9853645	0	0	CID009853645	CC1=[N+](C2=CC=CC=C2C(=C1)N)CCCCCCCCCCCCCC[N+]3=C(C=C(C4=CC=CC=C43)N)C.[I-].[I-]
R-(-)-Desmethyldeprenyl hydrochloride	9855833	0	0	CID009855833	C[C@H](CC1=CC=CC=C1)NCC#C.Cl
3-Morpholinosydnonimine hydrochloride	9859122	0	0	CID009859122	C1COCCN1[N+]2=CC(=N)O[N-]2.Cl
T-1032	9874535	0	0	CID009874535	COC1=CC(=CC(=C1OC)OC)C2=C(N(C(=O)C3=C2C=CC(=C3)OCC4=CC=CC=N4)C5=CC=C(C=C5)N)C(=O)OC.OS(=O)(=O)O
(6R)-5,6,7,8-Tetrahydro-L-biopterin hydrochloride	9883301	0	0	CID009883301	CC(C([C@H]1CNC2=C(N1)C(=O)N=C(N2)N)O)O.Cl.Cl
Lidocaine N-ethyl bromide quaternary salt	9884487	0	0	CID009884487	CC[N+](CC)(CC)CC(=O)NC1=C(C=CC=C1C)C.[Br-]
S-(+)-Fluoxetine hydrochloride	9884593	0	0	CID009884593	CNCC[C@@H](C1=CC=CC=C1)OC2=CC=C(C=C2)C(F)(F)F.Cl
U-74389G maleate	9896684	0	0	CID009896684	C[C@]12CC=C3[C@H]([C@@H]1CC[C@@H]2C(=O)CN4CCN(CC4)C5=NC(=NC(=C5)N6CCCC6)N7CCCC7)CCC8=CC(=O)C=C[C@@]83C.C(=C\C(=O)O)\C(=O)O
1-(2-Methoxyphenyl)piperazine hydrochloride	9899402	0	0	CID009899402	COC1=CC=CC=C1N2CCNCC2.Cl
Y-27632 dihydrochloride	9901617	0	0	CID009901617	C[C@H](C1CCC(CC1)C(=O)NC2=CC=NC=C2)N.Cl.Cl
NS 521 oxalate	9907039	0	0	CID009907039	CCCCN1CCC(CC1)N2C3=CC=CC=C3NC2=O.C(=O)(C(=O)O)O
MDL 28170	9907994	0	0	CID009907994	CC(C)C(C(=O)NC(CC1=CC=CC=C1)C=O)NC(=O)OCC2=CC=CC=C2
Etoposide	9916469	0	0	CID009916469	CC1OC[C@@H]2[C@@H](O1)[C@@H]([C@H]([C@@H](O2)O[C@H]3[C@H]4COC(=O)[C@@H]4[C@@H](C5=CC6=C(C=C35)OCO6)C7=CC(=C(C(=C7)OC)O)OC)O)O
alpha-Methyl-5-hydroxytryptamine maleate	9922558	0	0	CID009922558	CC(CC1=CNC2=C1C=C(C=C2)O)N.C(=C\C(=O)O)\C(=O)O
U-75302	9928898	0	0	CID009928898	CCCCC/C=C\CC(/C=C/C1=NC(=CC=C1)CC(CCCCO)O)O
N6-2-Phenylethyladenosine	9929340	0	0	CID009929340	C1=CC=C(C=C1)CCNC2=NC=NC3=C2N=CN3[C@H]4[C@@H]([C@@H]([C@H](O4)CO)O)O
(-)-trans-(1S,2S)-U-50488 hydrochloride	9931141	0	0	CID009931141	CN([C@H]1CCCC[C@@H]1N2CCCC2)C(=O)CC3=CC(=C(C=C3)Cl)Cl.Cl
Noscapine hydrchloride	9933439	0	0	CID009933439	CN1CCC2=CC3=C(C(=C2[C@@H]1[C@@H]4C5=C(C(=C(C=C5)OC)OC)C(=O)O4)OC)OCO3.Cl
A-77636 hydrochloride	9951033	0	0	CID009951033	C1[C@H](O[C@H](C2=C1C(=C(C=C2)O)O)CN)C34CC5CC(C3)CC(C5)C4.Cl
U0126	9951825	0	0	CID009951825	C1=CC=C(C(=C1)N)S/C(=C(\C(=C(/SC2=CC=CC=C2N)\N)\C#N)/C#N)/N
N6-2-(4-Aminophenyl)ethyladenosine	9952135	0	0	CID009952135	C1=CC(=CC=C1CCNC2=NC=NC3=C2N=CN3[C@H]4[C@@H]([C@@H]([C@H](O4)CO)O)O)N
MK-912	9976794	0	0	CID009976794	CN1CCC2(CCN3CCC4=C(C3C2)OC5=CC=CC=C45)N(C1=O)C.Cl
CGP 20712A methanesulfonate	10008573	0	0	CID010008573	CN1C=C(N=C1C2=CC=C(C=C2)OCC(CNCCOC3=CC(=C(C=C3)O)C(=O)N)O)C(F)(F)F.CS(=O)(=O)O
(+)-Cyclazocine	10038849	0	0	CID010038849	C[C@H]1C2CC3=C([C@]1(CCN2CC4CC4)C)C=C(C=C3)O
GYKI 52466 hydrochloride	10042240	0	0	CID010042240	CC1=NN=C(C2=CC3=C(C=C2C1)OCO3)C4=CC=C(C=C4)N.Cl
L-765,314	10098248	0	0	CID010098248	CC(C)(C)NC(=O)C1CN(CCN1C(=O)OCC2=CC=CC=C2)C3=NC4=CC(=C(C=C4C(=N3)N)OC)OC
L-3,4-Dihydroxyphenylalanine methyl ester hydrochloride	10131132	0	0	CID010131132	COC(=O)[C@H](CC1=CC(=C(C=C1)O)O)N.Cl
N,N-Dipropyl-5-carboxamidotryptamine maleate	10158019	0	0	CID010158019	CCCN(CCC)CCC1=CNC2=C1C=C(C=C2)C(=O)N.C(=C\C(=O)O)\C(=O)O
SKF 86466	10220250	0	0	CID010220250	CN1CCC2=C(CC1)C(=CC=C2)Cl.Cl
S(-)-UH-301 hydrochloride	10236521	0	0	CID010236521	CCCN(CCC)[C@H]1CCC2=C(C=CC(=C2C1)O)F.Cl
CGS-21680 hydrochloride	10256643	0	0	CID010256643	CCNC(=O)[C@@H]1[C@H]([C@H]([C@@H](O1)N2C=NC3=C2N=C(N=C3N)NCCC4=CC=C(C=C4)CCC(=O)O)O)O.Cl
Indatraline hydrochloride	10314472	0	0	CID010314472	CN[C@@H]1C[C@H](C2=CC=CC=C12)C3=CC(=C(C=C3)Cl)Cl.Cl
SNC80	10321498	0	0	CID010321498	CCN(CC)C(=O)C1=CC=C(C=C1)[C@H](C2=CC(=CC=C2)OC)N3C[C@@H](N(C[C@H]3C)CC=C)C
Carboplatin	10339178	0	0	CID010339178	C1CC(C1)(C(=O)[O-])C(=O)[O-].N.N.[Pt+2]
Benoxathian hydrochloride	10386130	0	0	CID010386130	COC1=C(C(=CC=C1)OC)OCCNCC2CSC3=CC=CC=C3O2.Cl
R(+)-Butylindazone	10386195	0	0	CID010386195	CCCC[C@]1(CC2=CC(=C(C(=C2C1=O)Cl)Cl)OCC(=O)O)C3CCCC3
DPMA	10391971	0	0	CID010391971	CC1=CC=CC=C1C(CNC2=NC=NC3=C2N=CN3[C@H]4[C@@H]([C@@H]([C@H](O4)CO)O)O)C5=CC(=CC(=C5)OC)OC
WB 64	10440396	0	0	CID010440396	C[N+](C)(CCCCCC[N+](C)(C)CCCN1C(=O)C2=CC=CC3=C2C(=CC=C3)C1=O)CCCN4C(=O)C5=CC=CC6=C5C(=CC=C6)C4=O.[Br-].[Br-]
Cefotaxime sodium	10695961	0	0	CID010695961	CC(=O)OCC1=C(N2[C@@H]([C@@H](C2=O)NC(=O)/C(=N\OC)/C3=CSC(=N3)N)SC1)C(=O)[O-].[Na+]
MDL 28170	11199915	0	0	CID011199915	CC(C)[C@@H](C(=O)NC(CC1=CC=CC=C1)C=O)NC(=O)OCC2=CC=CC=C2
Thioperamide maleate	11211984	0	0	CID011211984	C1CCC(CC1)NC(=S)N2CCC(CC2)C3=CN=CN3.C(=C\C(=O)O)\C(=O)O
SB 224289 hydrochloride	11226716	0	0	CID011226716	CC1=C(C=CC(=C1)C2=NOC(=N2)C)C3=CC=C(C=C3)C(=O)N4CCC5=C4C=C6C(=C5)OCC67CCN(CC7)C.Cl
Moxonidine hydrochloride	11231255	0	0	CID011231255	CC1=NC(=C(C(=N1)Cl)NC2=NCCN2)OC.Cl
PRE-084	11314197	0	0	CID011314197	C1CCC(CC1)(C2=CC=CC=C2)C(=O)OCCN3CCOCC3.Cl
BRL 52537 hydrochloride	11315337	0	0	CID011315337	C1CCN(C(C1)CN2CCCC2)C(=O)CC3=CC(=C(C=C3)Cl)Cl.Cl
4-Diphenylacetoxy-N-(2-chloroethyl)piperidine hydrochloride	11417991	0	0	CID011417991	C1CN(CCC1OC(=O)C(C2=CC=CC=C2)C3=CC=CC=C3)CCCl.Cl
GR 127935 hydrochloride	11497466	0	0	CID011497466	CC1=C(C=CC(=C1)C2=NOC(=N2)C)C3=CC=C(C=C3)C(=O)NC4=CC(=C(C=C4)OC)N5CCN(CC5)C.Cl
MRS 1845	11538542	0	0	CID011538542	CCOC(=O)C1=C(N(C(=C(C1C2=CC(=CC=C2)[N+](=O)[O-])C(=O)OC)C)CC#C)C
Ipratropium bromide	11553369	0	0	CID011553369	CC(C)[N+]1([C@@H]2CC[C@@H]1CC(C2)OC(=O)C(CO)C3=CC=CC=C3)C.[Br-]
3-Methoxy-morphanin hydrochloride	11565569	0	0	CID011565569	COC1=CC2=C(C[C@@H]3[C@H]4[C@@]2(CCCC4)CCN3)C=C1.Cl
OXA-22 iodide	11601888	0	0	CID011601888	C[C@@H]1O[C@@H](CS1)C[N+](C)(C)C.[I-]
Ceftriaxone sodium	11614223	0	0	CID011614223	CN1C(=NC(=O)C(=N1)[O-])SCC2=C(N3[C@@H]([C@@H](C3=O)NC(=O)/C(=N\OC)/C4=CSC(=N4)N)SC2)C(=O)[O-].O.[Na+].[Na+]
L-Leucinethiol, oxidized dihydrochloride	11638613	0	0	CID011638613	CC(C)CC(CSSCC(CC(C)C)N)N.Cl.Cl
Trifluperidol hydrochloride	11647992	0	0	CID011647992	C1CN(CCC1(C2=CC(=CC=C2)C(F)(F)F)O)CCCC(=O)C3=CC=C(C=C3)F.Cl
S(+)-Raclopride L-tartrate	11663304	0	0	CID011663304	CCN1CCC[C@H]1CNC(=O)C2=C(C(=CC(=C2OC)Cl)Cl)O.C(C(C(=O)O)O)(C(=O)O)O
5-Carboxamidotryptamine maleate	11709509	0	0	CID011709509	C1=CC2=C(C=C1C(=O)N)C(=CN2)CCN.C(=C\C(=O)O)\C(=O)O
Etoposide	11758093	0	0	CID011758093	CC1OC[C@@H]2[C@@H](O1)[C@@H]([C@H]([C@@H](O2)OC3C4COC(=O)C4C(C5=CC6=C(C=C35)OCO6)C7=CC(=C(C(=C7)OC)O)OC)O)O
Carboplatin	11947644	0	0	CID011947644	C1CC(C1)(C(=O)O)C(=O)O.[Pt]
Ceftriaxone sodium	11953897	0	0	CID011953897	CN1N=C(C(=O)N=C1SCC2=C(N3C(=O)[C@H]([C@H]3SC2)NC(=O)/C(=N\OC)/C4=CSC(=N4)N)C(=O)[O-])[O-].CN1N=C(C(=O)N=C1SCC2=C(N3C(=O)[C@H]([C@H]3SC2)NC(=O)/C(=N\OC)/C4=CSC(=N4)N)C(=O)[O-])[O-].O.O.O.O.O.O.O.[Na+].[Na+].[Na+].[Na+]
Thiothixene hydrochloride	11954259	0	0	CID011954259	CN1CCN(CC1)CC/C=C\2/C3=CC=CC=C3SC4=C2C=C(C=C4)S(=O)(=O)N(C)C.O.O.Cl.Cl
S-(4-Nitrobenzyl)-6-thioguanosine	11957440	0	0	CID011957440	C1=CC(=CC=C1CSC2=NC(=NC3=C2N=CN3[C@H]4C([C@H]([C@H](O4)CO)O)O)N)[N+](=O)[O-]
AC 915 oxalate	11957441	0	0	CID011957441	C1CCN(C1)CCOC(=O)CC2=CC(=C(C=C2)Cl)Cl.C(=O)(C(=O)O)O
5-(N,N-Dimethyl)amiloride hydrochloride	11957442	0	0	CID011957442	CN(C)C1=NC(=C(N=C1Cl)C(=O)N=C(N)N)N.Cl
Sodium Taurocholate	11957443	0	0	CID011957443	C[C@H](CCC(=O)NCCS(=O)(=O)[O-])C1CCC2C1([C@H](CC3C2[C@@H](CC4C3(CC[C@H](C4)O)C)O)O)C.[Na+]
1-Aminocyclopropanecarboxylic acid hydrochloride	11957445	0	0	CID011957445	C1CC1(C(=O)O)N.Cl
L(-)-Norepinephrine bitartrate	11957447	0	0	CID011957447	C1=CC(=C(C=C1[C@H](CN)O)O)O.C(C(C(=O)O)O)(C(=O)O)O
Antozoline hydrochloride	11957448	0	0	CID011957448	C1=CC=C(C=C1)CN(CC2=NC=CN2)C3=CC=CC=C3.Cl
AGN 192403 hydrochloride	11957452	0	0	CID011957452	CC(C)C1C2CCC(C2)C1N.Cl
BW 284c51	11957453	0	0	CID011957453	C[N+](C)(CCC(=O)CC[N+](C)(C)C1=CC=C(C=C1)CC=C)C2=CC=C(C=C2)CC=C.[Br-].[Br-]
Alaproclate hydrochloride	11957454	0	0	CID011957454	CC(C(=O)OC(C)(C)CC1=CC=C(C=C1)Cl)N.Cl
Ancitabine hydrochloride	11957458	0	0	CID011957458	C1=CN2[C@H]3C([C@H]([C@H](O3)CO)O)OC2=NC1=N.Cl
AB-MECA	11957463	0	0	CID011957463	CNC(=O)[C@@H]1[C@@H](C([C@@H](O1)N2C=NC3=C2N=CN=C3NCC4=CC=C(C=C4)N)O)O
ARL 67156 trisodium salt	11957464	0	0	CID011957464	CCN(CC)C1=NC=NC2=C1N=CN2[C@H]3[C@@H]([C@@H]([C@H](O3)COP(=O)([O-])OP(=O)(C(P(=O)(O)[O-])(Br)Br)[O-])O)O.[Na+].[Na+].[Na+]
H-9 dihydrochloride	11957465	0	0	CID011957465	C1=CC2=C(C=CN=C2)C(=C1)S(=O)(=O)NCCN.Cl.Cl
2-Methylthioadenosine triphosphate tetrasodium	11957466	0	0	CID011957466	CSC1=NC2=C(C(=N1)N)N=CN2[C@H]3C([C@H]([C@H](O3)COP(=O)([O-])OP(=O)([O-])OP(=O)([O-])[O-])O)O.[Na+].[Na+].[Na+].[Na+]
Beclomethasone	11957468	0	0	CID011957468	C[C@H]1CC2C3CCC4=CC(=O)C=C[C@@]4([C@]3([C@H](C[C@@]2([C@]1(C(=O)CO)O)C)O)Cl)C
Brefeldin A from Penicillium brefeldianum	11957469	0	0	CID011957469	C[C@H]1CCC/C=C/C2C[C@@H](C[C@]2(C/C=C/C(=O)O1)O)O
BU224 hydrochloride	11957470	0	0	CID011957470	C1CN=C(N1)C2=NC3=CC=CC=C3C=C2.Cl
Benazoline oxalate	11957476	0	0	CID011957476	CC1=C(C2=CC=CC=C2S1)CC3=NCCN3.C(=O)(C(=O)O)O
Chloroethylclonidine dihydrochloride	11957477	0	0	CID011957477	CN(CCCl)CC1=CC(=C(C(=C1)Cl)NC2=NCCN2)Cl.Cl.Cl
Bromoacetylcholine bromide	11957478	0	0	CID011957478	C[N+](C)(C)CCOC(=O)CBr.[Br-]
6-Fluoronorepinephrine hydrochloride	11957479	0	0	CID011957479	C1=C(C(=CC(=C1O)O)F)C(CN)O.Cl
BRL 54443 maleate	11957480	0	0	CID011957480	CN1CCC(CC1)C2=CNC3=C2C=C(C=C3)O.C(=C\C(=O)O)\C(=O)O
Bestatin hydrochloride	11957481	0	0	CID011957481	CC(C)C[C@@H](C(=O)O)NC(=O)[C@H]([C@@H](CC1=CC=CC=C1)N)O.Cl
Bromoacetyl alprenolol menthane	11957482	0	0	CID011957482	C[C@]1(CCC[C@@H](C1)C(C)(C)NC(=O)CBr)NCC(COC2=CC=CC=C2CC=C)O
R(+)-6-Bromo-APB hydrobromide	11957483	0	0	CID011957483	C=CCN1CCC2=C(C(=C(C=C2[C@H](C1)C3=CC=CC=C3)O)O)Br.Br
1-(3-Chlorophenyl)piperazine dihydrochloride	11957487	0	0	CID011957487	C1CN(CCN1)C2=CC(=CC=C2)Cl.Cl.Cl
Ceftriaxone sodium	11957491	0	0	CID011957491	CN1C(=NC(=O)C(=N1)[O-])SCC2=C(N3C([C@@H](C3=O)NC(=O)/C(=N\OC)/C4=CSC(=N4)N)SC2)C(=O)[O-].[Na+].[Na+]
beta-Chloro-L-alanine hydrochloride	11957493	0	0	CID011957493	C([C@@H](C(=O)O)N)Cl.Cl
Cephalosporin C zinc salt	11957494	0	0	CID011957494	CC(=O)OCC1=C(N2[C@@H]([C@@H](C2=O)NC(=O)CCC[C@H](C(=O)[O-])N)SC1)C(=O)[O-].[Zn+2]
CGP-74514A hydrochloride	11957495	0	0	CID011957495	CCN1C=NC2=C1N=C(N=C2NC3=CC(=CC=C3)Cl)N[C@@H]4CCCC[C@@H]4N.Cl
DSP-4 hydrochloride	11957497	0	0	CID011957497	CCN(CCCl)CC1=CC=CC=C1Br.Cl
N6-Cyclopentyladenosine	11957498	0	0	CID011957498	C1CCC(C1)NC2=NC=NC3=C2N=CN3[C@H]4C([C@H]([C@H](O4)CO)O)O
Calcimycin	11957499	0	0	CID011957499	C[C@@H]1CC[C@]2([C@@H](C[C@H]([C@H](O2)[C@H](C)C(=O)C3=CC=CN3)C)C)O[C@@H]1CC4=NC5=C(O4)C=CC(=C5C(=O)O)NC
L-Canavanine sulfate	11957500	0	0	CID011957500	C(CON=C(N)N)[C@@H](C(=O)O)N.OS(=O)(=O)O
CGS-21680 hydrochloride	11957501	0	0	CID011957501	CCNC(=O)[C@@H]1[C@@H](C([C@@H](O1)N2C=NC3=C2N=C(N=C3N)NCCC4=CC=C(C=C4)CCC(=O)O)O)O.Cl
WB-4101 hydrochloride	11957505	0	0	CID011957505	COC1=C(C(=CC=C1)OC)OCCNCC2COC3=CC=CC=C3O2.Cl
2-Cyclooctyl-2-hydroxyethylamine hydrochloride	11957507	0	0	CID011957507	C1CCCC(CCC1)C(CN)O.Cl
2-Chloroadenosine triphosphate tetrasodium	11957510	0	0	CID011957510	C1=NC2=C(N1[C@H]3C([C@H]([C@H](O3)COP(=O)([O-])OP(=O)([O-])OP(=O)([O-])[O-])O)O)N=C(N=C2N)Cl.[Na+].[Na+].[Na+].[Na+]
Cirazoline hydrochloride	11957512	0	0	CID011957512	C1CC1C2=CC=CC=C2OCC3=NCCN3.Cl
Dihydroouabain	11957513	0	0	CID011957513	C[C@H]1[C@@H]([C@H]([C@H]([C@@H](O1)O[C@H]2C[C@H]([C@@]3([C@H]4[C@@H](C[C@@]5([C@H](CC[C@@]5(C4CC[C@@]3(C2)O)O)C6CC(=O)OC6)C)O)CO)O)O)O)O
(-)-alpha-Methylnorepinephrine	11957514	0	0	CID011957514	CC([C@@H](C1=CC(=C(C=C1)O)O)O)N
(+)-Cyclazocine	11957515	0	0	CID011957515	C[C@H]1C2CC3=C(C1(CCN2CC4CC4)C)C=C(C=C3)O
Dihydrexidine hydrochloride	11957519	0	0	CID011957519	C1CC2=CC(=C(C=C2[C@@H]3[C@@H]1NCC4=CC=CC=C34)O)O.Cl
D-ribofuranosylbenzimidazole	11957520	0	0	CID011957520	C1=C2C(=CC(=C1Cl)Cl)N=C(N2)[C@H]3[C@@H]([C@@H]([C@H](O3)CO)O)O
R(-)-N-Allylnorapomorphine hydrobromide	11957524	0	0	CID011957524	C=CCN1CCC2=CC=CC3=C2[C@H]1CC4=C3C(=C(C=C4)O)O.Br
6,7-ADTN hydrobromide	11957526	0	0	CID011957526	C1CC2=CC(=C(C=C2CC1N)O)O.Br
R(-)-Apocodeine hydrochloride	11957528	0	0	CID011957528	CN1CCC2=CC=CC3=C2[C@H]1CC4=C3C(=C(C=C4)OC)O.Cl
R(-)-Propylnorapomorphine hydrochloride	11957529	0	0	CID011957529	CCCN1CCC2=CC=CC3=C2[C@H]1CC4=C3C(=C(C=C4)O)O.Cl
Dextrorphan D-tartrate	11957532	0	0	CID011957532	CN1CCC23CCCC[C@H]2C1CC4=C3C=C(C=C4)O.C(C(C(=O)O)O)(C(=O)O)O
S(-)-DS 121 hydrochloride	11957534	0	0	CID011957534	CCCN1CCC[C@H](C1)C2=CC=CC(=C2)C#N.Cl
R(+)-SCH-23390 hydrochloride	11957535	0	0	CID011957535	CN1CCC2=CC(=C(C=C2[C@H](C1)C3=CC=CC=C3)O)Cl.Cl
Dipropyldopamine hydrobromide	11957536	0	0	CID011957536	CCCN(CCC)CCC1=CC(=C(C=C1)O)O.Br
Dihydro-beta-erythroidine hydrobromide	11957537	0	0	CID011957537	CO[C@H]1CC=C2CCN3[C@]2(C1)C4=C(CC3)COC(=O)C4.Br
E-64	11957542	0	0	CID011957542	CC(C)C[C@@H](C(=O)NCCCCN=C(N)N)NC(=O)C1C(O1)C(=O)O
(S)-ENBA	11957545	0	0	CID011957545	C1CC2CC1C[C@@H]2NC3=NC=NC4=C3N=CN4[C@H]5[C@@H]([C@@H]([C@H](O5)CO)O)O
erythro-9-(2-Hydroxy-3-nonyl)adenine hydrochloride	11957547	0	0	CID011957547	CCCCCC[C@@H]([C@@H](C)O)N1C=NC2=C1N=CN=C2N.Cl
Efaroxan hydrochloride	11957548	0	0	CID011957548	CCC1(CC2=CC=CC=C2O1)C3=NCCN3.Cl
(-)-Eseroline fumarate	11957551	0	0	CID011957551	C[C@@]12CCN(C1N(C3=C2C=C(C=C3)O)C)C.C(=C\C(=O)O)\C(=O)O
Fenoldopam bromide	11957552	0	0	CID011957552	C1CNCC(C2=CC(=C(C(=C21)Cl)O)O)C3=CC=C(C=C3)O.Br
GBR-12935 dihydrochloride	11957553	0	0	CID011957553	C1CN(CCN1CCCC2=CC=CC=C2)CCOC(C3=CC=CC=C3)C4=CC=CC=C4.Cl.Cl
R-(+)-7-Hydroxy-DPAT hydrobromide	11957554	0	0	CID011957554	CCCN(CCC)[C@@H]1CCC2=C(C1)C=C(C=C2)O.Br
Guvacine hydrochloride	11957555	0	0	CID011957555	C1CNCC(=C1)C(=O)O.Cl
GR 125487 sulfamate salt	11957556	0	0	CID011957556	[H+].COC1=C(C2=C(N1)C=CC(=C2)F)C(=O)OCC3CCN(CC3)CCNS(=O)(=O)C.NS(=O)(=O)[O-]
IEM-1460	11957560	0	0	CID011957560	C[NH2+]CCCCC[NH2+]CCC1CC2CCCC(C2)C1.[Br-].[Br-]
NG-Hydroxy-L-arginine acetate	11957565	0	0	CID011957565	CC(=O)O.C(C[C@@H](C(=O)O)N)CN=C(N)NO
Histamine, R(-)-alpha-methyl-, dihydrochloride	11957567	0	0	CID011957567	C[C@H](CC1=CN=CN1)N.Cl.Cl
R-(+)-8-Hydroxy-DPAT hydrobromide	11957570	0	0	CID011957570	CCCN(CCC)[C@@H]1CCC2=C(C1)C(=CC=C2)O.Br
R(-)-Isoproterenol (+)-bitartrate	11957571	0	0	CID011957571	CC(C)NC[C@@H](C1=CC(=C(C=C1)O)O)O.[C@H]([C@@H](C(=O)O)O)(C(=O)O)O
S(+)-Isoproterenol (+)-bitartrate	11957571	0	0	CID011957571	CC(C)NC[C@@H](C1=CC(=C(C=C1)O)O)O.[C@H]([C@@H](C(=O)O)O)(C(=O)O)O
m-Iodobenzylguanidine hemisulfate	11957572	0	0	CID011957572	C1=CC(=CC(=C1)I)CN=C(N)N.C1=CC(=CC(=C1)I)CN=C(N)N.OS(=O)(=O)O
Imetit dihydrobromide	11957573	0	0	CID011957573	C1=C(NC=N1)CCSC(=N)N.Br.Br
S(+)-Isoproterenol (+)-bitartrate	11957574	0	0	CID011957574	CC(C)NC[C@H](C1=CC(=C(C=C1)O)O)O.[C@H]([C@@H](C(=O)O)O)(C(=O)O)O
Karakoline	11957575	0	0	CID011957575	CCN1C[C@@]2(CC[C@@H]([C@@]34C2C[C@@H](C31)[C@]5(C[C@@H]([C@H]6CC4C5[C@H]6O)OC)O)O)C
LY-310,762 hydrochloride	11957576	0	0	CID011957576	CC1(C2=CC=CC=C2N(C1=O)CCN3CCC(CC3)C(=O)C4=CC=C(C=C4)F)C.Cl
VER-3323 hemifumarate salt	11957577	0	0	CID011957577	C[C@@H](CN1CCC2=C1C=C(C=C2)Br)N.C[C@@H](CN1CCC2=C1C=C(C=C2)Br)N.C(=C/C(=O)O)\C(=O)O
Ifenprodil tartrate	11957579	0	0	CID011957579	CC(C(C1=CC=C(C=C1)O)O)N2CCC(CC2)CC3=CC=CC=C3.CC(C(C1=CC=C(C=C1)O)O)N2CCC(CC2)CC3=CC=CC=C3.C(C(C(=O)O)O)(C(=O)O)O
1-(5-Isoquinolinylsulfonyl)-3-methylpiperazine dihydrochloride	11957580	0	0	CID011957580	CC1CN(CCN1)S(=O)(=O)C2=CC=CC3=C2C=CN=C3.Cl.Cl
L-N6-(1-Iminoethyl)lysine hydrochloride	11957581	0	0	CID011957581	CC(=NCCCC[C@H](C(=O)O)N)N.Cl
p-Iodoclonidine hydrochloride	11957583	0	0	CID011957583	C1CN=C(N1)NC2=C(C=C(C=C2Cl)I)Cl.Cl
L-368,899	11957584	0	0	CID011957584	CC1=CC=CC=C1N2CCN(CC2)S(=O)(=O)C[C@@]34CCC(C3(C)C)CC4NC(=O)[C@H](CCS(=O)(=O)C)N.Cl
Ivermectin	11957587	0	0	CID011957587	CC[C@@H](C)[C@@H]1[C@H](CC[C@@]2(O1)C[C@@H]3C[C@H](O2)C/C=C(/[C@H]([C@H](/C=C/C=C/4\CO[C@H]5[C@@]4([C@@H](C=C([C@H]5O)C)C(=O)O3)O)C)O[C@H]6C[C@@H]([C@H]([C@@H](O6)C)O[C@H]7C[C@@H]([C@H]([C@@H](O7)C)O)OC)OC)\C)C
LY-294,002 hydrochloride	11957589	0	0	CID011957589	C1COCCN1C2=CC(=O)C3=C(O2)C(=CC=C3)C4=CC=CC=C4.Cl
ICI 118,551 hydrochloride	11957590	0	0	CID011957590	CC1=C2CCCC2=C(C=C1)OCC(C(C)NC(C)C)O.Cl
L-687,384 hydrochloride	11957591	0	0	CID011957591	C1CC2=CC=CC=C2C3(C1)CCN(CC3)CC4=CC=CC=C4.Cl
L-750,667 trihydrochloride	11957592	0	0	CID011957592	C1CN(CCN1CC2=CNC3=C2C=CC=N3)C4=CC=C(C=C4)I.Cl.Cl.Cl
4-Methylpyrazole hydrochloride	11957593	0	0	CID011957593	CC1=CNN=C1.Cl
LY-278,584 maleate	11957598	0	0	CID011957598	CN1C2CCC1CC(C2)NC(=O)C3=NN(C4=CC=CC=C43)C.C(=C\C(=O)O)\C(=O)O
L-733,060 hydrochloride	11957600	0	0	CID011957600	C1C[C@@H]([C@@H](NC1)C2=CC=CC=C2)OCC3=CC(=CC(=C3)C(F)(F)F)C(F)(F)F.Cl
1-Methylhistamine dihydrochloride	11957601	0	0	CID011957601	CN1C=C(N=C1)CCN.Cl.Cl
L-703,606 oxalate	11957605	0	0	CID011957605	C1CN2CCC1C(C2C(C3=CC=CC=C3)C4=CC=CC=C4)NCC5=CC=CC=C5I.C(=O)(C(=O)O)O
(S)-MAP4 hydrochloride	11957608	0	0	CID011957608	CC(C)(CCP(=O)(O)O)C(=O)O.Cl
Levallorphan tartrate	11957609	0	0	CID011957609	C=CCN1CC[C@]23CCCCC2[C@H]1CC4=C3C=C(C=C4)O.C(C(C(=O)O)O)(C(=O)O)O
R(-)-Me5	11957611	0	0	CID011957611	CC1=C(C(=CC=C1)C)OCC(C(C)C)N.I
S-Methyl-L-thiocitrulline acetate	11957614	0	0	CID011957614	CC(=O)O.CSC(=NCCC[C@@H](C(=O)O)N)N
S-(-)-Lisuride	11957615	0	0	CID011957615	CCN(CC)C(=O)N[C@H]1CN([C@@H]2CC3=CNC4=CC=CC(=C34)C2=C1)C
alpha-Methyl-DL-tyrosine methyl ester hydrochloride	11957616	0	0	CID011957616	CC(CC1=CC=C(C=C1)O)(C(=O)OC)N.Cl
Metrazoline oxalate	11957617	0	0	CID011957617	CC1=CC=CC=C1/C=C/C2=NCCN2.C(=O)(C(=O)O)O
L-745,870 hydrochloride	11957618	0	0	CID011957618	C1CN(CCN1CC2=CNC3=C2C=CC=N3)C4=CC=C(C=C4)Cl.Cl
Se-(methyl)selenocysteine hydrochloride	11957622	0	0	CID011957622	C[Se]C[C@@H](C(=O)O)N.Cl
(-)-MK-801 hydrogen maleate	11957625	0	0	CID011957625	CC12C3=CC=CC=C3CC(N1)C4=CC=CC=C24.C(=C/C(=O)O)\C(=O)O
nor-Binaltorphimine dihydrochloride	11957626	0	0	CID011957626	C1CC1CN2CC[C@]34[C@@H]5C6=C(C[C@]3([C@H]2CC7=C4C(=C(C=C7)O)O5)O)C8=C(N6)[C@H]9[C@@]12CCN([C@@H]([C@@]1(C8)O)CC1=C2C(=C(C=C1)O)O9)CC1CC1.Cl.Cl
(-)-Nicotine hydrogen tartrate salt	11957628	0	0	CID011957628	CN1CCC[C@H]1C2=CN=CC=C2.[C@@H]([C@H](C(=O)O)O)(C(=O)O)O.[C@@H]([C@H](C(=O)O)O)(C(=O)O)O
2-Methylthioadenosine diphosphate trisodium	11957629	0	0	CID011957629	CSC1=NC2=C(C(=N1)N)N=CN2[C@H]3C([C@H]([C@H](O3)COP(=O)([O-])OP(=O)([O-])[O-])O)O.[Na+].[Na+].[Na+]
p-MPPF dihydrochloride	11957633	0	0	CID011957633	COC1=CC=CC=C1N2CCN(CC2)CCN(C3=CC=CC=N3)C(=O)C4=CC=C(C=C4)F.Cl.Cl
MDL 26,630 trihydrochloride	11957639	0	0	CID011957639	C1CC(NC(C1)CCN)CCN.Cl.Cl.Cl
(-)-3-Methoxynaltrexone hydrochloride	11957640	0	0	CID011957640	COC1=C2C3=C(CC4[C@]5(C3(CCN4CC6CC6)[C@@H](O2)C(=O)CC5)O)C=C1.Cl
Naltrexone hydrochloride	11957643	0	0	CID011957643	C1CC1CN2CCC34[C@@H]5C(=O)CC[C@]3(C2CC6=C4C(=C(C=C6)O)O5)O.Cl
(+)-Nicotine (+)-di-p-toluoyl tartrate	11957647	0	0	CID011957647	CC1=CC=C(C=C1)C(=O)O[C@H]([C@@H](C(=O)O)OC(=O)C2=CC=C(C=C2)C)C(=O)O.CN1CCC[C@@H]1C2=CN=CC=C2
2-(alpha-Naphthoyl)ethyltrimethylammonium iodide	11957648	0	0	CID011957648	C[N+](C)(C)CCC(=O)C1=CC=CC2=CC=CC=C21.[I-]
Naltrindole hydrochloride	11957649	0	0	CID011957649	C1CC1CN2CCC34[C@@H]5C6=C(C[C@]3(C2CC7=C4C(=C(C=C7)O)O5)O)C8=CC=CC=C8N6.Cl
p-MPPI hydrochloride	11957651	0	0	CID011957651	COC1=CC=CC=C1N2CCN(CC2)CCN(C3=CC=CC=N3)C(=O)C4=CC=C(C=C4)I.Cl
NADPH tetrasodium	11957652	0	0	CID011957652	C1C=CN(C=C1C(=O)N)C2C(C(C(O2)COP(=O)([O-])OP(=O)([O-])OC[C@@H]3[C@@H](C([C@@H](O3)N4C=NC5=C4N=CN=C5N)OP(=O)([O-])[O-])O)O)O.[Na+].[Na+].[Na+].[Na+]
3-alpha,21-Dihydroxy-5-alpha-pregnan-20-one	11957655	0	0	CID011957655	C[C@]12CC[C@H](C[C@@H]1CCC3C2CC[C@]4(C3CC[C@@H]4C(=O)CO)C)O
Naloxonazine dihydrochloride	11957656	0	0	CID011957656	C=CCN1C2[C@]3([C@]4(C5=C(C2)C=CC(=C5O[C@@H]4/C(=N/N=C\6/[C@H]7OC8=C(C=CC9=C8[C@]72[C@](C(C9)N(CC2)CC=C)(CC6)O)O)/CC3)O)CC1)O.Cl.Cl
Naltriben methanesulfonate	11957658	0	0	CID011957658	CS(=O)(=O)O.C1CC1CN2CCC34[C@@H]5C6=C(C[C@]3(C2CC7=C4C(=C(C=C7)O)O5)O)C8=CC=CC=C8O6
R(-)-N6-(2-Phenylisopropyl)adenosine	11957661	0	0	CID011957661	C[C@H](CC1=CC=CC=C1)NC2=NC=NC3=C2N=CN3[C@H]4C([C@H]([C@H](O4)CO)O)O
1,3-PBIT dihydrobromide	11957662	0	0	CID011957662	C1=CC(=CC(=C1)CCSC(=N)N)CCSC(=N)N.Br.Br
Piribedil maleate	11957664	0	0	CID011957664	C1CN(CCN1CC2=CC3=C(C=C2)OCO3)C4=NC=CC=N4.C(=C\C(=O)O)\C(=O)O
PD 168,077 maleate	11957665	0	0	CID011957665	CC1=CC=CC(=C1)C(=O)NCN2CCN(CC2)C3=CC=CC=C3C#N.C(=C\C(=O)O)\C(=O)O
2-Phenylaminoadenosine	11957666	0	0	CID011957666	C1=CC=C(C=C1)NC2=NC3=C(C(=N2)N)N=CN3[C@H]4C([C@H]([C@H](O4)CO)O)O
1,4-PBIT dihydrobromide	11957667	0	0	CID011957667	C1=CC(=CC=C1CCSC(=N)N)CCSC(=N)N.Br.Br
S(+)-PD 128,907 hydrochloride	11957668	0	0	CID011957668	CCCN1CCO[C@H]2[C@H]1COC3=C2C=C(C=C3)O.Cl
S(-)-3PPP hydrochloride	11957669	0	0	CID011957669	CCCN1CCC[C@H](C1)C2=CC(=CC=C2)O.Cl
Quipazine, N-methyl-, dimaleate	11957670	0	0	CID011957670	CN1CCN(CC1)C2=NC3=CC=CC=C3C=C2.C(=C\C(=O)O)\C(=O)O.C(=C\C(=O)O)\C(=O)O
Quipazine, 6-nitro-, maleate	11957672	0	0	CID011957672	C1CN(CCN1)C2=NC3=C(C=C2)C=C(C=C3)[N+](=O)[O-].C(=C\C(=O)O)\C(=O)O
Tranylcypromine hydrochloride	11957673	0	0	CID011957673	C1C(C1N)C2=CC=CC=C2.Cl
3-Phenylpropargylamine hydrochloride	11957674	0	0	CID011957674	C1=CC=C(C=C1)C#CCN.Cl
Phthalamoyl-L-glutamic acid trisodium	11957675	0	0	CID011957675	C1=CC=C(C(=C1)C(=O)NC(CCC(=O)[O-])C(=O)[O-])C(=O)[O-].[Na+].[Na+].[Na+]
N6-Phenyladenosine	11957679	0	0	CID011957679	C1=CC=C(C=C1)NC2=NC=NC3=C2N=CN3[C@H]4C([C@H]([C@H](O4)CO)O)O
Ro 8-4304	11957680	0	0	CID011957680	C1CN(CC=C1C2=CC=C(C=C2)F)CC(COC3=CC=C(C=C3)C(=O)N)O.Cl
Ro 04-6790 dihydrochloride	11957681	0	0	CID011957681	CNC1=CC(=NC(=N1)NC)NS(=O)(=O)C2=CC=C(C=C2)N.Cl.Cl
RX 821002 hydrochloride	11957683	0	0	CID011957683	COC1(COC2=CC=CC=C2O1)C3=NCCN3.Cl
SB 269970 hydrochloride	11957684	0	0	CID011957684	CC1CCN(CC1)CC[C@H]2CCCN2S(=O)(=O)C3=CC=CC(=C3)O.Cl
SKF 83959 hydrobromide	11957685	0	0	CID011957685	CC1=CC=CC(=C1)C2CN(CCC3=C(C(=C(C=C23)O)O)Cl)C.Br
Spiperone hydrochloride	11957687	0	0	CID011957687	C1CN(CCC12C(=O)NCN2C3=CC=CC=C3)CCCC(=O)C4=CC=C(C=C4)F.Cl
(-)-Scopolamine hydrobromide	11957688	0	0	CID011957688	CN1C2CC(CC1C3C2O3)OC(=O)[C@H](CO)C4=CC=CC=C4.Br
SCH-202676 hydrobromide	11957689	0	0	CID011957689	CN=C1N=C(N(S1)C2=CC=CC=C2)C3=CC=CC=C3.Br
Ro 25-6981 hydrochloride	11957690	0	0	CID011957690	C[C@@H](CN1CCC(CC1)CC2=CC=CC=C2)[C@H](C3=CC=C(C=C3)O)O.Cl
Phosphoramidon disodium	11957691	0	0	CID011957691	C[C@H]1[C@@H]([C@H]([C@H]([C@@H](O1)OP(=O)(NC(CC(C)C)C(=O)NC(CC2=CNC3=CC=CC=C32)C(=O)[O-])[O-])O)O)O.[Na+].[Na+]
SKF 96365	11957693	0	0	CID011957693	COC1=CC=C(C=C1)CCCOC2=C(C=CC(=C2)CCN3C=CN=C3)OC.Cl
(-)-Scopolamine methyl nitrate	11957694	0	0	CID011957694	C[N+]1(C2CC(CC1C3C2O3)OC(=O)[C@H](CO)C4=CC=CC=C4)C.[N+](=O)([O-])[O-]
SKF 89626	11957695	0	0	CID011957695	C1C(C2=C(CN1)SC=C2)C3=CC(=C(C=C3)O)O.Br
(-)-Scopolamine,n-Butyl-, bromide	11957696	0	0	CID011957696	CCCC[N+]1(C2CC(CC1C3C2O3)OC(=O)[C@H](CO)C4=CC=CC=C4)C.[Br-]
SKF 83565 hydrobromide	11957697	0	0	CID011957697	CN1CCC2=C(C(=C(C=C2C(C1)C3=CC(=CC=C3)Cl)O)O)Cl.Br
(-)-Scopolamine methyl bromide	11957698	0	0	CID011957698	C[N+]1(C2CC(CC1C3C2O3)OC(=O)[C@H](CO)C4=CC=CC=C4)C.[Br-]
SR 59230A oxalate	11957700	0	0	CID011957700	CCC1=CC=CC=C1OC[C@H](CN[C@H]2CCC3=CC=CC=C3C2)O.C(=O)(C(=O)O)O
Thiothixene hydrochloride	11957704	0	0	CID011957704	CN1CCN(CC1)CC/C=C\2/C3=CC=CC=C3SC4=C2C=C(C=C4)S(=O)(=O)N(C)C.Cl
SDZ-205,557 hydrochloride	11957705	0	0	CID011957705	CCN(CC)CCOC(=O)C1=CC(=C(C=C1OC)N)Cl.Cl
SB 206553 hydrochloride	11957707	0	0	CID011957707	CN1C=CC2=CC3=C(CCN3C(=O)NC4=CN=CC=C4)C=C21.Cl
SKF 91488 dihydrochloride	11957708	0	0	CID011957708	CN(C)CCCCSC(=N)N.Cl.Cl
Thio-NADP sodium	11957709	0	0	CID011957709	C1=CC(=C[N+](=C1)[C@H]2C(C([C@@H](O2)COP(=O)([O-])OP(=O)(O)OC[C@@H]3[C@@H](C([C@@H](O3)N4C=NC5=C4N=CN=C5N)OP(=O)(O)[O-])O)O)O)C(=S)N.[Na+]
U-99194A maleate	11957713	0	0	CID011957713	CCCN(CCC)C1CC2=CC(=C(C=C2C1)OC)OC.C(=C\C(=O)O)\C(=O)O
Tyrphostin 47	11957717	0	0	CID011957717	C\1=CC(=O)C(=C/C1=C\C(=C(N)S)C#N)O
Vinblastine sulfate salt	11957719	0	0	CID011957719	CC[C@@]12C=CCN3[C@@H]1[C@]4(CC3)C([C@]([C@@H]2OC(=O)C)(C(=O)OC)O)N(C5=CC(=C(C=C45)[C@]6(CC7CC(CN(C7)CCC8=C6NC9=CC=CC=C89)(CC)O)C(=O)OC)OC)C.OS(=O)(=O)O
WAY-100635 maleate	11957721	0	0	CID011957721	COC1=CC=CC=C1N2CCN(CC2)CCN(C3=CC=CC=N3)C(=O)C4CCCCC4.C(=C\C(=O)O)\C(=O)O
R(+)-Terguride	11957722	0	0	CID011957722	CCN(CC)C(=O)N[C@@H]1C[C@H]2[C@@H](CC3=CNC4=CC=CC2=C34)N(C1)C
U-73122	11957723	0	0	CID011957723	C[C@]12CCC3C(C1CC[C@@H]2NCCCCCCN4C(=O)C=CC4=O)CCC5=C3C=CC(=C5)OC
XK469	11957724	0	0	CID011957724	C[C@H](C(=O)[O-])OC1=CC=C(C=C1)OC2=CN=C3C=CC(=CC3=N2)Cl.[Na+]
SKF 95282 dimaleate	11957725	0	0	CID011957725	C1CCN(CC1)CC2=CC(=CC=C2)OCCCNC3=NC4=CC=CC=C4S3.C(=C\C(=O)O)\C(=O)O.C(=C\C(=O)O)\C(=O)O
R(+)-UH-301 hydrochloride	11957726	0	0	CID011957726	CCCN(CCC)[C@@H]1CCC2=C(C=CC(=C2C1)O)F.Cl
3-Tropanylindole-3-carboxylate methiodide	11957728	0	0	CID011957728	C[N+]1(C2CCC1CC(C2)OC(=O)C3=CNC4=CC=CC=C43)C.[I-]
U-101958 maleate	11957730	0	0	CID011957730	CC(C)OC1=C(N=CC=C1)N(C)C2CCN(CC2)CC3=CC=CC=C3.C(=C\C(=O)O)\C(=O)O
Parthenolide	11972532	0	0	CID011972532	C/C/1=C\CC[C@@]2([C@H](O2)[C@@H]3C(CC1)C(=C)C(=O)O3)C
S-(-)-Eticlopride hydrochloride	11973707	0	0	CID011973707	CCC1=CC(=C(C(=C1O)C(=O)NC[C@@H]2CCN(C2)CC)OC)Cl.Cl
S-(-)-Eticlopride hydrochloride	11973708	0	0	CID011973708	CCC1=CC(=C(C(=C1O)C(=O)NC[C@@H]2CCN(C2)CC)OC)Cl
Astaxanthin	12358422	0	0	CID012358422	CC1=C(C(C[C@H](C1=O)O)(C)C)/C=C/C(=C/C=C/C(=C/C=C/C=C(/C=C/C=C(/C=C/C2=C(C(=O)[C@H](CC2(C)C)O)C)\C)\C)/C)/C
(-)-Scopolamine methyl nitrate	12906333	0	0	CID012906333	C[N+]1(C2CC(CC1C3C2O3)OC(=O)C(CO)C4=CC=CC=C4)C.[N+](=O)([O-])[O-]
Ceftriaxone sodium	12971800	0	0	CID012971800	CN1C(=NC(=O)C(=N1)[O-])SCC2=C(N3C([C@@H](C3=O)NC(=O)/C(=N/OC)/C4=CSC(=N4)N)SC2)C(=O)[O-].[Na+].[Na+]
N6-Phenyladenosine	12997925	0	0	CID012997925	C1=CC=C(C=C1)NC2=NC=NC3=C2N=CN3[C@H]4[C@@H]([C@H]([C@H](O4)CO)O)O
2-Phenylaminoadenosine	12997926	0	0	CID012997926	C1=CC=C(C=C1)NC2=NC3=C(C(=N2)N)N=CN3[C@H]4[C@@H]([C@H]([C@H](O4)CO)O)O
1-Deoxynojirimycin hydrochloride	13018787	0	0	CID013018787	C1[C@@H]([C@H]([C@@H]([C@H](N1)CO)O)O)O.Cl
HA-100	13135529	0	0	CID013135529	C1CN(CCN1)S(=O)(=O)C2=CC=CC3=C2C=CN=C3.Cl.Cl
Dantrolene sodium	13271066	0	0	CID013271066	C1C(=O)[N-]C(=O)N1/N=C/C2=CC=C(O2)C3=CC=C(C=C3)[N+](=O)[O-].[Na+]
Naltrexone hydrochloride	13307259	0	0	CID013307259	C1CC1CN2CC[C@]34[C@@H]5C(=O)CC[C@]3(C2CC6=C4C(=C(C=C6)O)O5)O.Cl
U-75302	14015196	0	0	CID014015196	CCCCC/C=C/CC(/C=C/C1=NC(=CC=C1)CC(CCCCO)O)O
(-)-Eseroline fumarate	14107708	0	0	CID014107708	C[C@]12CCN(C1N(C3=C2C=C(C=C3)O)C)C.C(=C/C(=O)O)\C(=O)O
N6-Cyclopentyladenosine	14426724	0	0	CID014426724	C1CCC(C1)NC2=NC=NC3=C2N=CN3[C@H]4[C@@H]([C@H]([C@H](O4)CO)O)O
Cephalosporin C zinc salt	14721975	0	0	CID014721975	CC(=O)OCC1=C(N2[C@@H]([C@@H](C2=O)NC(=O)CCC[C@H](C(=O)O)N)SC1)C(=O)O.[Zn]
(+)-Nicotine (+)-di-p-toluoyl tartrate	15991598	0	0	CID015991598	CC1=CC=C(C=C1)C(=O)O[C@@H]([C@@H](C(=O)O)OC(=O)C2=CC=C(C=C2)C)C(=O)O.CN1CCC[C@@H]1C2=CN=CC=C2
Quinine sulfate	16051948	0	0	CID016051948	COC1=CC2=C(C=CN=C2C=C1)[C@H]([C@@H]3C[C@@H]4CCN3C[C@@H]4C=C)O.COC1=CC2=C(C=CN=C2C=C1)[C@H]([C@@H]3C[C@@H]4CCN3C[C@@H]4C=C)O.OS(=O)(=O)O
Levallorphan tartrate	16051988	0	0	CID016051988	C=CCN1CC[C@]23CCCC[C@H]2[C@H]1CC4=C3C=C(C=C4)O.C(C(C(=O)O)O)(C(=O)O)O
Quinine sulfate	16211610	0	0	CID016211610	COC1=CC2=C(C=CN=C2C=C1)[C@H]([C@@H]3C[C@@H]4CCN3C[C@@H]4C=C)O.COC1=CC2=C(C=CN=C2C=C1)[C@H]([C@@H]3C[C@@H]4CCN3C[C@@H]4C=C)O.O.O.OS(=O)(=O)O
Quercetin dihydrate	16212154	0	0	CID016212154	C1=CC(=C(C=C1C2=C(C(=O)C3=C(C=C(C=C3O2)O)O)O)O)O.O
Adenosine amine congener	16218845	0	0	CID016218845	C1=CC(=CC(=C1)NC(=O)CC2=CC=C(C=C2)NC3=NC=NC4=C3N=CN4[C@H]5[C@@H]([C@@H]([C@H](O5)CO)O)O)CC(=O)NCCN
Beclomethasone	16218996	0	0	CID016218996	CC1CC2C3CCC4=CC(=O)C=CC4([C@]3(C(CC2(C1(C(=O)CO)O)C)O)Cl)C
Cephalosporin C zinc salt	16219110	0	0	CID016219110	CC(=O)OCC1=C(N2[C@@H]([C@@H](C2=O)NC(=O)CCCC(C(=O)O)N)SC1)C(=O)O.[Zn]
DBO-83	16219278	0	0	CID016219278	C1C[C@H]2CN(C[C@@H]1N2)C3=NN=C(C=C3)Cl.Cl.Cl
Epibestatin hydrochloride	16219297	0	0	CID016219297	CC(C)CC(C(=O)O)NC(=O)C(C(CC1=CC=CC=C1)N)O.Cl
(-)-Eseroline fumarate	16219298	0	0	CID016219298	C[C@@]12CCN([C@@H]1N(C3=C2C=C(C=C3)O)C)C.C(=C/C(=O)O)\C(=O)O
IMID-4F hydrochloride	16219509	0	0	CID016219509	C1CN=C(N1)N(CC2=CC(=CC=C2)F)C3=C(C=CC=C3Cl)Cl.Cl
(-)-MK-801 hydrogen maleate	16219612	0	0	CID016219612	C[C@]12C3=CC=CC=C3C[C@H](N1)C4=CC=CC=C24.C(=C\C(=O)O)\C(=O)O
Naltrindole hydrochloride	16219715	0	0	CID016219715	C1CC1CN2CCC34C5C6=C(CC3(C2CC7=C4C(=C(C=C7)O)O5)O)C8=CC=CC=C8N6.Cl
N-(p-Isothiocyanatophenethyl)spiperone hydrochloride	16219721	0	0	CID016219721	C1CN(CCC12C(=O)N(CN2C3=CC=CC=C3)CCC4=CC=C(C=C4)N=C=S)CCCC(=O)C5=CC=C(C=C5)F.Cl
SNC80	16219954	0	0	CID016219954	CCN(CC)C(=O)C1=CC=C(C=C1)C(C2=CC(=CC=C2)OC)N3C[C@@H](N(C[C@H]3C)CC=C)C
(-)-cis-(1S,2R)-U-50488 tartrate	16220064	0	0	CID016220064	CN([C@H]1CCCC[C@H]1N2CCCC2)C(=O)CC3=CC(=C(C=C3)Cl)Cl.C(C(C(=O)O)O)(C(=O)O)O
Paromomycin sulfate	16667692	0	0	CID016667692	C1[C@H]([C@@H]([C@H]([C@@H]([C@H]1N)O[C@@H]2[C@@H]([C@H]([C@@H]([C@H](O2)CO)O)O)N)OC3[C@@H]([C@@H]([C@H](O3)CO)O[C@@H]4[C@@H]([C@H]([C@@H]([C@@H](O4)CN)O)O)N)O)O)N.OS(=O)(=O)O
Ancitabine hydrochloride	16667703	0	0	CID016667703	C1=CN2[C@@H]3[C@@H]([C@H]([C@@H](O3)CO)O)OC2=NC1=N.Cl
(-)-Scopolamine methyl bromide	16757702	0	0	CID016757702	C[N+]1(C2CC(CC1C3C2O3)OC(=O)C(CO)C4=CC=CC=C4)C.[Br-]
Ancitabine hydrochloride	16757841	0	0	CID016757841	C1=CN2C3C(C(C(O3)CO)O)OC2=NC1=N.Cl
Naltrindole hydrochloride	16760573	0	0	CID016760573	C1CC1CN2CC[C@]34[C@@H]5C6=C(C[C@]3(C2CC7=C4C(=C(C=C7)O)O5)O)C8=CC=CC=C8N6.Cl
Paromomycin sulfate	16760603	0	0	CID016760603	C1C(C(C(C(C1N)OC2C(C(C(C(O2)CO)O)O)N)O[C@H]3[C@H]([C@H]([C@H](O3)CO)OC4C(C(C(C(O4)CN)O)O)N)O)O)N.OS(=O)(=O)O
Valproic acid sodium	16760703	0	0	CID016760703	CCCC(CCC)C(=O)[O-].[Na+]
Etoposide	17571827	0	0	CID017571827	C[C@@H]1OC[C@@H]2[C@@H](O1)[C@@H]([C@H](C(O2)O[C@H]3[C@H]4COC(=O)[C@@H]4[C@@H](C5=CC6=C(C=C35)OCO6)C7=CC(=C(C(=C7)OC)O)OC)O)O
L-Canavanine sulfate	17750986	0	0	CID017750986	C(CON=C(N)N)[C@@H](C(=O)O)[NH3+].OS(=O)(=O)[O-]
Dihydroouabain	17751004	0	0	CID017751004	CC1[C@@H](C(C([C@H](O1)O[C@H]2C[C@H]([C@]3(C4C(CC[C@@]3(C2)O)[C@]5(CCC([C@]5(CC4O)C)C6CC(=O)OC6)O)CO)O)O)O)O
MK-886	17756950	0	0	CID017756950	CC(C)C1=CC2=C(C=C1)N(C(=C2SC(C)(C)C)CC(C)(C)C(=O)[O-])CC3=CC=C(C=C3)Cl
BW 245C	18632066	0	0	CID018632066	C1CCC(CC1)C(CCN2[C@H](C(=O)NC2=O)CCCCCCC(=O)O)O
Emetine dihydrochloride hydrate	21127119	0	0	CID021127119	CC[C@H]1CN2CCC3=CC(=C(C=C3[C@@H]2C[C@@H]1C[C@@H]4C5=CC(=C(C=C5CCN4)OC)OC)OC)OC.O.Cl
Naltrexone hydrochloride	21863274	0	0	CID021863274	C1CC1CN2CCC34C5C(=O)CCC3(C2CC6=C4C(=C(C=C6)O)O5)O.Cl
Phenytoin sodium	21935075	0	0	CID021935075	C1=CC=C(C=C1)C2(C(=O)NC(=O)N2)C3=CC=CC=C3.[Na+]
Tyrphostin 51	21971225	0	0	CID021971225	C1=C(C=C(C(=C1O)O)O)/C=C(/C#N)\C(=C(C#N)C#N)N
(-)-Scopolamine hydrobromide	22833499	0	0	CID022833499	CN1[C@H]2CC(C[C@H]1[C@H]3[C@@H]2O3)OC(=O)[C@H](CO)C4=CC=CC=C4.Br
DL-Homatropine hydrobromide	23146865	0	0	CID023146865	[H+].CN1C2CCC1CC(C2)OC(=O)C(C3=CC=CC=C3)O.[Br-]
2-Methylthioadenosine triphosphate tetrasodium	23279499	0	0	CID023279499	CSC1=NC2=C(C(=N1)N)N=CN2[C@H]3[C@@H]([C@@H]([C@H](O3)COP(=O)([O-])OP(=O)([O-])OP(=O)([O-])[O-])O)O
2-Chloro-2-deoxy-D-glucose	23466231	0	0	CID023466231	C(C(C(C(C(C=O)Cl)O)O)O)O
Karakoline	23640526	0	0	CID023640526	CCN1C[C@@]2(CC[C@@H]([C@]34[C@H]1[C@H](CC23)[C@]5(C[C@@H]([C@H]6CC4C5[C@H]6O)OC)O)O)C
3-Amino-1-propanesulfonic acid sodium	23663660	0	0	CID023663660	C(CN)CS(=O)(=O)[O-].[Na+]
Furegrelate sodium	23663954	0	0	CID023663954	C1=CC(=CN=C1)CC2=CC3=C(C=C2)OC(=C3)C(=O)[O-].[Na+]
Sodium Taurocholate	23666345	0	0	CID023666345	C[C@H](CCC(=O)NCCS(=O)(=O)[O-])[C@H]1CC[C@@H]2[C@@]1([C@H](C[C@H]3[C@H]2[C@@H](C[C@H]4[C@@]3(CC[C@H](C4)O)C)O)O)C.[Na+]
Cefmetazole sodium	23666711	0	0	CID023666711	CN1C(=NN=N1)SCC2=C(N3[C@@H]([C@@](C3=O)(NC(=O)CSCC#N)OC)SC2)C(=O)[O-].[Na+]
MHPG sulfate potassium	23668244	0	0	CID023668244	COC1=C(C=CC(=C1)C(CO)O)OS(=O)(=O)[O-].[K+]
Cefotaxime sodium	23672566	0	0	CID023672566	CC(=O)OCC1=C(N2[C@@H]([C@@H](C2=O)NC(=O)/C(=N/OC)/C3=CSC(=N3)N)SC1)C(=O)[O-].[Na+]
Fusidic acid sodium	23672955	0	0	CID023672955	C[C@H]1[C@@H]2CC[C@]3([C@H]([C@]2(CC[C@H]1O)C)[C@@H](C[C@@H]\4[C@@]3(C[C@@H](/C4=C(/CCC=C(C)C)\C(=O)[O-])OC(=O)C)C)O)C.[Na+]
Cephapirin sodium	23675312	0	0	CID023675312	CC(=O)OCC1=C(N2[C@@H]([C@@H](C2=O)NC(=O)CSC3=CC=NC=C3)SC1)C(=O)[O-].[Na+]
Cephalothin sodium	23675321	0	0	CID023675321	CC(=O)OCC1=C(N2[C@@H]([C@@H](C2=O)NC(=O)CC3=CC=CS3)SC1)C(=O)[O-].[Na+]
Cefazolin sodium	23675322	0	0	CID023675322	CC1=NN=C(S1)SCC2=C(N3[C@@H]([C@@H](C3=O)NC(=O)CN4C=NN=N4)SC2)C(=O)[O-].[Na+]
5-hydroxydecanoic acid sodium	23676659	0	0	CID023676659	CCCCCC(CCCC(=O)[O-])O.[Na+]
Ceftriaxone sodium	23679441	0	0	CID023679441	CN1C(=NC(=O)C(=O)N1)SCC2=C(N3[C@@H]([C@@H](C3=O)NC(=O)/C(=N\OC)/C4=CSC(=N4)N)SC2)C(=O)[O-].[Na+]
Phenytoin sodium	23679632	0	0	CID023679632	C1=CC=C(C=C1)C2(C(=O)NC(=N2)[O-])C3=CC=CC=C3.[Na+]
(-)-Naproxen sodium	23681059	0	0	CID023681059	C[C@@H](C1=CC2=C(C=C1)C=C(C=C2)OC)C(=O)[O-].[Na+]
Lorglumide sodium	23681233	0	0	CID023681233	CCCCCN(CCCCC)C(=O)C(CCC(=O)[O-])NC(=O)C1=CC(=C(C=C1)Cl)Cl.[Na+]
NCS-356	23681234	0	0	CID023681234	C1=CC(=CC=C1C(/C=C/C(=O)[O-])O)Cl.[Na+]
Pregnenolone sulfate sodium	23682212	0	0	CID023682212	CC(=O)[C@H]1CCC2[C@@]1(CCC3C2CC=C4[C@@]3(CC[C@@H](C4)OS(=O)(=O)[O-])C)C.[Na+]
Cefotaxime sodium	23687047	0	0	CID023687047	CC(=O)OCC1=C(N2C(C(C2=O)NC(=O)/C(=N/OC)/C3=CSC(=N3)N)SC1)C(=O)[O-].[Na+]
Hydrocortisone 21-hemisuccinate sodium	23694214	0	0	CID023694214	C[C@]12CCC(=O)C=C1CC[C@@H]3[C@@H]2[C@H](C[C@]4([C@H]3CC[C@@]4(C(=O)COC(=O)CCC(=O)[O-])O)C)O.[Na+]
8-Bromo-cGMP sodium	23695847	0	0	CID023695847	C1C2[C@@H](C(C(O2)N3C4=C(C(=O)N=C(N4)N)N=C3Br)O)OP(=O)(O1)[O-].[Na+]
8-Bromo-cAMP sodium	23695848	0	0	CID023695848	C1C2[C@@H](C(C(O2)N3C4=C(C(=NC=N4)N)N=C3Br)O)OP(=O)(O1)[O-].[Na+]
8-(4-Chlorophenylthio)-cAMP sodium	23695849	0	0	CID023695849	C1C2[C@@H]([C@@H](C(O2)N3C4=C(C(=NC=N4)N)N=C3SC5=CC=C(C=C5)Cl)O)OP(=O)(O1)[O-].[Na+]
Fusidic acid sodium	23695850	0	0	CID023695850	C[C@H]1[C@@H]2CC[C@]3([C@H]([C@]2(CC[C@H]1O)C)[C@@H](C[C@@H]\4C3(C[C@@H](/C4=C(\CCC=C(C)C)/C(=O)[O-])OC(=O)C)C)O)C.[Na+]
Cefotaxime sodium	23698758	0	0	CID023698758	CC(=O)OCC1=C(N2[C@@H]([C@H](C2=O)NC(=O)/C(=N\OC)/C3=CSC(=N3)N)SC1)C(=O)[O-].[Na+]
Cefotaxime sodium	23703285	0	0	CID023703285	CC(=O)OCC1=C(N2[C@H]([C@H](C2=O)NC(=O)/C(=N\OC)/C3=CSC(=N3)N)SC1)C(=O)[O-].[Na+]
Sodium Taurocholate	23703313	0	0	CID023703313	C[C@H](CCC(=O)NCCS(=O)(=O)[O-])[C@H]1CCC2[C@@]1([C@H](CC3C2[C@@H](CC4[C@@]3(CC[C@H](C4)O)C)O)O)C.[Na+]
CR 2945	23704140	0	0	CID023704140	CC1=CC(=C(C(=C1)C(=O)N2CCC3(CCCC3)CC2)NC(=O)C[C@H](CC(=O)[O-])C4=CC=CC5=CC=CC=C54)C.[Na+]
Dantrolene sodium	23707296	0	0	CID023707296	C1C(=O)NC(=O)N1/N=C/C2=CC=C(O2)C3=CC=C(C=C3)[N+](=O)[O-].[Na+]
Ceftriaxone sodium	23709629	0	0	CID023709629	CN1C(=NC(=O)C(=O)N1)SCC2=C(N3[C@@H]([C@@H](C3=O)NC(=O)/C(=N/OC)/C4=CSC(=N4)N)SC2)C(=O)[O-].[Na+]
NCS-382	23714994	0	0	CID023714994	C1CC2=CC=CC=C2C(/C(=C\C(=O)[O-])/C1)O.[Na+]
(-)-Scopolamine methyl bromide	23724781	0	0	CID023724781	C[N+]1([C@H]2CC(C[C@H]1C3C2O3)OC(=O)[C@H](CO)C4=CC=CC=C4)C.[Br-]
Karakoline	23986045	0	0	CID023986045	CCN1C[C@@]2(CC[C@@H]([C@@]34[C@@H]2C[C@@H](C31)[C@]5(C[C@@H]([C@H]6C[C@@H]4[C@@H]5C6O)OC)O)O)C
(+)-Cyclazocine	23986637	0	0	CID023986637	C[C@H]1C2CC3=C([C@@]1(CCN2CC4CC4)C)C=C(C=C3)O
DPMA	24042201	0	0	CID024042201	CC1=CC=CC=C1C(CNC2=NC=NC3=C2N=CN3[C@H]4C([C@H]([C@H](O4)CO)O)O)C5=CC(=CC(=C5)OC)OC
Naltrindole hydrochloride	24840086	0	0	CID024840086	C1CC1CN2CC[C@]34[C@@H]5C6=C(C[C@]3([C@H]2CC7=C4C(=C(C=C7)O)O5)O)C8=CC=CC=C8N6.Cl
Amiprilose hydrochloride	24867465	0	0	CID024867465	CC1(O[C@@H]2[C@H](C(O[C@@H]2O1)[C@@H](CO)O)OCCCN(C)C)C.Cl
Ancitabine hydrochloride	24867470	0	0	CID024867470	C1=CN2[C@H]3[C@H]([C@H]([C@H](O3)CO)O)OC2=NC1=N.Cl
AB-MECA	24867472	0	0	CID024867472	CNC(=O)[C@@H]1[C@@H]([C@H]([C@@H](O1)N2C=NC3=C2N=CN=C3NCC4=CC=C(C=C4)N)O)O
2-Methylthioadenosine triphosphate tetrasodium	24867473	0	0	CID024867473	CSC1=NC2=C(C(=N1)N)N=CN2[C@H]3[C@@H]([C@H]([C@H](O3)COP(=O)([O-])OP(=O)([O-])OP(=O)([O-])[O-])O)O.[Na+].[Na+].[Na+].[Na+]
Beclomethasone	24867475	0	0	CID024867475	C[C@H]1CC2[C@@H]3CCC4=CC(=O)C=C[C@@]4([C@]3([C@H](C[C@@]2([C@]1(C(=O)CO)O)C)O)Cl)C
Bromoacetyl alprenolol menthane	24867482	0	0	CID024867482	C[C@]1(CCCC(C1)C(C)(C)NC(=O)CBr)NCC(COC2=CC=CC=C2CC=C)O
CGS-21680 hydrochloride	24867487	0	0	CID024867487	CCNC(=O)[C@@H]1[C@@H]([C@H]([C@@H](O1)N2C=NC3=C2N=C(N=C3N)NCCC4=CC=C(C=C4)CCC(=O)O)O)O.Cl
Dihydroouabain	24867490	0	0	CID024867490	C[C@H]1[C@@H]([C@H]([C@H]([C@@H](O1)O[C@H]2C[C@H]([C@@]3([C@@H]4[C@@H](CC[C@@]3(C2)O)[C@]5(CC[C@@H]([C@]5(C[C@H]4O)C)[C@H]6CC(=O)OC6)O)CO)O)O)O)O
Karakoline	24867506	0	0	CID024867506	CCN1C[C@@]2(CC[C@@H]([C@@]34[C@H]2C[C@@H]([C@H]31)[C@]5(C[C@@H]([C@H]6C[C@@H]4C5[C@H]6O)OC)O)O)C
(-)-Nicotine hydrogen tartrate salt	24867513	0	0	CID024867513	CN1CCC[C@H]1C2=CN=CC=C2.[C@@H]([C@@H](C(=O)O)O)(C(=O)O)O.[C@@H]([C@@H](C(=O)O)O)(C(=O)O)O
2-Methylthioadenosine diphosphate trisodium	24867514	0	0	CID024867514	CSC1=NC2=C(C(=N1)N)N=CN2[C@H]3[C@@H]([C@H]([C@H](O3)COP(=O)([O-])OP(=O)([O-])[O-])O)O.[Na+].[Na+].[Na+]
Picrotoxin	24867522	0	0	CID024867522	CC(=C)[C@@H]1C2[C@@H]3[C@@]4([C@](C1C(=O)O2)(C[C@@H]5[C@]4(O5)C(=O)O3)O)C.C[C@@]12[C@H]3C4C(C([C@@]1(C[C@@H]5[C@]2(O5)C(=O)O3)O)C(=O)O4)C(C)(C)O
Paromomycin sulfate	24867525	0	0	CID024867525	C1C(C(C(C(C1N)OC2C(C(C(C(O2)CO)O)O)N)O[C@@H]3[C@H]([C@H]([C@H](O3)CO)OC4C(C(C(C(O4)CN)O)O)N)O)O)N.OS(=O)(=O)O
Phthalamoyl-L-glutamic acid trisodium	24867530	0	0	CID024867530	C1=CC=C(C(=C1)C(=O)N[C@@H](CCC(=O)[O-])C(=O)[O-])C(=O)[O-].[Na+].[Na+].[Na+]
Quinine sulfate	24867531	0	0	CID024867531	COC1=CC2=C(C=CN=C2C=C1)[C@H]([C@@H]3C[C@H]4CCN3C[C@H]4C=C)O.COC1=CC2=C(C=CN=C2C=C1)[C@H]([C@@H]3C[C@H]4CCN3C[C@H]4C=C)O.OS(=O)(=O)O
Vancomycin hydrochloride from Streptomyces orientalis	24867541	0	0	CID024867541	C[C@H]1[C@H]([C@@](C[C@@H](O1)O[C@@H]2[C@H]([C@@H]([C@H](O[C@H]2OC3=C4C=C5C=C3OC6=C(C=C(C=C6)[C@H]([C@H](C(=O)N[C@H](C(=O)N[C@H]5C(=O)NC7C8=CC(=C(C=C8)O)C9=C(C=C(C=C9[C@H](NC(=O)[C@H]([C@@H](C1=CC(=C(O4)C=C1)Cl)O)NC7=O)C(=O)O)O)O)CC(=O)N)NC(=O)[C@@H](CC(C)C)NC)O)Cl)CO)O)O)(C)N)O.Cl
Ceftriaxone sodium	24867842	0	0	CID024867842	CN1C(=NC(=O)C(=N1)[O-])SCC2=C(N3C([C@@H](C3=O)NC(=O)/C(=N\OC)/C4=CSC(=N4)N)SC2)C(=O)[O-]
Cephalosporin C zinc salt	24867843	0	0	CID024867843	CC(=O)OCC1=C(N2[C@@H]([C@@H](C2=O)NC(=O)CCC[C@H](C(=O)[O-])N)SC1)C(=O)[O-]
Dihydroouabain	24867845	0	0	CID024867845	C[C@H]1[C@@H]([C@H]([C@H]([C@@H](O1)O[C@H]2C[C@H]([C@@]3([C@H]4[C@@H](C[C@@]5([C@H](CC[C@@]5(C4CC[C@@]3(C2)O)O)[C@H]6CC(=O)OC6)C)O)CO)O)O)O)O
Phthalamoyl-L-glutamic acid trisodium	24867859	0	0	CID024867859	C1=CC=C(C(=C1)C(=O)N[C@H](CCC(=O)[O-])C(=O)[O-])C(=O)[O-]
Phosphoramidon disodium	24867860	0	0	CID024867860	C[C@H]1[C@@H]([C@H]([C@H]([C@@H](O1)OP(=O)(NC(CC(C)C)C(=O)NC(CC2=CNC3=CC=CC=C32)C(=O)[O-])[O-])O)O)O
Ranitidine hydrochloride	24883424	0	0	CID024883424	[H+].CN/C(=C\[N+](=O)[O-])/NCCSCC1=CC=C(O1)CN(C)C.[Cl-]
ICI 118,551 hydrochloride	25102594	0	0	CID025102594	CC1=C2CCCC2=C(C=C1)OC[C@@H]([C@H](C)NC(C)C)O.Cl
Prochlorperazine dimaleate	25137869	0	0	CID025137869	[H+].[H+].[H+].[H+].CN1CCN(CC1)CCCN2C3=C(SC4=CC=CC=C24)C=CC(=C3)Cl.C(=C\C(=O)[O-])\C(=O)[O-].C(=C\C(=O)[O-])\C(=O)[O-]
Oligomycin A	25162984	0	0	CID025162984	CCC1CCC2[C@@H](C([C@H](C3(O2)CC[C@H](C(O3)C[C@H](C)O)C)C)OC(=O)C=C[C@H]([C@@H]([C@H](C(=O)[C@@H]([C@H]([C@@H](C(=O)[C@@]([C@@H]([C@H](CC=CC=C1)C)O)(C)O)C)O)C)C)O)C)C
Carboplatin	25199795	0	0	CID025199795	C1CC(C1)(C(=O)O)C(=O)O.N.N.[Pt+2]
Ivermectin	42648499	0	0	CID042648499	CC[C@H](C)[C@@H]1[C@H](CC[C@@]2(O1)C[C@@H]3C[C@H](O2)C/C=C(/[C@H]([C@H](/C=C/C=C/4\CO[C@H]5[C@@]4([C@@H](C=C([C@H]5O)C)C(=O)O3)O)C)OC6C[C@@H]([C@H]([C@@H](O6)C)OC7C[C@@H]([C@H]([C@@H](O7)C)O)OC)OC)\C)C
Cefotaxime sodium	44134618	0	0	CID044134618	CC(=O)OCC1=C(N2C(C(C2=O)NC(=O)C(=NOC)C3=CSC(=N3)N)SC1)C(=O)[O-].[Na+]
CGS-21680 hydrochloride	44134621	0	0	CID044134621	CCNC(=O)C1C(C(C(O1)N2C=NC3=C2N=C(N=C3N)NCCC4=CC=C(C=C4)CCC(=O)O)O)O.Cl
(-)-Eseroline fumarate	44134703	0	0	CID044134703	CC12CCN(C1N(C3=C2C=C(C=C3)O)C)C.C(=CC(=O)O)C(=O)O
(-)-Scopolamine methyl bromide	44144392	0	0	CID044144392	C[N+]1([C@@H]2CC(C[C@H]1C3C2O3)OC(=O)[C@H](CO)C4=CC=CC=C4)C.[Br-]
Ifenprodil tartrate	44246717	0	0	CID044246717	CC(C(C1=CC=C(C=C1)O)O)N2CCC(CC2)CC3=CC=CC=C3.C(CC(=O)O)C(=O)O
CPCCOEt	44358757	0	0	CID044358757	CCOC(=O)[C@]12CC1/C(=N\O)/C3=CC=CC=C3O2
Quinine sulfate	44420893	0	0	CID044420893	COC1=CC2=C(C=CN=C2C=C1)[C@H]([C@H]3C[C@@H]4CCN3C[C@H]4C=C)O.OS(=O)(=O)O
Ancitabine hydrochloride	44629863	0	0	CID044629863	C1=CN2[C@H]3[C@@H]([C@@H]([C@H](O3)CO)O)OC2=NC1=N.Cl
Oligomycin A	44634687	0	0	CID044634687	CC[C@H]/1CC[C@@H]2[C@@H]([C@@H]([C@H]([C@@]3(O2)CC[C@H]([C@H](O3)C[C@H](C)O)C)C)OC(=O)/C=C/[C@H]([C@@H]([C@H](C(=O)[C@H]([C@@H]([C@H](C(=O)[C@@]([C@@H]([C@H](C/C=C/C=C1)C)O)(C)O)C)O)C)C)O)C)C
Paromomycin sulfate	45105102	0	0	CID045105102	C1C(C(C(C(C1N)OC2C(C(C(C(O2)CO)O)O)N)O[C@H]3C([C@H]([C@H](O3)CO)OC4C(C(C(C(O4)CN)O)O)N)O)O)N.OS(=O)(=O)O
Rp-cAMPS triethylamine	45114047	0	0	CID045114047	CC[NH+](CC)CC.C1C2[C@@H]([C@@H](C(O2)N3C=NC4=C3N=CN=C4N)O)OP(=S)(O1)[O-]
Ivermectin	45114068	0	0	CID045114068	CCC(C)[C@@H]1[C@H](CC[C@@]2(O1)C[C@@H]3C[C@H](O2)C/C=C(/[C@H]([C@H](/C=C/C=C/4\CO[C@H]5[C@@]4([C@@H](C=C([C@H]5O)C)C(=O)O3)O)C)OC6C[C@@H](C([C@@H](O6)C)O[C@H]7C[C@@H]([C@H]([C@@H](O7)C)O)OC)OC)\C)C
Etoposide	45356822	0	0	CID045356822	C[C@H]1OCC2[C@H](O1)[C@H]([C@@H]([C@H](O2)OC3C4COC(=O)[C@H]4[C@H](C5=CC6=C(C=C35)OCO6)C7=CC(=C(C(=C7)OC)O)OC)O)O
ICI 118,551 hydrochloride	46704341	0	0	CID046704341	CC1=C2CCCC2=C(C=C1)OC[C@H]([C@H](C)NC(C)C)O.Cl
Beclomethasone	46780650	0	0	CID046780650	C[C@H]1CC2[C@@H]3CCC4=CC(=O)C=C[C@@]4(C3([C@H](C[C@@]2(C1(C(=O)CO)O)C)O)Cl)C
(+)-Cyclazocine	46783573	0	0	CID046783573	CC1[C@H]2CC3=C([C@]1(CCN2CC4CC4)C)C=C(C=C3)O
AB-MECA	46876311	0	0	CID046876311	CNC(=O)[C@@H]1[C@H]([C@H](C(O1)N2C=NC3=C2N=CN=C3NCC4=CC=C(C=C4)N)O)O
Oligomycin A	46930990	0	0	CID046930990	CC[C@@H]\1CC[C@H]2C([C@H]([C@@H]([C@]3(O2)CC[C@@H]([C@@H](O3)C[C@@H](C)O)C)C)OC(=O)/C=C/[C@@H]([C@H]([C@@H](C(=O)[C@@H]([C@H]([C@@H](C(=O)[C@]([C@H]([C@@H](C/C=C\C=C1)C)O)(C)O)C)O)C)C)O)C)C
Etoposide	50989217	0	0	CID050989217	C[C@@H]1OC[C@@H]2[C@H](O1)[C@@H]([C@@H]([C@@H](O2)O[C@H]3[C@H]4COC(=O)[C@@H]4[C@@H](C5=CC6=C(C=C35)OCO6)C7=CC(=C(C(=C7)OC)O)OC)O)O
Ipratropium bromide	51052074	0	0	CID051052074	CC(C)[N+]1([C@@H]2CC[C@H]1CC(C2)OC(=O)[C@H](CO)C3=CC=CC=C3)C.[Br-]
DL-Homatropine hydrobromide	51371164	0	0	CID051371164	CN1C2CCC1CC(C2)OC(=O)C(C3=CC=CC=C3)O.[Br-]
2-Methylthioadenosine diphosphate trisodium	52942441	0	0	CID052942441	CSC1=NC2=C(C(=N1)N)N=CN2[C@H]3[C@@H]([C@@H]([C@H](O3)COP(=O)([O-])OP(=O)([O-])[O-])O)O.[Na+].[Na+].[Na+]
Guanidinoethyl disulfide dihydrobromide	52946177	0	0	CID052946177	C(CSSCCN=C(N)N)N=C(N)N.Br
Oligomycin A	52947560	0	0	CID052947560	CC[C@H]\1CC[C@@H]2[C@@H]([C@@H]([C@H]([C@@]3(O2)CC[C@H]([C@H](O3)C[C@H](C)O)C)C)OC(=O)/C=C/[C@H]([C@@H]([C@H](C(=O)[C@H]([C@@H]([C@H](C(=O)[C@@]([C@H]([C@H](C/C=C/C=C1)C)O)(C)O)C)O)C)C)O)C)C
(-)-Scopolamine hydrobromide	52947685	0	0	CID052947685	CN1[C@@H]2CC(C[C@H]1[C@H]3[C@H]2O3)OC(=O)[C@H](CO)C4=CC=CC=C4.Br
Oligomycin A	52947716	0	0	CID052947716	CC[C@@H]\1CC[C@H]2[C@H]([C@H]([C@@H]([C@]3(O2)CC[C@@H]([C@@H](O3)C[C@@H](C)O)C)C)OC(=O)/C=C/[C@@H]([C@H]([C@@H](C(=O)[C@@H]([C@H]([C@@H](C(=O)[C@]([C@H]([C@@H](C/C=C/C=C1)C)O)(C)O)C)O)C)C)O)C)C
Naltrexone hydrochloride	53299304	0	0	CID053299304	C1CC1CN2CC[C@]34C5C(=O)CC[C@]3([C@H]2CC6=C4C(=C(C=C6)O)O5)O.Cl
Thioperamide maleate	53393972	0	0	CID053393972	C1CCC(CC1)NC(=S)N2CCC(CC2)C3=CN=CN3.C(=CC(=O)O)C(=O)O
Ceftriaxone sodium	53394792	0	0	CID053394792	CN1C(=NC(=O)C(=O)N1)SCC2=C(N3C(C(C3=O)NC(=O)C(=NOC)C4=CSC(=N4)N)SC2)C(=O)[O-].[Na+]
3-Amino-1-propanesulfonic acid sodium	53429901	0	0	CID053429901	C(CN)CS(=O)(=O)O.[Na+]
U-99194A maleate	53447313	0	0	CID053447313	CCCN(CCC)C1CC2=CC(=C(C=C2C1)OC)OC.C(=CC(=O)O)C(=O)O
Paromomycin sulfate	53486369	0	0	CID053486369	C1[C@H]([C@@H]([C@@H]([C@@H]([C@H]1N)OC2[C@@H]([C@@H]([C@@H]([C@H](O2)CO)O)O)N)OC3[C@H]([C@@H]([C@H](O3)CO)OC4[C@H]([C@H]([C@@H]([C@@H](O4)CN)O)O)N)O)O)N.OS(=O)(=O)O
Piroxicam	54676228	0	0	CID054676228	CN1C(=C(C2=CC=CC=C2S1(=O)=O)O)C(=O)NC3=CC=CC=N3
L-701,324	54682505	0	0	CID054682505	C1=CC=C(C=C1)OC2=CC=CC(=C2)C3=C(C4=C(C=C(C=C4)Cl)NC3=O)O
Hispidin	54685921	0	0	CID054685921	C1=CC(=C(C=C1/C=C/C2=CC(=CC(=O)O2)O)O)O
Ivermectin	56603652	0	0	CID056603652	CC[C@H](C)C1[C@H](CC[C@@]2(O1)C[C@@H]3C[C@H](O2)C/C=C(/[C@H]([C@H](/C=C/C=C/4\CO[C@H]5[C@@]4(C(C=C([C@H]5O)C)C(=O)O3)O)C)O[C@H]6C[C@@H]([C@H]([C@@H](O6)C)O[C@H]7C[C@@H]([C@H]([C@@H](O7)C)O)OC)OC)\C)C
Carboplatin	56840877	0	0	CID056840877	C1CC(C1)(C(=O)[O-])C(=O)[O-].N.N.[Pt+4]
ICI 118,551 hydrochloride	56972148	0	0	CID056972148	CC1=C2CCCC2=C(C=C1)OC[C@H]([C@@H](C)NC(C)C)O.Cl
Cephalosporin C zinc salt	57347452	0	0	CID057347452	CC(=O)OCC1=C(N2[C@H]([C@H](C2=O)NC(=O)CCC[C@H](C(=O)[O-])N)SC1)C(=O)[O-].[Zn+2]
Benztropine mesylate	57347908	0	0	CID057347908	CN1C2CCC1CC(C2)OC(C3=CC=CC=C3)C4=CC=CC=C4.CS(=O)(=O)O.O
Picrotoxin	57402144	0	0	CID057402144	CC(=C)[C@@H]1[C@@H]2[C@@H]3[C@@]4([C@]([C@H]1C(=O)O2)(C[C@@H]5C4(O5)C(=O)O3)O)C.C[C@@]12[C@H]3[C@H]4[C@H]([C@@H]([C@@]1(C[C@@H]5C2(O5)C(=O)O3)O)C(=O)O4)C(C)(C)O
Atropine sulfate	57473071	0	0	CID057473071	C[NH+]1C2CCC1CC(C2)OC(=O)C(CO)C3=CC=CC=C3.C[NH+]1C2CCC1CC(C2)OC(=O)C(CO)C3=CC=CC=C3.[O-]S(=O)(=O)[O-]
Etoposide	59360017	0	0	CID059360017	C[C@@H]1OCC2[C@@H](O1)[C@@H]([C@H]([C@@H](O2)O[C@H]3[C@H]4COC(=O)[C@@H]4[C@@H](C5=CC6=C(C=C35)OCO6)C7=CC(=C(C(=C7)OC)O)OC)O)O
Carboplatin	60020207	0	0	CID060020207	[CH3-].[CH3-].C1CC(C1)(C(=O)O)C(=O)O.[Pt+2]
Quinine sulfate	70691395	0	0	CID070691395	COC1=CC2=C(C=CN=C2C=C1)[C@@H]([C@H]3C[C@H]4CCN3C[C@H]4C=C)O.OS(=O)(=O)O
Ivermectin	71308642	0	0	CID071308642	CC[C@H](C)[C@@H]1[C@H](CC[C@@]2(O1)C[C@@H]3C[C@H](O2)C/C=C(\[C@H]([C@H](/C=C\C=C4CO[C@H]5[C@@]4([C@@H](C=C([C@H]5O)C)C(=O)O3)O)C)O[C@H]6C[C@@H]([C@H]([C@@H](O6)C)O[C@H]7C[C@@H]([C@H]([C@@H](O7)C)O)OC)OC)/C)C
U-75302	71311590	0	0	CID071311590	CCCCC/C=C/C[C@@H](/C=C/C1=NC(=CC=C1)C[C@@H](CCCCO)O)O
U-99194A maleate	71312117	0	0	CID071312117	CCCN(CCC)C1CC2=CC(=C(C=C2C1)OC)OC.C(=C/C(=O)O)\C(=O)O
(-)-MK-801 hydrogen maleate	71312123	0	0	CID071312123	C[C@]12C3=CC=CC=C3C[C@H](N1)C4=CC=CC=C24.C(=C/C(=O)O)\C(=O)O
Oligomycin A	71312254	0	0	CID071312254	CCC/1CCC2[C@@H](C([C@H](C3(O2)CC[C@H](C(O3)C[C@H](C)O)C)C)OC(=O)/C=C/[C@H]([C@@H]([C@H](C(=O)[C@@H]([C@H]([C@@H](C(=O)[C@@]([C@@H]([C@H](C/C=C/C=C1)C)O)(C)O)C)O)C)C)O)C)C
3-Amino-1-propanesulfonic acid sodium	71431022	0	0	CID071431022	C(CN)CS(=O)(=O)O.[Na]
(-)-Eseroline fumarate	71433762	0	0	CID071433762	C[C@@]12CCN([C@@H]1N(C3=C2C=C(C=C3)O)C)C.C(=CC(=O)O)C(=O)O
Naloxonazine dihydrochloride	71563343	0	0	CID071563343	C=CCN1C2[C@]3([C@]4(C5=C(C2)C=CC(=C5O[C@@H]4/C(=N\N=C\6/[C@H]7OC8=C(C=CC9=C8[C@]72[C@](C(C9)N(CC2)CC=C)(CC6)O)O)/CC3)O)CC1)O.Cl.Cl
(S)-3,5-Dihydroxyphenylglycine	71668376	0	0	CID071668376	C1=C(C=C(C=C1O)O)[C@@H](C(=O)[O-])[NH3+]
Ivermectin	71749648	0	0	CID071749648	CC[C@H](C)[C@@H]1[C@H](CC[C@@]2(O1)C[C@@H]3C[C@H](O2)C/C=C(/[C@H]([C@H](/C=C/C=C/4\CO[C@H]5[C@@]4([C@@H](C=C([C@H]5O)C)C(=O)O3)O)C)O[C@H]6C[C@H]([C@H]([C@@H](O6)C)O[C@H]7C[C@H]([C@H]([C@@H](O7)C)O)OC)OC)\C)C
Ipratropium bromide	73440751	0	0	CID073440751	CC(C)[N+]1([C@H]2CCC1CC(C2)OC(=O)C(CO)C3=CC=CC=C3)C.[Br-]
Carboplatin	73554252	0	0	CID073554252	C1CC(C1)(C(=O)[O-])C(=O)[O-].[NH2-].[NH2-].[Pt+4]
Ceftriaxone sodium	77906400	0	0	CID077906400	CN1C(=NC(=O)C(=O)N1)SCC2=C(N3C(C(C3=O)NC(=O)/C(=N\OC)/C4=CSC(=N4)N)SC2)C(=O)[O-].[Na+]
L-Hyoscyamine	78358485	0	0	CID078358485	CN1[C@H]2CCC1CC(C2)OC(=O)[C@H](CO)C3=CC=CC=C3
Ceftriaxone sodium	86287429	0	0	CID086287429	CN1C(=NC(=O)C(=N1)[O-])SCC2=C(N3[C@@H]([C@@H](C3=O)NC(=O)/C(=N/OC)/C4=CSC(=N4)N)SC2)C(=O)[O-].[Na+]
Naloxonazine dihydrochloride	90479735	0	0	CID090479735	C=CCN1C2C3(C4(C5=C(C2)C=CC(=C5OC4/C(=N\N=C\6/C7OC8=C(C=CC9=C8C72C(C(C9)N(CC2)CC=C)(CC6)O)O)/CC3)O)CC1)O.Cl.Cl
Etoposide	90657341	0	0	CID090657341	C[C@@H]1OCC2C(O1)[C@@H]([C@H]([C@@H](O2)O[C@H]3C4COC(=O)C4[C@@H](C5=CC6=C(C=C35)OCO6)C7=CC(=C(C(=C7)OC)O)OC)O)O
Adenosine amine congener	91746272	0	0	CID091746272	C1=CC(=CC(=C1)NC(=O)CC2=CC=C(C=C2)NC3=NC=NC4=C3N=CN4[C@H]5C(C([C@H](O5)CO)O)O)CC(=O)NCCN
