# Supplementary material for: Screening lifespan-extending drugs in Caenorhabditis elegans via label propagation on drug-protein networks
Source: BMC Syst Biol. 2016 Dec 23;10(Suppl 4):131. doi: 10.1186/s12918-016-0362-4 (PMC5260106; doi:10.1186/s12918-016-0362-4)
Supplement: Additional file 4 — The aging-related genes of C. elegans extracted from GenAge database, together with the corresponding transcripts of each aging-related genes. (XLSX 99 kb) [file 12918_2016_362_MOESM4_ESM.xlsx]

## Sheet: Sheet1
GenAge ID	name	symbol	organism	functions	Entrez gene id	ensembl	uniprot	unigene	avg lifespan change (max obsv)	lifespan effect	longevity influence
1	AMP-Activated Kinase	aak-2	Caenorhabditis elegans	Energy sensor and signal transduction	181727			Cel.17479	54	Decrease	Pro-Longevity
2	Amino Acid Transporter	aat-8	Caenorhabditis elegans	Amino acid transporter	185079			Cel.13054	30	Increase	Anti-Longevity
3	Activated in Blocked Unfolded protein response	abu-11	Caenorhabditis elegans	Involved in endoplasmic reticulum stress response to unfolded proteins	173404			Cel.14499	28	Increase	Pro-Longevity
4	ACyLtransferase-like	acl-11	Caenorhabditis elegans	Lysophosphatidic acid acyltransferase LPAAT and related acyltransferase	185044			Cel.24997		Increase	Anti-Longevity
5	ACOnitase	aco-2	Caenorhabditis elegans	Required for embryonic viability, fertility, locomotion, and vulval morphogenesis	176121			Cel.17858		Increase	Anti-Longevity
7	AGEing alteration AGE-1, abnormal DAuer Formation DAF-23	age-1	Caenorhabditis elegans	Phosphoinositide-3-kinase	174762			Cel.18292	170	Increase	Anti-Longevity
9	ALG-1 INteracting protein	ain-1	Caenorhabditis elegans	Cellular transport	181719			Cel.6838	10	Decrease	Pro-Longevity
10	AKT kinase family	akt-1	Caenorhabditis elegans	Signal transduction	179424			Cel.5036		Increase	Anti-Longevity
11	Argonaute (plant)-Like Gene	alg-2	Caenorhabditis elegans	Post-transcriptional gene silencing	173468			Cel.22639	24	Decrease	Pro-Longevity
12	AMmonium Transporter homolog	amt-2	Caenorhabditis elegans	Ammonium transporter	186047			Cel.2458	20	Increase	Anti-Longevity
14	ARF-Like	arl-8	Caenorhabditis elegans	ADP-ribosylation factor-like protein	178405			Cel.6950		Decrease	Pro-Longevity
16	ARp2/3 compleX component	arx-4	Caenorhabditis elegans	Actin-related protein	175247			Cel.6078		Decrease	Pro-Longevity
17	ATP Synthase B homolog	asb-2	Caenorhabditis elegans	Mitochondrial F1F0-ATP synthase, subunit b/ATP4	180718			Cel.17624		Increase	Anti-Longevity
18	ATP Synthase G homolog	asg-1	Caenorhabditis elegans	Homolog of ATP synthase G required for growth at a normally high rate and normal osmoregulation	172673			Cel.20532		Increase	Anti-Longevity
19	ATP synthase subunit	asg-2	Caenorhabditis elegans		180956			Cel.11144		Increase	Anti-Longevity
20	Acid SphingoMyelinase	asm-3	Caenorhabditis elegans	acidic sphingomyelinase	176879			Cel.20210	50	Increase	Anti-Longevity
23	AuTophaGy (yeast Atg homolog)	atg-7	Caenorhabditis elegans	Autophagic vesicle expansion	178005		Q21591_CAEEL			Increase	Unclear
25	ATP synthase F1 subunit gamma	atp-2	Caenorhabditis elegans	Gamma subunit of the F1 sector of mitochondrial F1F0 ATP synthase	175716			Cel.37995	43	Increase	Anti-Longevity
26	ATP synthase subunit	atp-3	Caenorhabditis elegans	Mitochondrial F1F0-ATP synthase, subunit OSCP/ATP5	172195			Cel.9091	21	Increase	Anti-Longevity
27	ATP synthase subunit	atp-4	Caenorhabditis elegans	Mitochondrial F1F0-ATP synthase, subunit Cf6 (coupling factor 6)	179025			Cel.7035		Increase	Anti-Longevity
28	ATP synthase subunit	atp-5	Caenorhabditis elegans	Mitochondrial F1F0-ATP synthase, subunit d/ATP7	179541			Cel.6524		Increase	Anti-Longevity
31	ThioRedoXin	trx-1	Caenorhabditis elegans	Mitochondrial thioredoxin	181863			Cel.16076		Decrease	Pro-Longevity
32	LEThal	let-363	Caenorhabditis elegans	Regulation of cell growth and differentiation in response to nutrients	172167	B0261.2	TOR_CAEEL		150	Increase	Anti-Longevity
33		B0261.4	Caenorhabditis elegans	Mitochondrial ribosomal protein L4/L29	172164			Cel.19301	20	Increase	Anti-Longevity
34		B0395.2	Caenorhabditis elegans	Sterol O-acyltransferase	181681			Cel.11524	16	Decrease	Pro-Longevity
35		B0491.5	Caenorhabditis elegans		174734			Cel.6372	60	Increase	Anti-Longevity
36		B0511.6	Caenorhabditis elegans	RNA helicase	172954			Cel.18351	50	Increase	Anti-Longevity
37		B0546.3	Caenorhabditis elegans	Zinc-binding protein	182030			Cel.25636	27	Increase	Anti-Longevity
38	Barrier to Autointegration Factor	baf-1	Caenorhabditis elegans	Chromosome segregation	176330			Cel.19409	28	Decrease	Pro-Longevity
39	beta-catenin	bar-1	Caenorhabditis elegans	Multifunctional protein involved in development and transcriptional regulation	180982			Cel.5480	45	Decrease	Pro-Longevity
43		BE10.2	Caenorhabditis elegans	Sterol C5 desaturase	176695			Cel.19986	30	Decrease	Pro-Longevity
44	BEClin (human autophagy) homolog	bec-1	Caenorhabditis elegans	Involved in autophagy	177345			Cel.12317	40	Decrease	Pro-Longevity
45	Blimp1 (B Lymphocyte-induced Maturation Protein-1) homolog	blmp-1	Caenorhabditis elegans	Transcription factor	172917			Cel.18891	20	Decrease	Pro-Longevity
47	BMP receptor Associated protein family	bra-1	Caenorhabditis elegans	May negatively regulate the DAF-1/DAF-7/DAF-14 TGF-beta signalling pathway	181481			Cel.6488	25	Decrease	Pro-Longevity
52	Zinc finger Transcription Factor family	ztf-12	Caenorhabditis elegans	Zinc finger transcription factor	179257			Cel.35530		Decrease	Pro-Longevity
53		C01F1.1	Caenorhabditis elegans	Transcription initiation factor	173764			Cel.6705	28	Decrease	Pro-Longevity
54		C01F1.2	Caenorhabditis elegans	ATP synthesis	173763			Cel.16014	23	Increase	Anti-Longevity
55		C01F6.1	Caenorhabditis elegans		3565393			Cel.17067		Increase	Anti-Longevity
56		C06A5.1	Caenorhabditis elegans		182280			Cel.19260	39	Decrease	Pro-Longevity
57		C07A9.2	Caenorhabditis elegans	Nuclear transcription regulator	176368			Cel.19422	26	Decrease	Pro-Longevity
58	UBiquitin C-terminal Hydrolase	ubh-4	Caenorhabditis elegans	Ubiquitin C-terminal hydrolase	174289			Cel.15951		Increase	Anti-Longevity
59	transposase	C09B7.2	Caenorhabditis elegans		182438			Cel.36821		Increase	Anti-Longevity
60		C11H1.3	Caenorhabditis elegans	E3 ubiquitin ligase	181537			Cel.11395	10	Decrease	Pro-Longevity
61		C14A4.9	Caenorhabditis elegans		174637			Cel.18286	14	Decrease	Pro-Longevity
62		C18E9.10	Caenorhabditis elegans	Could be involved in endoplasmic reticulum stress	174427			Cel.8813		Increase	Anti-Longevity
63		C18E9.4	Caenorhabditis elegans	NADH:ubiquinone oxidoreductase, NDUFB3/B12 subunit	174428			Cel.15813	60	Increase	Anti-Longevity
64		C25H3.6	Caenorhabditis elegans		173960			Cel.23108		Decrease	Pro-Longevity
65		C26B2.2	Caenorhabditis elegans	Guanine nucleotide binding protein MIP1	182926			Cel.13473		Increase	Anti-Longevity
66		C26B9.3	Caenorhabditis elegans	Lipid transfer protein	180804			Cel.11298	12	Decrease	Pro-Longevity
67		C27B7.7	Caenorhabditis elegans	Mitochondrial phosphate carrier protein	177708			Cel.13463		Increase	Anti-Longevity
68		C27F2.5	Caenorhabditis elegans	Vps22p subunit of the ESCRT-II complex	175672			Cel.10798	43	Decrease	Pro-Longevity
69		C29F9.1	Caenorhabditis elegans		175180			Cel.10778		Decrease	Pro-Longevity
70		C29F9.2	Caenorhabditis elegans		175179			Cel.19443	12	Decrease	Pro-Longevity
71	TBC (Tre-2/Bub2/Cdc16) domain family	tbc-7	Caenorhabditis elegans		180784			Cel.6841		Decrease	Pro-Longevity
72		C32H11.1	Caenorhabditis elegans	Deoxyribonuclease II, involved in apoptotic DNA degradation	183126			Cel.13428		Increase	Anti-Longevity
73		C32H11.5	Caenorhabditis elegans		183129			Cel.13424		Increase	Anti-Longevity
74		C33A12.1	Caenorhabditis elegans	NADH ubiquinone oxidoreductase	177786			Cel.13417	50	Increase	Anti-Longevity
75		C33F10.12	Caenorhabditis elegans	Receptor mediating netrin-dependent axon guidance	183168			Cel.23628		Increase	Anti-Longevity
76		C33H5.18	Caenorhabditis elegans	CDP-diglyceride synthetase	3565046			Cel.17593	44	Decrease	Pro-Longevity
77		C35A11.3	Caenorhabditis elegans	Similar to mucin genes	183228			Cel.26004		Increase	Anti-Longevity
78		C36H8.1	Caenorhabditis elegans		178230			Cel.13373		Increase	Anti-Longevity
79	SCP-Like extracellular protein	scl-4	Caenorhabditis elegans	Defense-related protein containing SCP domain	183342					Increase	Anti-Longevity
80	SCP-Like extracellular protein	scl-8	Caenorhabditis elegans	Defense-related protein	183345			Cel.13367	18	Increase	Anti-Longevity
81		C39F7.2	Caenorhabditis elegans	Predicted Zn-finger protein	178619			Cel.6949		Increase	Anti-Longevity
82	TransThyretin-Related family domain	ttr-5	Caenorhabditis elegans	Transthyretin-like family	176312			Cel.10721	14	Increase	Anti-Longevity
83		C42C1.3	Caenorhabditis elegans		183399			Cel.13356	60	Increase	Anti-Longevity
84		C46G7.2	Caenorhabditis elegans		177367			Cel.13307	44	Increase	Anti-Longevity
85		C47E12.2	Caenorhabditis elegans	Mitochodrial ADP/ATP carrier protein	177858			Cel.13303	36	Increase	Anti-Longevity
86		C48E7.2	Caenorhabditis elegans	RNA polymerase III subunit	172321			Cel.19090	26	Increase	Anti-Longevity
87		C56G2.1	Caenorhabditis elegans	RNA metabolism	175898			Cel.8003	20	Increase	Anti-Longevity
88	CALUmenin (calcium-binding protein) homolog	calu-1	Caenorhabditis elegans		180769			Cel.34797		Decrease	Pro-Longevity
94	Cytochrome C Heme-Lyase	cchl-1	Caenorhabditis elegans	Holocytochrome c synthase/heme-lyase	174713			Cel.6562	50	Increase	Anti-Longevity
95	Cytochrome C Oxidase	cco-1	Caenorhabditis elegans	Electron transport	172832			Cel.23146	80	Increase	Anti-Longevity
96	Cytochrome C Oxidase	cco-2	Caenorhabditis elegans	Cytochrome c oxidase, subunit Va/COX6	176707			Cel.8875	60	Increase	Anti-Longevity
97	CCR (yeast CCR4/NOT complex component) homolog	ccr-4	Caenorhabditis elegans	Alcohol dehydrogenase	178184			Cel.6023	33	Decrease	Pro-Longevity
99	Chaperonin Containing TCP-1	cct-4	Caenorhabditis elegans	Chaperonin complex	174330			Cel.22476	28	Increase	Anti-Longevity
100	Chaperonin Containing TCP-1	cct-6	Caenorhabditis elegans	Chaperonin complex	175819			Cel.17538	20	Increase	Anti-Longevity
102	related to yeast Vacuolar Protein Sorting factor	vps-37	Caenorhabditis elegans	ESCRT-I subunit	178944			Cel.4337	44	Decrease	Pro-Longevity
103	Cell Division Cycle related	cdc-25.1	Caenorhabditis elegans	Cell cycle regulation	172353			Cel.17290		Increase	Anti-Longevity
104	Cell Division Cycle related	cdc-25.3	Caenorhabditis elegans	Cell cycle regulation	176260			Cel.10680	40	Increase	Anti-Longevity
107	Cyclin-Dependent Kinase family	cdk-7	Caenorhabditis elegans	Cell cycle	171784			Cel.7731		Decrease	Pro-Longevity
112	CEll Death abnormality	ced-3	Caenorhabditis elegans	Apoptosis	178272			Cel.19438	19	Increase	Anti-Longevity
113		ceh-18	Caenorhabditis elegans	POU-class homeodomain transcription factor	180671			Cel.18139		Increase	Anti-Longevity
114	INSulin related	ins-18	Caenorhabditis elegans	New insulin/IGF-like peptide	3565480		O18149_CAEEL		40	Increase	Anti-Longevity
115	mRNA Capping Enzyme Like	cel-1	Caenorhabditis elegans	Possibly a mRNA capping enzyme	172814			Cel.8014	59	Decrease	Pro-Longevity
116	C. Elegans P-53-like protein	cep-1	Caenorhabditis elegans	Cell cycle control, apoptosis	172616			Cel.18659	33	Increase	Anti-Longevity
118	abnormal CHEmotaxis	che-11	Caenorhabditis elegans		179666			Cel.6178	40	Increase	Anti-Longevity
119	abnormal CHEmotaxis	che-13	Caenorhabditis elegans		186607			Cel.9299	40	Increase	Anti-Longevity
120	abnormal CHEmotaxis	che-2	Caenorhabditis elegans	Chemotaxis and dauer formation	180401			Cel.19591	50	Increase	Anti-Longevity
121	abnormal CHEmotaxis	che-3	Caenorhabditis elegans	Required for proper structure of sensory cilia	172593			Cel.18923	100	Increase	Anti-Longevity
125	CHeckpoint Kinase	chk-1	Caenorhabditis elegans	chk-1 encodes a CHK1-like serine threonin protein kinase that affects fertility	3565921			Cel.7221	25	Increase	Anti-Longevity
127	CyclIn T	cit-1.2	Caenorhabditis elegans	Regulates heat-shock protein expression	176126			Cel.7557		Decrease	Pro-Longevity
129	Caenorhabditis KU	cku-70	Caenorhabditis elegans	DNA-binding subunit of a DNA-dependent protein kinase	176546			Cel.9779		Increase	Anti-Longevity
130	Coenzyme Q7 homolog	clk-1	Caenorhabditis elegans	Ubiquinone (coenzyme Q, CoQ) biosynthesis	175729			Cel.10672		Increase and Decrease	Anti-Longevity
131	CLocK (biological timing) abnormality	clk-2	Caenorhabditis elegans	Could be involved in regulating telomere length and DNA damage response	176065			Cel.32199	25	Increase	Unannotated
134	CalciNeurin B	cnb-1	Caenorhabditis elegans	Regulatory subunit of the protein phosphatase 2B that binds TAX-6 (a calcineurin A ortholog) in a calcium-dependent manner	179572			Cel.7029	30	Increase	Anti-Longevity
135	COLlagen	col-93	Caenorhabditis elegans	Encodes collagen	259335			Cel.21322		Increase	Anti-Longevity
138	Cell-death-Related Nuclease	crn-5	Caenorhabditis elegans	Apoptosis	174634			Cel.23323	41	Increase	Anti-Longevity
140	Caenorhabditis STE20-like kinase	cst-1	Caenorhabditis elegans		180708			Cel.10981		Increase and Decrease	Pro-Longevity
142	CU (copper) ATPase	cua-1	Caenorhabditis elegans	Cation transport ATPase	176770			Cel.22946	12	Decrease	Pro-Longevity
143	CULlin	cul-1	Caenorhabditis elegans	Scaffolding protein	176466			Cel.6661		Decrease	Pro-Longevity
144	Coexpressed With Polycystins	cwp-4	Caenorhabditis elegans	Similar to mucins	178894			Cel.34950		Increase	Anti-Longevity
145	Cytochrome c1	cyc-1	Caenorhabditis elegans	Component of complex III	172582			Cel.17378	87	Increase	Anti-Longevity
147	CYtochrome P450 family	cyp-33E2	Caenorhabditis elegans	CYtochrome P450 family	185653			Cel.12951	18	Increase	Anti-Longevity
148	CYtochrome P450 family	cyp-42A1	Caenorhabditis elegans	CYtochrome P450 family	180236			Cel.1528	39	Decrease	Pro-Longevity
150		D1054.14	Caenorhabditis elegans	mRNA splicing factor	179499			Cel.4311	36	Increase	Anti-Longevity
151	Dehydrogenase	D1054.8	Caenorhabditis elegans	Reductases with broad range of substrate specificities	183917			Cel.4315		Increase	Anti-Longevity
152	D1069.3b	D1069.3	Caenorhabditis elegans		173425			Cel.15588		Decrease	Pro-Longevity
153		D2030.4	Caenorhabditis elegans	NADH:ubiquinone oxidoreductase, NDUFB7/B18 subunit	172513			Cel.18342	40	Increase	Anti-Longevity
154	WD Repeat protein	wdr-23	Caenorhabditis elegans		172518			Cel.17236	24	Increase	Anti-Longevity
155		D2085.3	Caenorhabditis elegans	Translation	174387			Cel.5496		Increase	Anti-Longevity
156	abnormal DAuer Formation	daf-1	Caenorhabditis elegans	Encodes a TGF-beta type I receptor homolog	176829			Cel.5220	46	Increase	Anti-Longevity
157	Abnormal DAuer Formation	daf-12	Caenorhabditis elegans	A member of the steroid hormone receptor superfamily	181263			Cel.18135		Increase	Anti-Longevity
158	abnormal DAuer Formation	daf-14	Caenorhabditis elegans	Possibly a transducer of the DAF-7/TGF-beta-mediated signal that promotes reproductive growth and ne	177908			Cel.9304	44	Increase	Anti-Longevity
159	Abnormal DAuer Formation	daf-15	Caenorhabditis elegans	Guanine nucleotide binding protein	177770			Cel.7998		Increase	Anti-Longevity
160	Abnormal DAuer Formation DAF-16, fork head-related transcription factor (daf-16)	daf-16	Caenorhabditis elegans	Forkhead family transcription factor	172981			Cel.18378	45	Decrease	Pro-Longevity
161	Abnormal DAuer Formation	daf-18	Caenorhabditis elegans	Lipid phosphatase	176869			Cel.22643	30	Increase	Pro-Longevity
162	Abnormal DAuer Formation	daf-19	Caenorhabditis elegans	RFX-type transcription factor	174577			Cel.19518	50	Increase	Anti-Longevity
163	abnormal DAuer Formation DAF-2, fork head-related transcription factor (daf-2)	daf-2	Caenorhabditis elegans	Insulin receptor homolog, regulator of dauer formation	175410			Cel.8775	200	Increase	Anti-Longevity
164	Abnormal DAuer Formation	daf-28	Caenorhabditis elegans		191014			Cel.1435	15	Increase	Pro-Longevity
165	abnormal DAuer Formation	daf-3	Caenorhabditis elegans	Transcriptional regulator	180431			Cel.1120	16	Decrease	Anti-Longevity
166	abnormal DAuer Formation	daf-4	Caenorhabditis elegans	Encodes a transmembrane serine/threonine kinase	175781			Cel.6349	120	Increase	Anti-Longevity
167	abnormal DAuer Formation	daf-5	Caenorhabditis elegans	Encodes a proline-rich protein that promotes dauer formation	175054			Cel.8086	20	Decrease	Pro-Longevity
168	abnormal DAuer Formation	daf-6	Caenorhabditis elegans		181584			Cel.619	50	Increase	Anti-Longevity
169	abnormal DAuer Formation	daf-7	Caenorhabditis elegans	Encodes a member of the TGF-beta superfamily that affects dauer larvae	175237			Cel.19630	50	Increase	Anti-Longevity
170	abnormal DAuer Formation	daf-8	Caenorhabditis elegans	Encodes a Smad protein that represses dauer development	187612			Cel.167	31	Increase	Anti-Longevity
171	abnormal DAuer Formation	daf-9	Caenorhabditis elegans	Encodes cytochrome P450 related to vertebrate steroidogenic hydroxylases	180889			Cel.9170	74	Increase	Anti-Longevity
172	Daf-16-Dependent Longevity (WT but not daf-16 lifespan increased)	ddl-1	Caenorhabditis elegans	Predicted coiled-coil protein	173954			Cel.14906	24	Increase	Anti-Longevity
173	Daf-16-Dependent Longevity (WT but not daf-16 lifespan increased)	ddl-2	Caenorhabditis elegans		190025			Cel.14028	24	Increase	Anti-Longevity
174	Daf-16-Dependent Longevity (WT but not daf-16 lifespan increased)	ddl-3	Caenorhabditis elegans	Kinesin light chain	175087			Cel.21465		Increase	Anti-Longevity
175	DEgeneration Suppressor	des-2	Caenorhabditis elegans	Alpha subunit of nicotinic acetylcholine receptor (nAChR)	179574			Cel.19736	60	Increase	Anti-Longevity
176	human DICE1 (Deleted In Cancer) homolog	dic-1	Caenorhabditis elegans	RNA helicase	177676			Cel.5152	22	Increase	Anti-Longevity
177	DAF-12 Interacting Protein	din-1	Caenorhabditis elegans		174782			Cel.9037		Decrease	Pro-Longevity
180	D Kinase Family	dkf-2	Caenorhabditis elegans	Serine/threonine protein kinase PKC mu/PKD	180121			Cel.17825	40	Increase	Anti-Longevity
181	DAP (Death Associated Protein kinase) Like Kinase	dlk-1	Caenorhabditis elegans	Serine/threonine protein kinase	173128			Cel.24063		Decrease	Pro-Longevity
187	Downstream Of DAF-16 (regulated by DAF-16)	dod-17	Caenorhabditis elegans		187266			Cel.12611		Increase	Anti-Longevity
188	Downstream Of DAF-16 (regulated by DAF-16)	dod-18	Caenorhabditis elegans	Similar to nucleic acid-binding protein ASMTL	183813			Cel.37001		Increase	Anti-Longevity
189	Downstream Of DAF-16 (regulated by DAF-16)	dod-19	Caenorhabditis elegans		178564			Cel.1336		Increase	Anti-Longevity
190	Downstream Of DAF-16 (regulated by DAF-16)	dod-20	Caenorhabditis elegans		182037			Cel.9404		Increase	Anti-Longevity
191	Downstream Of DAF-16 (regulated by DAF-16)	dod-21	Caenorhabditis elegans		183134			Cel.23627		Increase	Anti-Longevity
192	Downstream Of DAF-16 (regulated by DAF-16)	dod-22	Caenorhabditis elegans		178247			Cel.12849		Increase	Anti-Longevity
193	Downstream Of DAF-16 (regulated by DAF-16)	dod-23	Caenorhabditis elegans		186056			Cel.15039		Increase	Anti-Longevity
194	Downstream Of DAF-16 (regulated by DAF-16)	dod-24	Caenorhabditis elegans	Member of calpain protease family	178245			Cel.13419		Increase	Anti-Longevity
196		drr-1	Caenorhabditis elegans		174994			Cel.15075		Increase	Anti-Longevity
197		drr-2	Caenorhabditis elegans	mRNA cleavage and polyadenylation factor I complex, subunit RNA15	259546			Cel.17423		Increase	Anti-Longevity
199		E03H12.5	Caenorhabditis elegans		177262			Cel.29512		Increase	Anti-Longevity
200	CYtochrome C	cyc-2.1	Caenorhabditis elegans	Cytochrome C	177243			Cel.32687	80	Increase	Anti-Longevity
201	MAO-C-like dehydratase domain	maoc-1	Caenorhabditis elegans	Peroxisomal multifunctional beta-oxidation protein	174181			Cel.4898		Increase	Anti-Longevity
202	EATing: abnormal pharyngeal pumping	eat-1	Caenorhabditis elegans						30	Increase	Anti-Longevity
203	EATing: abnormal pharyngeal pumping	eat-18	Caenorhabditis elegans		173302			Cel.17654	60	Increase	Anti-Longevity
204	EATing: abnormal pharyngeal pumping EAT-2	eat-2	Caenorhabditis elegans	Nicotinic Acetylcholine receptor Dalpha5 family member	175072			Cel.8968		Increase	Anti-Longevity
205	EATing: abnormal pharyngeal pumping	eat-3	Caenorhabditis elegans		174476			Cel.15585	10	Increase	Anti-Longevity
206	EATing: abnormal pharyngeal pumping	eat-6	Caenorhabditis elegans		179796			Cel.17890	40	Increase	Anti-Longevity
210	Elongation Factor	eef-2	Caenorhabditis elegans	Elongation factor	172743			Cel.17795	15	Decrease	Pro-Longevity
211	EGg Laying defective	egl-10	Caenorhabditis elegans	RGS protein, expressed in neurons	179707			Cel.19633		Increase	Anti-Longevity
212	EGg Laying defective	egl-3	Caenorhabditis elegans	Homolog of a mammalian proprotein convertase that participates in peptide secretion	179412			Cel.18027	65	Increase	Anti-Longevity
213	EGg Laying defective	egl-4	Caenorhabditis elegans	Cyclic GMP-dependant protein kinase involved in multiple signalling pathway	176991			Cel.24374	55	Increase	Anti-Longevity
214	EGg Laying defective	egl-45	Caenorhabditis elegans	Translation initiation factor (eIF) complex	176094			Cel.17625	52	Increase	Anti-Longevity
216	abnormal cell LINeage	lin-40	Caenorhabditis elegans	Histone deacetylation	178788			Cel.36377	24	Decrease	Pro-Longevity
217	Eukaryotic Initiation Factor	eif-3.B	Caenorhabditis elegans	Translation initiation factor (eIF) complex	175138			Cel.16994	51	Increase	Anti-Longevity
218	Eukaryotic Initiation Factor	eif-3.F	Caenorhabditis elegans	Translation initiation factor (eIF) complex	174478			Cel.17162	32	Increase	Anti-Longevity
219	fatty acid ELOngation	elo-5	Caenorhabditis elegans	Polyunsaturated fatty acid (PUFA) elongase	177320			Cel.6925	45	Decrease	Pro-Longevity
220	Erythroid-Like Transcription factor family	elt-6	Caenorhabditis elegans	Transcription factor	176993			Cel.19342	34	Increase	Anti-Longevity
221	Enhancer of PolyComb-like	epc-1	Caenorhabditis elegans		176679			Cel.8438	20	Increase	Anti-Longevity
224	Ezrin/Radixin/Moesin	erm-1	Caenorhabditis elegans	Radixin, moesin	172174			Cel.5070	15	Increase	Anti-Longevity
225	Endoplasmic Reticulum Oxidase	ero-1	Caenorhabditis elegans	Endoplasmic Reticulum Oxidase	173325			Cel.16217	32	Increase	Anti-Longevity
226	glutaminyl(Q) tRNA Synthetase	qars-1	Caenorhabditis elegans		178415			Cel.7782	40	Increase	Anti-Longevity
227		F01G10.1	Caenorhabditis elegans	Transketolase, involved in sugar-phosphate metabolism	177906			Cel.8781	25	Increase	Anti-Longevity
228		F08B4.7	Caenorhabditis elegans	Small nuclear ribonucleoprotein polypeptide C	177674			Cel.8748	21	Increase	Anti-Longevity
229	C-type LECtin	clec-227	Caenorhabditis elegans	C-type lectin	184216			Cel.4210		Increase	Anti-Longevity
230		F09F7.5	Caenorhabditis elegans		175764			Cel.10630		Increase	Anti-Longevity
231		F09G8.3	Caenorhabditis elegans	Could be a mitochondrial ribosomal protein	184267			Cel.10624	60	Increase	Anti-Longevity
232		F13B6.1	Caenorhabditis elegans	Homologue of mucin	184407			Cel.13144	50	Increase	Anti-Longevity
233		F13G3.7	Caenorhabditis elegans	Predicted mitochondrial carrier protein	172478			Cel.20342	25	Increase	Anti-Longevity
234		F14B4.3	Caenorhabditis elegans	RNA polymerase I subunit	172752			Cel.6204	15	Increase	Anti-Longevity
235	SET (trithorax/polycomb) domain containing	set-9	Caenorhabditis elegans	PHD Zn-finger proteins	177196			Cel.21386	20	Increase	Anti-Longevity
236		F19B6.1	Caenorhabditis elegans	Armadillo/beta-catenin/plakoglobin	178181			Cel.22547	35	Increase	Anti-Longevity
237		F21D5.8	Caenorhabditis elegans	Could be a mitochodrial ribosomal protein	184770			Cel.13091	36	Increase	Anti-Longevity
238		F21H12.1	Caenorhabditis elegans	WD40 repeat protein	174019			Cel.15343		Increase	Anti-Longevity
239	abnormal DAuer Formation	daf-10	Caenorhabditis elegans		184883			Cel.26567	60	Increase	Anti-Longevity
240		F25G6.2	Caenorhabditis elegans	mRNA cleavage and polyadenylation	182490			Cel.31512	24	Increase	Anti-Longevity
241		F26A3.4	Caenorhabditis elegans	Dual-specificity phosphatase	172525			Cel.18879	27	Increase	Anti-Longevity
242		F26E4.4	Caenorhabditis elegans	Mitochondrial translation	259393			Cel.18869	17	Increase	Anti-Longevity
243		F26E4.6	Caenorhabditis elegans	Cytochrome c oxidase, subunit VIIc/COX8	3565338			Cel.23120	60	Increase	Anti-Longevity
244		F28B3.5	Caenorhabditis elegans		172111			Cel.18848	30	Increase	Anti-Longevity
245		F28D1.9	Caenorhabditis elegans	Fatty acid transporter	178190			Cel.5847	50	Decrease	Pro-Longevity
246		F29C4.2	Caenorhabditis elegans	Cytochrome C oxidase polypeptide	176828			Cel.22887	100	Increase	Anti-Longevity
247		F30A10.10	Caenorhabditis elegans	Ubiquitin C-terminal hydrolase	172782			Cel.5392		Decrease	Pro-Longevity
248		F30A10.6	Caenorhabditis elegans	Inositol polyphosphate-5- phosphatase	172778			Cel.18827	25	Decrease	Pro-Longevity
249		F33D4.5	Caenorhabditis elegans	Ribosomal protein of the L1p/L10e family	177549			Cel.13029	45	Increase	Anti-Longevity
250		F33H2.8	Caenorhabditis elegans		185238			Cel.25000	36	Decrease	Pro-Longevity
251		F35D2.3	Caenorhabditis elegans	Fibrillins and related proteins containing Ca2+-binding EGF-like domains	174229			Cel.17232		Increase	Anti-Longevity
252		F37C4.4	Caenorhabditis elegans		177145			Cel.12998		Decrease	Pro-Longevity
253		F40F12.7	Caenorhabditis elegans	Similar to CBP/P300	176402			Cel.18119		Decrease	Pro-Longevity
254		F40F8.5	Caenorhabditis elegans		174702			Cel.34802		Increase	Anti-Longevity
255	CUTiclin-Like	cutl-28	Caenorhabditis elegans		176895			Cel.12970	28	Increase	Anti-Longevity
256		F42A6.1	Caenorhabditis elegans	Olfactory receptor	185645			Cel.12960	22	Increase	Anti-Longevity
257		F42G10.1	Caenorhabditis elegans		181214			Cel.5236		Increase	Anti-Longevity
258		F43D2.1	Caenorhabditis elegans	Cyclin K	185704			Cel.26816	20	Decrease	Pro-Longevity
259		F43E2.7	Caenorhabditis elegans	Mitochondrial carrier protein	174207			Cel.6405	21	Increase	Anti-Longevity
260		F43G9.1	Caenorhabditis elegans	Isocitrate dehydrogenase, alpha subunit	172655			Cel.17675		Increase	Anti-Longevity
261		F49C12.9	Caenorhabditis elegans	Ubiquitin-associated	177752			Cel.5678	19	Increase	Anti-Longevity
262		F49F1.12	Caenorhabditis elegans		186068			Cel.32635		Increase	Anti-Longevity
263		F52C6.2	Caenorhabditis elegans	Ubiquitin-like protein	173558			Cel.34586	19	Decrease	Pro-Longevity
264		F53F4.11	Caenorhabditis elegans		179849			Cel.17493	27	Increase	Anti-Longevity
265		F55B11.1	Caenorhabditis elegans		178381			Cel.17088		Increase	Anti-Longevity
266		F55B11.3	Caenorhabditis elegans		178383			Cel.22428		Increase	Anti-Longevity
267		F55B11.5	Caenorhabditis elegans		3565591			Cel.31005		Increase	Anti-Longevity
268		F55B12.4	Caenorhabditis elegans	tRNA nucleotidyltransferase	3565786			Cel.2743	52	Decrease	Pro-Longevity
269	AMP-Activated Kinase Beta subunit	aakb-1	Caenorhabditis elegans	Protein involved in Snf1 protein kinase complex assembly	181492			Cel.860		Decrease	Pro-Longevity
270		F56D5.5	Caenorhabditis elegans	Golgi matrix protein	177772			Cel.12825	20	Increase	Anti-Longevity
271		F57B10.3	Caenorhabditis elegans	Phosphoglycerate mutase	172376			Cel.8669	20	Increase	Anti-Longevity
272	DAF-16/FOXO Controlled, germline Tumor affecting	dct-18	Caenorhabditis elegans		174934			Cel.14924	8	Decrease	Pro-Longevity
273		F59A3.3	Caenorhabditis elegans	Mitochondrial translation	172204			Cel.18571	14	Increase	Anti-Longevity
274		F59B2.8	Caenorhabditis elegans		186593			Cel.10372		Decrease	Pro-Longevity
275		F59B8.2	Caenorhabditis elegans	NADP-dependent isocitrate dehydrogenase	177775			Cel.8903		Increase	Anti-Longevity
276	EXOSome (multiexonuclease complex) component	exos-3	Caenorhabditis elegans	Ribosome biogenesis	186604			Cel.30674	12	Increase	Anti-Longevity
277		F59C6.5	Caenorhabditis elegans	Subunit of the NADH:ubiquinone oxidoreductase complex	172933			Cel.18563	70	Increase	Anti-Longevity
278	FATty acid desaturase	fat-7	Caenorhabditis elegans		179100			Cel.3272		Decrease	Pro-Longevity
279	fructose-1,6-bisphosphatase	fbp-1	Caenorhabditis elegans	Fructose bisphosphatase	266822			Cel.6833		Increase	Anti-Longevity
281	F-box A protein	fbxa-121	Caenorhabditis elegans	F-box A protein	189476					Decrease	Pro-Longevity
287	FRataxin (involved in human Friedrich's ataxia) Homolog	frh-1	Caenorhabditis elegans	Regulation of mitochondrial iron transport and respiration	174002			Cel.20708		Increase and Decrease	Unclear
288	Fourteen-Three-Three family	ftt-2	Caenorhabditis elegans		181348			Cel.17467		Increase and Decrease	Pro-Longevity
292	General Anaesthetic Sensitivity abnormal	gas-1	Caenorhabditis elegans	Subunit of complex I of the mitochondrial electron transport chain	181646			Cel.8011		Decrease	Unannotated
296	Guanylyl CYclase	gcy-28	Caenorhabditis elegans	Natriuretic peptide receptor, guanylate cyclase	172051			Cel.18007		Increase	Anti-Longevity
297	Guanylyl CYclase	gcy-6	Caenorhabditis elegans	Guanylate cyclase	191644			Cel.3267		Increase	Anti-Longevity
298	GDI (RabGDP Dissociation Inhibitor) family	gdi-1	Caenorhabditis elegans	Rab GDP dissociation inhibitor	178402			Cel.17646		Decrease	Pro-Longevity
299	GEX Interacting protein	gei-15	Caenorhabditis elegans		180951			Cel.808	13	Increase	Anti-Longevity
300	Acyl CoA DeHydrogenase	acdh-13	Caenorhabditis elegans	acyl CoA dehydrogenase	177654			Cel.7888	57	Increase	Anti-Longevity
306	GaLactoFuranose synthesis (UGM, UDP-galactopyranose mutase)	glf-1	Caenorhabditis elegans	UDP-galactopyranose mutase	177358			Cel.12759	49	Decrease	Pro-Longevity
308	abnormal Germ Line Proliferation	glp-1	Caenorhabditis elegans	Receptor for a germ-line proliferation signal	176286			Cel.6196	33	Increase	Anti-Longevity
309	G Protein, Alpha subunit	gpa-1	Caenorhabditis elegans	G Protein, Alpha subunit	179546			Cel.3259		Increase and Decrease	Anti-Longevity
310	G Protein, Alpha subunit	gpa-10	Caenorhabditis elegans	G Protein, Alpha subunit	179075			Cel.3255	10	Decrease	Pro-Longevity
311	G Protein, Alpha subunit	gpa-11	Caenorhabditis elegans	G Protein, Alpha subunit	173759			Cel.14877	25	Increase	Pro-Longevity
312	G Protein, Alpha subunit	gpa-15	Caenorhabditis elegans	G Protein, Alpha subunit	172645			Cel.18556	20	Decrease	Anti-Longevity
313	G Protein, Alpha subunit	gpa-2	Caenorhabditis elegans	G Protein, Alpha subunit	179219			Cel.3258		Increase and Decrease	Pro-Longevity
314	G Protein, Alpha subunit	gpa-3	Caenorhabditis elegans	G Protein, Alpha subunit	179319			Cel.19386	15	Decrease	Pro-Longevity
315	G Protein, Alpha subunit	gpa-5	Caenorhabditis elegans	G Protein, Alpha subunit	180527			Cel.807		Increase and Decrease	Anti-Longevity
316	G Protein, Alpha subunit	gpa-6	Caenorhabditis elegans	G Protein, Alpha subunit	181442			Cel.806	10	Increase	Anti-Longevity
317	G Protein, Alpha subunit	gpa-8	Caenorhabditis elegans	G Protein, Alpha subunit	179731			Cel.3257		Increase and Decrease	Anti-Longevity
318	G Protein, Alpha subunit	gpa-9	Caenorhabditis elegans	G Protein, Alpha subunit	191659			Cel.28724			Unannotated
320	G Protein, Gamma subunit	gpc-1	Caenorhabditis elegans	G Protein, Gamma subunit	181424			Cel.20513	10	Increase	Anti-Longevity
321	GPD (glyceraldehyde 3-phosphate dehydrogenase)	gpd-2	Caenorhabditis elegans	Glyceraldehyde 3-phosphate dehydrogenase	3565504			Cel.23529		Increase	Anti-Longevity
322	Glucose-6-Phosphate Isomerase	gpi-1	Caenorhabditis elegans	Glucose-6-phosphate isomerase	173227			Cel.19747		Increase	Anti-Longevity
325	GRound-Like (grd related)	grl-19	Caenorhabditis elegans		176843			Cel.29158	27	Increase	Anti-Longevity
326	abnormal GROwth rate	gro-1	Caenorhabditis elegans	tRNA delta(2)-isopentenylpyrophosphate transferase	175725			Cel.19334	29	Increase	Unannotated
328	Glutathione S-Transferase	gst-10	Caenorhabditis elegans	Conjugation of the lipid peroxidation product 4-hydroxynonenal (4-HNE)	178725			Cel.34291		Increase and Decrease	Pro-Longevity
329	Glutathione S-Transferase	gst-5	Caenorhabditis elegans	Conjugation of the lipid peroxidation product 4-hydroxynonenal (4-HNE)	187537			Cel.14876		Decrease	Pro-Longevity
330		H06H21.8	Caenorhabditis elegans	Predicted small molecule kinase	186700			Cel.8684		Increase	Anti-Longevity
331		H28O16.1	Caenorhabditis elegans	F0F1-type ATP synthase	173134			Cel.22874	27	Increase	Anti-Longevity
335	Homolog of Hedgehog AcylTransferase	hhat-2	Caenorhabditis elegans	Hedgehog acyltransferase	190374			Cel.11873	50	Increase	Anti-Longevity
336	HIStone	his-71	Caenorhabditis elegans	H3 histone	181057			Cel.17947	19	Decrease	Pro-Longevity
338	Homeodomain interacting Protein Kinase	hpk-1	Caenorhabditis elegans	Homeodomain interacting protein kinase	180695			Cel.17353	37	Decrease	Pro-Longevity
340	human HnRNP A1 homolog	hrp-1	Caenorhabditis elegans	RNA metabolism	177101			Cel.7537	49	Increase	Anti-Longevity
341	Heat shock transcription factor 1	hsf-1	Caenorhabditis elegans	Transcription factor that is activated upon heat shock	173078			Cel.16386		Decrease	Pro-Longevity
342	Heat Shock Protein	hsp-16.1	Caenorhabditis elegans	Stress-induced chaperone	179286			Cel.3204		Increase	Pro-Longevity
343	Heat Shock Protein	hsp-16.48	Caenorhabditis elegans	Stress-induced chaperone	179287			Cel.17997		Increase	Pro-Longevity
344	Heat Shock Protein	hsp-16.49	Caenorhabditis elegans	Stress-induced chaperone	179288			Cel.32991		Increase	Pro-Longevity
345	Heat Shock Protein	hsp-4	Caenorhabditis elegans	Response to heat shock	174203			Cel.5771		Decrease	Pro-Longevity
346	Heat shock 70kDa protein 9B (mortalin-2)	hsp-6	Caenorhabditis elegans	Stress-induced chaperone	178873			Cel.22952		Increase and Decrease	Pro-Longevity
354	Him-Three Paralog	htp-3	Caenorhabditis elegans	Chromatin modificatioon	172099			Cel.18581	19	Increase	Anti-Longevity
356	human HUS1 related	hus-1	Caenorhabditis elegans	DNA damage checkpoint protein	171939			Cel.19590	11	Increase	Anti-Longevity
359	Initiation Factor 4E (eIF4E) family	ife-1	Caenorhabditis elegans	A scaffold protein for translation initiation factors	176755			Cel.23053		Increase	Anti-Longevity
360	Initiation Factor 4E (eIF4E) family	ife-2	Caenorhabditis elegans	A scaffold protein for translation initiation factors	180393			Cel.766		Increase	Anti-Longevity
361	Initiation Factor Five (eIF-5A) homologs	iff-1	Caenorhabditis elegans		176373			Cel.10082		Increase	Anti-Longevity
362	Initiation Factor 4G (eIF4G) family	ifg-1	Caenorhabditis elegans	A scaffold protein for translation initiation factors	174322			Cel.23043	55	Increase	Anti-Longevity
363	IntraFlagellar Transport Associated	ifta-2	Caenorhabditis elegans	Ciliar protein	189055			Cel.12265	50	Increase	Anti-Longevity
367	INitiation Factor	inf-1	Caenorhabditis elegans	Scaffold protein for translation initiation factors	175966			Cel.6803		Increase and Decrease	Unclear
369	INSulin related	ins-1	Caenorhabditis elegans	Encodes an insulin-like protein	177936			Cel.19650	25	Increase	Pro-Longevity
370	INSulin related	ins-18	Caenorhabditis elegans	Encodes an insulin-like protein	172600			Cel.19488		Increase	Anti-Longevity
371	INSulin related	ins-21	Caenorhabditis elegans	Encodes an insulin-like protein	191689			Cel.28731		Increase	Anti-Longevity
372	INSulin related	ins-7	Caenorhabditis elegans	Encodes an insulin-like protein	191688			Cel.35637	12	Increase	Anti-Longevity
374	INneXin	inx-14	Caenorhabditis elegans	Embryonic viability and fertility	172488			Cel.22679		Increase	Anti-Longevity
375	INneXin	inx-8	Caenorhabditis elegans	Gap junction protein	178101			Cel.12706	19	Increase	Anti-Longevity
376	INneXin	inx-9	Caenorhabditis elegans	Innexin-type channel	191694			Cel.12705	28	Increase	Anti-Longevity
379	Iron-Sulfur Protein	isp-1	Caenorhabditis elegans	Iron sulfur protein of mitochondrial complex III	177609			Cel.8806	60	Increase	Anti-Longevity
380	JNK Kinase	jkk-1	Caenorhabditis elegans	Signal transduction	180810			Cel.7913		Decrease	Unannotated
381	Jun N-terminal Kinase	jnk-1	Caenorhabditis elegans	Signal transduction	177460			Cel.18197		Increase and Decrease	Pro-Longevity
382		K01C8.6	Caenorhabditis elegans	Mitochondrial translation	186840			Cel.14838	17	Increase	Anti-Longevity
383		K01C8.7	Caenorhabditis elegans	Mitochondrial FAD carrier protein	186841			Cel.14837	20	Increase	Anti-Longevity
384	eIFTwoBeta (eIF2beta translation initiation factor)	iftb-1	Caenorhabditis elegans	A subunit of the general translation-initiation factor eIF2	172584			Cel.18516		Increase	Anti-Longevity
385		K07H8.1	Caenorhabditis elegans	Beta-tubulin folding cofactor E	177624			Cel.12664		Increase	Anti-Longevity
386		K07H8.8	Caenorhabditis elegans		187128			Cel.12659	22	Increase	Anti-Longevity
387	SCRaMblase (phospholipid scramblase)	scrm-8	Caenorhabditis elegans	Phospholipid scramblase	187152			Cel.12641		Increase	Anti-Longevity
388		K08E3.5	Caenorhabditis elegans	UDP-glucose pyrophosphorylase	176814			Cel.17583		Increase	Anti-Longevity
389		K10B4.3	Caenorhabditis elegans	PH domain protein Melted	173397			Cel.6710		Increase	Anti-Longevity
390	Poly(U) Polymerase	pup-2	Caenorhabditis elegans	S-M checkpoint control protein	175708			Cel.16787		Increase	Anti-Longevity
391	Caffeine Induced Death (S. pombe Cid) homolog	cid-1	Caenorhabditis elegans	S-M checkpoint control protein	175707			Cel.5961		Increase	Anti-Longevity
392		K11B4.1	Caenorhabditis elegans		173349			Cel.18463	16	Increase	Anti-Longevity
393		K11D12.9	Caenorhabditis elegans	Transcription factor	178892			Cel.3015		Decrease	Pro-Longevity
394		K12H4.5	Caenorhabditis elegans	Phosphatidylserine decarboxylase proenzyme	187337			Cel.18103	58	Increase	Anti-Longevity
396	human KRIT 1 (Krev interaction trapped/cerebral cavernous malformation 1) homolog	kri-1	Caenorhabditis elegans	Encodes an intestinal ankyrin-repeat protein	191275			Cel.25055		Decrease	Pro-Longevity
401	Lipid Binding Protein	lbp-4	Caenorhabditis elegans	Member of a family of small intracellular fatty acid binding proteins	179161			Cel.2989		Decrease	Pro-Longevity
402	Lipid Binding Protein	lbp-6	Caenorhabditis elegans	Fatty acid-binding protein	172390			Cel.30369		Increase and Decrease	Unclear
403	Lipid Binding Protein	lbp-7	Caenorhabditis elegans	Fatty acid-binding protein	191701			Cel.2988		Increase	Anti-Longevity
404	Lipid Binding Protein	lbp-9	Caenorhabditis elegans	Fatty acid-binding protein	178686			Cel.6758		Decrease	Pro-Longevity
405	LIM domain Binding Protein	ldb-1	Caenorhabditis elegans	Member of the nuclear LIM binding protein family	181292			Cel.17941		Decrease	Pro-Longevity
406	LEM domain protein	lem-2	Caenorhabditis elegans	Component of nuclear lamina	175058			Cel.14238		Decrease	Pro-Longevity
407	LEThal	let-60	Caenorhabditis elegans	Ras homolog	178104			Cel.19758		Increase	Unannotated
408	LEThal	let-653	Caenorhabditis elegans	Secreted glycosylated mucin	178120			Cel.17069	13	Decrease	Pro-Longevity
409	abnormal cell LINeage	lin-14	Caenorhabditis elegans	Small noncoding temporal RNA that controls the timing of larval development	181337			Cel.663	31	Increase	Anti-Longevity
410	abnormal cell LINeage	lin-2	Caenorhabditis elegans	Encodes a protein belonging to the membrane associated guanylate kinase (MAGUK)	181400			Cel.22759		Increase	Unclear
411	abnormal cell LINeage	lin-23	Caenorhabditis elegans	Larval development	174058			Cel.17632		Decrease	Pro-Longevity
412	abnormal cell LINeage	lin-4	Caenorhabditis elegans	Small noncoding temporal RNA that controls the timing of larval development	266860						Pro-Longevity
413		LLC1.3	Caenorhabditis elegans	Dihydrolipoamide dehydrogenase	178387			Cel.8993	61	Increase	Anti-Longevity
414	nuclear LaMiN	lmn-1	Caenorhabditis elegans	Components of the nuclear lamina	172687			Cel.17828	12	Decrease	Pro-Longevity
416	LiPid Depleted	lpd-5	Caenorhabditis elegans	ATP synthesis	172037			Cel.16118	17	Increase	Anti-Longevity
417	Leucyl Amino-acyl tRNA Synthetase	lars-2	Caenorhabditis elegans		172499			Cel.16138		Increase	Anti-Longevity
418	LSM Sm-like protein	lsm-7	Caenorhabditis elegans	Small nuclear ribonucleoprotein splicing factor	177988			Cel.18150	24	Decrease	Pro-Longevity
420	LYSozyme	lys-8	Caenorhabditis elegans	Encodes a putative lysozyme	173944			Cel.22843	29	Decrease	Pro-Longevity
422		M05B5.2	Caenorhabditis elegans		187451			Cel.20722	45	Decrease	Pro-Longevity
423		M57.2	Caenorhabditis elegans	Geranylgeranyl transferase	177113			Cel.6678	20	Decrease	Pro-Longevity
424	Drosophila MAGonashi homolog	mag-1	Caenorhabditis elegans	mRNA decay	173073			Cel.155	15	Decrease	Pro-Longevity
425	Motor AXon guidance	max-1	Caenorhabditis elegans		179794			Cel.17901		Increase	Anti-Longevity
426	yeast MCM (licensing factor) related	mcm-2	Caenorhabditis elegans	Chromatin modificatioon	174841			Cel.16967		Increase and Decrease	Unclear
428	Malate DeHydrogenase	mdh-1	Caenorhabditis elegans	Mitochondrial malate dehydrogenase	175936			Cel.5076	10	Decrease	Pro-Longevity
429	MEChanosensory abnormality	mec-8	Caenorhabditis elegans	RNA-binding protein splicing factor	172771			Cel.18412		Increase	Unannotated
431	Mog interacting, Ectopic P granules	mep-1	Caenorhabditis elegans	Post-transcriptional gene regulation	178074			Cel.16881	8	Decrease	Pro-Longevity
434	Maternal Effect Sterile	mes-1	Caenorhabditis elegans	Required for early asymmetric divisions of the germ line	181362			Cel.6122	60	Increase	Anti-Longevity
435	Abnormal MEthyl Viologen sensitivity	mev-1	Caenorhabditis elegans	Succinate dehydrogenase, cytochrome b subunit	260040			Cel.6305		Decrease	Pro-Longevity
437	MKK (MAP Kinase Kinase) homolog	mkk-4	Caenorhabditis elegans	MAP kinase kinase homologue	185682			Cel.1019		Decrease	Anti-Longevity
438	MAP kinase iNtegrating Kinase (MNK) homolog	mnk-1	Caenorhabditis elegans	Regulation of signalling	174623			Cel.7449		Decrease	Pro-Longevity
440	Modulation Of locomotion Defective	mod-5	Caenorhabditis elegans	Serotonin metabolism	171879			Cel.16354		Decrease	Pro-Longevity
442	Multidrug Resistance Protein family	mrp-5	Caenorhabditis elegans	Multidrug resistance-associated protein/mitoxantrone resistance protein, ABC superfamily	181587			Cel.7495		Increase	Anti-Longevity
443	Methionyl tRNA Synthetase	mars-1	Caenorhabditis elegans	Methionyl tRNA Synthetase	178089			Cel.16977	23	Increase	Anti-Longevity
448	MeTaLlothionein	mtl-2	Caenorhabditis elegans		179899			Cel.33662		Increase	Anti-Longevity
449	MaX-Like	mxl-2	Caenorhabditis elegans		175184			Cel.10506	7	Decrease	Pro-Longevity
452	NADC (Na+-coupled dicarboxylate transporter) family	nac-2	Caenorhabditis elegans	Na -coupled dicarboxylate transporter	187898			Cel.10163	19	Increase	Anti-Longevity
453	NADC (Na+-coupled dicarboxylate transporter) family	nac-3	Caenorhabditis elegans	Na -coupled dicarboxylate transporter	176429			Cel.8083	15	Increase	Anti-Longevity
454	Nematode AStacin protease	nas-38	Caenorhabditis elegans	Meprin A metalloprotease	180407			Cel.19843		Increase	Anti-Longevity
460	NFI (Nuclear Factor I) family	nfi-1	Caenorhabditis elegans	Transcription/replication factor	174225			Cel.4991		Decrease	Pro-Longevity
461	Nuclear Hormone Receptor family	nhr-14	Caenorhabditis elegans	Hepatocyte nuclear factor 4 and similar steroid hormone receptors	181102			Cel.630		Increase	Anti-Longevity
462	Nuclear Hormone Receptor family	nhr-154	Caenorhabditis elegans		182565			Cel.25806		Increase	Anti-Longevity
463	Nuclear Hormone Receptor family	nhr-49	Caenorhabditis elegans		172839			Cel.17842		Decrease	Pro-Longevity
464	Na/H eXchanger	nhx-2	Caenorhabditis elegans		174242			Cel.9292	40	Increase	Anti-Longevity
465	Nicotinamide Nucleotide Transhydrogenase	nnt-1	Caenorhabditis elegans	Nicotinamide nucleotide transhydrogenase	180884			Cel.30607	18	Decrease	Pro-Longevity
467	Nematode Polyprotein Allergen related	npa-1	Caenorhabditis elegans	Fatty acids and vitamin A binding	179095			Cel.17242	32	Increase	Anti-Longevity
468	Nuclear Pore complex Protein	npp-2	Caenorhabditis elegans	Nuclear pore complex component	172611			Cel.17609	11	Decrease	Pro-Longevity
469	Nuclear Pore complex Protein	npp-3	Caenorhabditis elegans	Nucleoporin	174823			Cel.6163	14	Decrease	Pro-Longevity
471	asparagiNyl tRNA Synthetase	nars-1	Caenorhabditis elegans	tRNA synthesis	172442			Cel.23239	11	Increase	Anti-Longevity
472	GLIoTactin (Drosophila neuroligin-like) homolog	nrx-1	Caenorhabditis elegans		179503			Cel.4641		Decrease	Anti-Longevity
473	LEThal	let-765	Caenorhabditis elegans	Notch signalling pathway	175934			Cel.24957	27	Decrease	Pro-Longevity
474	NOT-Like (yeast CCR4/NOT complex component)	ntl-3	Caenorhabditis elegans	NOT3/NOT5 protein	176614			Cel.9672		Decrease	Pro-Longevity
475	abnormal NUClease	nuc-1	Caenorhabditis elegans	Deoxyribonuclease II, involved in apoptotic DNA degradation	181174			Cel.11435		Increase	Anti-Longevity
476	NADH Ubiquinone Oxidoreductase	nuo-1	Caenorhabditis elegans		174696			Cel.15907	50	Increase	Anti-Longevity
477	NADH Ubiquinone Oxidoreductase	nuo-2	Caenorhabditis elegans		172363			Cel.16754		Increase	Anti-Longevity
478	NADH Ubiquinone Oxidoreductase	nuo-3	Caenorhabditis elegans	NADH:ubiquinone oxidoreductase, NDUFA6/B14 subunit	178404			Cel.18159	77	Increase	Anti-Longevity
479	NADH Ubiquinone Oxidoreductase	nuo-4	Caenorhabditis elegans	NADH:ubiquinone oxidoreductase, NDUFA10/42kDa subunit	176001			Cel.34789	38	Increase	Anti-Longevity
480	NADH Ubiquinone Oxidoreductase	nuo-5	Caenorhabditis elegans	NADH-ubiquinone oxidoreductase, NDUFS1/75 kDa subunit	178735			Cel.33117		Increase	Anti-Longevity
481	ODoRant response abnormal	odr-3	Caenorhabditis elegans	G Protein, Alpha subunit	179806			Cel.2932	30	Increase	Anti-Longevity
482	OligoPeptide Transporter	pept-1	Caenorhabditis elegans	Intestinal peptide transporter	180919			Cel.19638	40	Increase	Anti-Longevity
484	OSMotic avoidance abnormal	osm-1	Caenorhabditis elegans	Encodes a predicted intraflagellar transport (IFT) raft protein	181715			Cel.253	40	Increase	Anti-Longevity
485	OSMotic avoidance abnormal	osm-3	Caenorhabditis elegans	Encodes a kinesin motor domain	177141			Cel.12541		Increase	Anti-Longevity
486	OSMotic avoidance abnormal	osm-5	Caenorhabditis elegans		180585			Cel.19400	150	Increase	Anti-Longevity
487	OSMotic avoidance abnormal	osm-6	Caenorhabditis elegans	Required for dauer formation	179631			Cel.19661	40	Increase	Anti-Longevity
490	PolyA Binding protein	pab-1	Caenorhabditis elegans	PolyA Binding protein	172920			Cel.17753	30	Increase	Anti-Longevity
491	PolyA Binding protein	pab-2	Caenorhabditis elegans	PolyA Binding protein	181473			Cel.22599		Increase	Anti-Longevity
493	abnormal embryonic PARtitioning of cytoplasm	par-5	Caenorhabditis elegans		178113			Cel.17302		Increase and Decrease	Pro-Longevity
494	Paralysed Arrest at Two-fold	pat-4	Caenorhabditis elegans	Integrin-mediated muscle cell attachments during embryogenesis	175175			Cel.10243	24	Increase	Anti-Longevity
495	Paralysed Arrest at Two-fold	pat-6	Caenorhabditis elegans	Muscle assembly and function	176848			Cel.12540	60	Increase	Anti-Longevity
499	PDK-class protein kinase	pdk-1	Caenorhabditis elegans	Serine/threonine kinase	180475			Cel.8028	60	Increase	Anti-Longevity
500	Patterned Expression Site	pes-2.2	Caenorhabditis elegans		173026			Cel.32707		Increase	Anti-Longevity
501	ProFiliN	pfn-2	Caenorhabditis elegans	Cytoskeleton organization	180808			Cel.17415		Increase	Anti-Longevity
502	P GranuLe abnormality	pgl-1	Caenorhabditis elegans	Component of germ line P-granules	177461			Cel.23408		Increase	Anti-Longevity
503	defective PHArynx development	pha-4	Caenorhabditis elegans	Pharynx development	180357			Cel.17389	13	Decrease	Pro-Longevity
510	PaNtothenate Kinase	pnk-1	Caenorhabditis elegans	Pantothenate kinase PanK involved in coenzyme A biosynthesis	172327			Cel.9087		Decrease	Pro-Longevity
511	Polarity and Osmotic sensitivity Defect	pod-1	Caenorhabditis elegans	Coronin-like, actin binding protein	176784			Cel.20788	45	Increase	Anti-Longevity
513	POsterior Segregation	pos-1	Caenorhabditis elegans	CCCH-type Zn-finger	179224			Cel.19584	20	Increase	Anti-Longevity
516	PeRoxireDoXin	prdx-2	Caenorhabditis elegans	Alkyl hydroperoxide reductase, thiol specific antioxidant	266858			Cel.21965		Decrease	Pro-Longevity
517	PeRoxireDoXin	prdx-3	Caenorhabditis elegans	Alkyl hydroperoxide reductase, thiol specific antioxidant	175573			Cel.10218		Decrease	Pro-Longevity
520	PeRoXisome assembly factor	prx-5	Caenorhabditis elegans	PeRoXisome assembly factor	174392				30	Increase	Anti-Longevity
521	PaTched Related family	ptr-23	Caenorhabditis elegans	Intracellular cholesterol transport	173362			Cel.5865	13	Decrease	Pro-Longevity
523		R05A10.5	Caenorhabditis elegans	Zinc metalloprotein	187596			Cel.12521		Increase	Anti-Longevity
524		R08E3.3	Caenorhabditis elegans		180757			Cel.23101		Increase	Anti-Longevity
525		R10H10.7	Caenorhabditis elegans		177932			Cel.6000	22	Increase	Anti-Longevity
526	R11A5.4b	R11A5.4	Caenorhabditis elegans	Phosphoenolpyruvate carboxykinase	172556			Cel.6006		Increase	Anti-Longevity
527	SET (trithorax/polycomb) domain containing	set-15	Caenorhabditis elegans	Histone H3 (Lys9) methyltransferase SUV39H1/Clr4	187813			Cel.27470	10	Increase	Anti-Longevity
528		R12B2.6	Caenorhabditis elegans		187837			Cel.27480	22	Decrease	Pro-Longevity
529		R53.4	Caenorhabditis elegans	ATP synthesis	174554			Cel.18249	20	Increase	Anti-Longevity
530	RAB family	rab-7	Caenorhabditis elegans	Rab GTPase	174834			Cel.16894	32	Decrease	Pro-Longevity
538	RAL (Ras-related GTPase) homolog	ral-1	Caenorhabditis elegans	RAL (Ras-related GTPase) homolog	175433			Cel.9713	19	Increase	Anti-Longevity
542	ReCQ DNA helicase family	rcq-5	Caenorhabditis elegans	ATP-dependent DNA helicase	175522			Cel.23152	37	Decrease	Pro-Longevity
545	RNA HelicAse	rha-2	Caenorhabditis elegans	DEAH helicase	176207			Cel.10874	32	Increase	Anti-Longevity
546	RHo GDI	rhi-1	Caenorhabditis elegans	Rho GDP-dissociation inhibitor	180721			Cel.19607		Decrease	Pro-Longevity
548	Resistance to Inhibitors of Cholinesterase	ric-4	Caenorhabditis elegans	Associated with synaptosomes	179427			Cel.7655		Decrease	Anti-Longevity
549	RNAi-Induced Longevity	ril-1	Caenorhabditis elegans		179958			Cel.18032	32	Increase	Anti-Longevity
550	RNAi-Induced Longevity	ril-2	Caenorhabditis elegans		179725			Cel.22868		Increase	Anti-Longevity
552	Regulation of Longevity by E3 ubiquitin ligase	rle-1	Caenorhabditis elegans	E3 ubiquitin ligase	176525			Cel.10254		Increase	Anti-Longevity
553	RiNg Finger protein	rnf-5	Caenorhabditis elegans		175532			Cel.7184		Increase	Anti-Longevity
557	Ribosomal Protein, Large subunit	rpl-19	Caenorhabditis elegans	Ribosomal Protein, Large subunit	172201			Cel.6672		Increase	Anti-Longevity
558	Ribosomal Protein, Large subunit	rpl-30	Caenorhabditis elegans	Ribosomal Protein, Large subunit	172921			Cel.6902	13	Increase	Anti-Longevity
559	Ribosomal Protein, Large subunit	rpl-4	Caenorhabditis elegans	Ribosomal Protein, Large subunit	172074			Cel.5071		Increase	Anti-Longevity
560	Ribosomal Protein, Large subunit	rpl-9	Caenorhabditis elegans	Ribosomal Protein, Large subunit	176071			Cel.17183		Increase	Anti-Longevity
565	Ribosomal Protein, Small subunit	rps-10	Caenorhabditis elegans	Ribosomal Protein, Small subunit	172061			Cel.9108		Increase	Anti-Longevity
566	Ribosomal Protein, Small subunit	rps-11	Caenorhabditis elegans	40S subunit of the ribosome	178083			Cel.7378	28	Increase	Anti-Longevity
567	Ribosomal Protein, Small subunit	rps-15	Caenorhabditis elegans	Ribosomal Protein, Small subunit	172693			Cel.8614	50	Increase	Anti-Longevity
568	Ribosomal Protein, Small subunit	rps-22	Caenorhabditis elegans	Ribosomal Protein, Small subunit	175338			Cel.8436		Increase	Anti-Longevity
569	Ribosomal Protein, Small subunit	rps-23	Caenorhabditis elegans	Ribosomal protein	178188			Cel.7839	126	Increase	Anti-Longevity
570	Ribosomal Protein, Small subunit	rps-26	Caenorhabditis elegans	Ribosomal Protein, Small subunit	173342			Cel.18312		Increase	Anti-Longevity
571	Ribosomal Protein, Small subunit	rps-3	Caenorhabditis elegans	40S subunit of the ribosome	175879			Cel.10141	32	Increase	Anti-Longevity
572	Ribosomal Protein, Small subunit	rps-5	Caenorhabditis elegans	Ribosomal protein	178012			Cel.9125	75	Increase	Anti-Longevity
573	Ribosomal Protein, Small subunit	rps-6	Caenorhabditis elegans	Ribosomal Protein, Small subunit	173260			Cel.8960		Increase	Anti-Longevity
574	Ribosomal Protein, Small subunit	rps-8	Caenorhabditis elegans	40S subunit of the ribosome	177503			Cel.20547	18	Increase	Anti-Longevity
578	RSK-pSeventy (RSK-p70 kinase) homolog	rsks-1	Caenorhabditis elegans	Translational regulator	176554			Cel.9098	47	Increase	Anti-Longevity
579	SR protein related	rsr-2	Caenorhabditis elegans	Splicing coactivator	174862			Cel.13892		Decrease	Pro-Longevity
584	S-Adenosyl Methionine Synthetase	sams-1	Caenorhabditis elegans		181370			Cel.5591	15	Increase	Anti-Longevity
585	Spindle ASsembly abnormal	sas-5	Caenorhabditis elegans	Chromatin modificatioon	179592			Cel.3763	30	Increase	Anti-Longevity
586	Seven B Two (mammalian 7BT prohormone convertase chaperone) homolog	sbt-1	Caenorhabditis elegans	Neuroendocrine protein 7B2	180366			Cel.20621		Decrease	Pro-Longevity
587	SERCA (Sarco-Endoplasmic Reticulum Calcium ATPase)	sca-1	Caenorhabditis elegans	Required for development and muscle function	176512			Cel.22455		Increase	Anti-Longevity
588	Suppressor of Constitutive Dauer formation	scd-2	Caenorhabditis elegans	Protein tyrosine kinase	179054			Cel.5331		Decrease	Pro-Longevity
591	SCP-Like extracellular protein	scl-1	Caenorhabditis elegans		186053			Cel.26917		Decrease	Pro-Longevity
595	Suppressor/Enhancer of Lin-12	sel-5	Caenorhabditis elegans	ARK kinase family member	175599			Cel.5320	29	Increase	Anti-Longevity
596	SEx Muscle abnormal	sem-5	Caenorhabditis elegans	Regulates RAS-MAP and -IP3 signal transduction	181055			Cel.19703	24	Increase	Anti-Longevity
597	SERotonin/octopamine receptor family	ser-1	Caenorhabditis elegans	Serotonin receptor gene	181716			Cel.19556	46	Increase	Anti-Longevity
598	SERotonin/octopamine receptor family	ser-4	Caenorhabditis elegans	Serotonin receptor gene	175322			Cel.19326		Decrease	Pro-Longevity
599	Serum- and Glucocorticoid- inducible kinase homolog	sgk-1	Caenorhabditis elegans	SGK-1 acts in parallel to the AKT kinases to mediate DAF-2 signalling	181697			Cel.19781		Increase	Anti-Longevity
602	SIN-1 (S. pombe stress activated protein kinase interactor) Homolog	sinh-1	Caenorhabditis elegans	Stress-activated MAP kinase-interacting protein, Sin1p	190339			Cel.23921		Increase	Anti-Longevity
604	Yeast SIR related (68.8 kD) (sir-2.1)	sir-2.1	Caenorhabditis elegans	NAD(+)-dependent histone deacetylase that silences gene expression	177924			Cel.12479		Increase and Decrease	Pro-Longevity
612	SKiNhead	skn-1	Caenorhabditis elegans	bZIP transcription factor, critical in endodermal development and control of the oxidative stress	177343			Cel.23037		Increase and Decrease	Pro-Longevity
613	SKp1 Related (ubiquitin ligase complex component)	skr-1	Caenorhabditis elegans	SKp1 Related (ubiquitin ligase complex component)	172775			Cel.18311		Decrease	Pro-Longevity
614	SKp1 Related (ubiquitin ligase complex component)	skr-2	Caenorhabditis elegans	SKp1 Related (ubiquitin ligase complex component)	172773			Cel.193		Decrease	Pro-Longevity
616	suppressor of MEK null	smk-1	Caenorhabditis elegans	Stress response	179243			Cel.4912	21	Decrease	Pro-Longevity
617	SMN (human Survival Motor Neuron gene) homolog	smn-1	Caenorhabditis elegans	mRNA splicing protein	172783			Cel.18372	26	Decrease	Pro-Longevity
618	synuclein, alpha (non A4 component of amyloid precursor)	SNCA	Caenorhabditis elegans	SNCA may serve to integrate presynaptic signalling and membrane trafficking					25	Increase	Pro-Longevity
625	Defective SPErmatogenesis	spe-26	Caenorhabditis elegans	Embryogenesis, spermatogenesis, and thermotolerance	177929			Cel.24593	65	Increase	Anti-Longevity
626	Sphingosine Phosphate Lyase	spl-1	Caenorhabditis elegans	Sphingosine phosphate lyase	176857			Cel.5572	22	Decrease	Pro-Longevity
627	SPT transcription factor family	spt-4	Caenorhabditis elegans	Transcription elongation factor	175172			Cel.20527		Increase	Anti-Longevity
628	Serpentine Receptor, class U	sru-17	Caenorhabditis elegans		188048			Cel.29569		Increase	Anti-Longevity
629	Serpentine Receptor, class W	srw-100	Caenorhabditis elegans		189964			Cel.28197		Increase	Anti-Longevity
630	Serpentine Receptor, class W	srw-20	Caenorhabditis elegans		188136			Cel.27578		Increase	Anti-Longevity
631	Serpentine Receptor, class W	srw-99	Caenorhabditis elegans		189965			Cel.28198		Increase	Anti-Longevity
638	SYnapse Defective	syd-2	Caenorhabditis elegans	Required cell autonomously in neurons for differentiation of presynaptic active zones	181255			Cel.19549		Decrease	Pro-Longevity
639		T02H6.11	Caenorhabditis elegans	Ubiquinol cytochrome c reductase, subunit QCR7	173459			Cel.18242	60	Increase	Anti-Longevity
640	High Incidence of Males (increased X chromosome loss)	him-6	Caenorhabditis elegans	Helicase involved in DNA repair and DNA condensation	178201			Cel.5990		Decrease	Pro-Longevity
641	T05A1.5b	T05A1.5	Caenorhabditis elegans	Solute carrier protein, transporter	188077			Cel.12395	20	Increase	Anti-Longevity
642		T06G6.4	Caenorhabditis elegans		173140			Cel.25524		Increase	Anti-Longevity
643		T07A9.8	Caenorhabditis elegans	Predicted RNA methylase involved in rRNA processing	176864			Cel.12379	24	Increase	Anti-Longevity
644		T09A5.8	Caenorhabditis elegans	Heterochromatin-associated protein HP1 and related CHROMO domain proteins	174265			Cel.7475		Increase	Anti-Longevity
645		T19B10.2	Caenorhabditis elegans		179551			Cel.2281	34	Decrease	Pro-Longevity
646		T20H4.5	Caenorhabditis elegans		176023			Cel.34232	51	Increase	Anti-Longevity
647		T21B10.1	Caenorhabditis elegans		174422			Cel.14324	17	Increase	Anti-Longevity
648		T21H8.1	Caenorhabditis elegans	Focal adhesions and regulates cell-extracellular matrix interactions	181499			Cel.33146		Decrease	Pro-Longevity
649		T22B11.2	Caenorhabditis elegans	Galactosyltransferase	188726			Cel.12305	10	Decrease	Pro-Longevity
650		T22B11.5	Caenorhabditis elegans	2-oxoglutarate dehydrogenase, TCA cycle	177235			Cel.17820	79	Increase	Anti-Longevity
651	RAB family	rab-10	Caenorhabditis elegans	GTP-binding protein	266836			Cel.17301	16	Increase	Anti-Longevity
652		T27F7.1	Caenorhabditis elegans	ESCRT-3 subunit	173863			Cel.14915	34	Decrease	Pro-Longevity
653		T27F7.3	Caenorhabditis elegans	Translation initiation factor (eIF) complex	266853			Cel.198	25	Increase	Anti-Longevity
654		T28A8.6	Caenorhabditis elegans		176780			Cel.13901	28	Increase	Anti-Longevity
655		T28D6.4	Caenorhabditis elegans	Ankyrin repeat	176566			Cel.9967	33	Increase	Anti-Longevity
656	Temporarily Assigned Gene name	tag-174	Caenorhabditis elegans	Cytochrome C oxidase subunit Vla	175693			Cel.18117	25	Increase	Anti-Longevity
657	ABC transporter, eXtended	abcx-1	Caenorhabditis elegans	Signalling	183860			Cel.24987	16	Increase	Anti-Longevity
658	WarTS (Drosophila) protein kinase homolog	wts-1	Caenorhabditis elegans	Serine/threonine protein kinase	172896			Cel.5279	21	Increase	Anti-Longevity
659	Temporarily Assigned Gene name	tag-224	Caenorhabditis elegans		177515			Cel.13642	60	Increase	Anti-Longevity
660	Bacterially Un-Swollen (M. nematophilum resistant)	bus-8	Caenorhabditis elegans	Glycosyltransferase	180821			Cel.5279	58	Decrease	Pro-Longevity
661	Temporarily Assigned Gene name	tag-264	Caenorhabditis elegans	Mitochondrial translation	172957			Cel.19286	21	Increase	Anti-Longevity
662	Temporarily Assigned Gene name	tag-300	Caenorhabditis elegans	Subunit of the vacuolar ATPase	172137			Cel.24050	23	Increase	Anti-Longevity
663	VPS-36	vps-36	Caenorhabditis elegans	Endosomal vesicular trafficking	179520			Cel.4034	27	Decrease	Pro-Longevity
664	BET-1	bet-1	Caenorhabditis elegans	Transcription factor	172054			Cel.17209		Decrease	Pro-Longevity
665	Temporarily Assigned Gene name	tag-60	Caenorhabditis elegans		177736			Cel.20142		Increase	Anti-Longevity
666	Adenine Nucleotide Translocator	ant-1.1	Caenorhabditis elegans	Mitochondrial ADP/ATP carrier protein	176773			Cel.17955	40	Increase	Anti-Longevity
667	NADH Ubiquinone oxidoreductase Fe-S protein	nduf-2.2	Caenorhabditis elegans	NADH:ubiquinone oxidoreductase	188912			Cel.9985	20	Increase	Anti-Longevity
668	abnormal CHEmotaxis	tax-4	Caenorhabditis elegans	Forms heteromeric cyclic nucleotide-gated channel along with Tax-2	176297			Cel.19693	100	Increase	Anti-Longevity
669	abnormal CHEmotaxis	tax-6	Caenorhabditis elegans	Required for inhibition and adaptation of several sensory neurons and for the normal regulation of egg-laying by serotonin	177943			Cel.13613	27	Increase	Anti-Longevity
670	TuBulin, Alpha	tba-7	Caenorhabditis elegans	Tubulin alpha	176568			Cel.37548	13	Increase	Anti-Longevity
673	Overexpression Longevity Determinant	old-1	Caenorhabditis elegans	Tyrosine kinase receptor	191737			Cel.36418	65	Increase	Pro-Longevity
675	TBP-Like Factor	tlf-1	Caenorhabditis elegans	Transcription factor	172676			Cel.19460	33	Decrease	Pro-Longevity
676	TOPoisomerase	top-1	Caenorhabditis elegans	DNA topoisomerase I	266847			Cel.17282	19	Decrease	Pro-Longevity
680	TPA (tetradecanoyl phorbol acetate) resistant	tpa-1	Caenorhabditis elegans	Serine/threonine protein kinase	176825			Cel.12259	28	Increase	Anti-Longevity
684	Threonyl Amino-acyl tRNA Synthetase	tars-1	Caenorhabditis elegans	tRNA synthesis	174790			Cel.17250	12	Increase	Anti-Longevity
688	TransThyretin-Related family domain	ttr-1	Caenorhabditis elegans		186958			Cel.10318	19	Increase	Anti-Longevity
689	TUBby-related	tub-1	Caenorhabditis elegans	Regulation of fat storage	174312			Cel.19577		Increase	Anti-Longevity
690	TU elongation Factor (EF-Tu), Mitochondrial	tufm-1	Caenorhabditis elegans	TU elongation factor, mitochondrial	175398			Cel.19368	89	Increase	Anti-Longevity
692	UBiquitin Conjugating enzyme	ubc-13	Caenorhabditis elegans	Ubiquitin-protein ligase	177073			Cel.7386		Decrease	Pro-Longevity
693	UBiquitin C-terminal Hydrolase (family 1)	ubh-1	Caenorhabditis elegans		179039			Cel.3544		Decrease	Pro-Longevity
694	UBiquitin C-terminal Hydrolase (family 1)	ubh-3	Caenorhabditis elegans		259626			Cel.7801		Decrease	Pro-Longevity
697	Ubiquinol-Cytochrome c oxidoReductase complex	ucr-1	Caenorhabditis elegans		175772			Cel.5626	110	Increase	Anti-Longevity
698	Ubiquitin Fusion Degradation (yeast UFD homolog)	ufd-1	Caenorhabditis elegans		3565860			Cel.22547	64	Decrease	Pro-Longevity
699	Ubiquitin-Like Protease	ulp-1	Caenorhabditis elegans		175704			Cel.5297	22	Decrease	Pro-Longevity
701	UNCoordinated	unc-10	Caenorhabditis elegans	Required for normal locomotion and synaptic transmission	180990			Cel.6180		Decrease	Anti-Longevity
702	UNCoordinated	unc-13	Caenorhabditis elegans	Encodes factor involved in synaptic transmission	172497			Cel.16847	150	Increase	Anti-Longevity
703	UNCoordinated	unc-26	Caenorhabditis elegans	Encodes synaptojanin, a polyphosphoinositide phosphatase	178284			Cel.5211	50	Increase	Anti-Longevity
704	UNCoordinated	unc-31	Caenorhabditis elegans	May be involved in the insulin receptor signalling pathway	178233			Cel.12250	150	Increase	Anti-Longevity
705	UNCoordinated	unc-32	Caenorhabditis elegans	Vacuolar H+-ATPase V0 sector, subunit a	176257			Cel.5846		Increase	Anti-Longevity
706	UNCoordinated	unc-4	Caenorhabditis elegans	Encodes a neuronal homeodomain transcription factor	174544			Cel.14252	100	Increase	Unannotated
707	UNCoordinated	unc-52	Caenorhabditis elegans	Basement-membrane (HSPG) core	175126			Cel.13832	11	Increase	Anti-Longevity
708	UNCoordinated	unc-60	Caenorhabditis elegans	Actin depolymerizing factor	178640			Cel.17967		Decrease	Pro-Longevity
709	UNCoordinated	unc-62	Caenorhabditis elegans		178845			Cel.8113	38	Increase	Anti-Longevity
710	UNCoordinated	unc-64	Caenorhabditis elegans		176743			Cel.18377		Increase	Unannotated
711	UNCoordinated	unc-76	Caenorhabditis elegans	Encodes FEZ family protein involved in axon-axon interactions	180014			Cel.8841	50	Increase	Unannotated
712	UNCoordinated	unc-83	Caenorhabditis elegans		179033			Cel.17239		Increase	Anti-Longevity
715	Vacuolar H ATPase	vha-6	Caenorhabditis elegans	Vacuolar H ATPase	174743			Cel.8017	24	Increase	Anti-Longevity
717	VITellogenin structural genes (yolk protein genes)	vit-5	Caenorhabditis elegans	Predicted lipoprotein	180630			Cel.16883		Increase	Anti-Longevity
718	VITellogenin structural genes (yolk protein genes)	vit-2	Caenorhabditis elegans		180781			Cel.16869		Increase	Anti-Longevity
719	related to yeast Vacuolar Protein Sorting factor	vps-16	Caenorhabditis elegans	Vesicular docking and fusion	175913			Cel.17115	21	Decrease	Pro-Longevity
720	Vacuolar sorting protein	vps-33.1	Caenorhabditis elegans	Vesicular docking and fusion	176221			Cel.10953	15	Decrease	Pro-Longevity
721	Vaccinia Related Kinase	vrk-1	Caenorhabditis elegans	Signalling	174004			Cel.4904	36	Decrease	Pro-Longevity
722	NucleOLar protein	nol-5	Caenorhabditis elegans	Ribosome biogenesis	171901			Cel.17603	15	Increase	Anti-Longevity
723		W03G1.5	Caenorhabditis elegans		189167			Cel.12215	54	Increase	Anti-Longevity
724		W04G3.2	Caenorhabditis elegans		181297			Cel.8133	16	Decrease	Pro-Longevity
725	DAF-16/FOXO Controlled, germline Tumor affecting	dct-11	Caenorhabditis elegans	Membrane transporter	189237			Cel.19818	10	Decrease	Pro-Longevity
726	Shwachman-Bodian-Diamond Syndrome protein homolog	sbds-1	Caenorhabditis elegans	RNA metabolism	175218			Cel.17261		Decrease	Pro-Longevity
727	NucleOLar protein	nol-1	Caenorhabditis elegans	RNA methylase	173437			Cel.34845	31	Increase	Anti-Longevity
728	DAF-16/FOXO Controlled, germline Tumor affecting	dct-15	Caenorhabditis elegans	Plasma membrane transpor	189289			Cel.12209	10	Increase	Anti-Longevity
729		W09C5.8	Caenorhabditis elegans	Cytochrome c oxidase, subunit IV/COX5b	173237			Cel.18305	100	Increase	Anti-Longevity
730		W09D10.3	Caenorhabditis elegans	Possible mitochondrial ribosomal protein	176495			Cel.9918	51	Increase	Anti-Longevity
731		W09H1.5	Caenorhabditis elegans	Zn2+-binding dehydrogenase (nuclear receptor binding factor-1)	174963			Cel.14175		Increase	Anti-Longevity
732	Wiskott-Aldrich syndrome protein (WASP)-Interacting Protein and gene assignment	wip-1	Caenorhabditis elegans		175681			Cel.22683		Decrease	Pro-Longevity
733	WW domain Protein (E3 ubiquitin ligase)	wwp-1	Caenorhabditis elegans	Ubiquitin-protein ligase	171647			Cel.7528	9	Decrease	Pro-Longevity
737		Y105C5B.12	Caenorhabditis elegans		178446			Cel.30553	27	Increase	Anti-Longevity
738	DAF-16/FOXO Controlled, germline Tumor affecting	dct-13	Caenorhabditis elegans	CCCH-type zinc-finger protein	178476			Cel.11657	23	Increase	Anti-Longevity
739		Y37D8A.12	Caenorhabditis elegans		176705			Cel.23386		Increase	Anti-Longevity
740		Y37D8A.18	Caenorhabditis elegans	Could be a mitochondrial ribosomal protein	189618			Cel.8687	39	Increase	Anti-Longevity
741	Pyrazinamidase and NiCotinamidase	pnc-1	Caenorhabditis elegans	Nicotinamidase	176833			Cel.12094		Decrease	Pro-Longevity
742	DAF-16/FOXO Controlled, germline Tumor affecting	dct-14	Caenorhabditis elegans	Germ cell apoptosis	189684			Cel.1864	19	Increase	Anti-Longevity
743		Y39F10C.1	Caenorhabditis elegans		189761			Cel.28134		Increase	Anti-Longevity
744		Y39G10AR.8	Caenorhabditis elegans	Translation	171792			Cel.8138	24	Increase	Anti-Longevity
745		Y39H10A.6	Caenorhabditis elegans	WD40 repeat-containing protein	178791			Cel.30560		Increase	Anti-Longevity
746	Y42G9A.4b	Y42G9A.4	Caenorhabditis elegans	Mevalonate kinase	175863			Cel.6499	14	Decrease	Pro-Longevity
747		Y43F4B.7	Caenorhabditis elegans	Amino acid transporter	259544			Cel.19937	11	Increase	Anti-Longevity
748		Y43F8B.12	Caenorhabditis elegans	Helicase-like transcription factor HLTF/DNA helicase RAD5, DEAD-box superfamily	189875			Cel.33115		Increase	Anti-Longevity
749		Y43H11AL.2	Caenorhabditis elegans	Predicted membrane protein	3565323			Cel.32814		Increase	Anti-Longevity
750		Y46G5A.6	Caenorhabditis elegans	F box protein	189958					Decrease	Pro-Longevity
751		Y46H3C.6	Caenorhabditis elegans		189968			Cel.1718		Increase	Anti-Longevity
752	AMP-Activated Kinase Beta subunit	aakb-2	Caenorhabditis elegans	Protein involved in Snf1 protein kinase complex assembly	176552			Cel.9773		Decrease	Pro-Longevity
753	human SPG (spastic paraplegia)	spg-7	Caenorhabditis elegans	AAA+-type ATPase peptidase	171915			Cel.16460	23	Increase	Anti-Longevity
754		Y47G6A.18	Caenorhabditis elegans	Golgi phosphoprotein 3	171919			Cel.24314		Decrease	Pro-Longevity
755		Y48G1A.4	Caenorhabditis elegans	Ribosome biogenesis	171622			Cel.16430	21	Increase	Anti-Longevity
756		Y53F4B.23	Caenorhabditis elegans		190220			Cel.13938		Increase	Anti-Longevity
757		Y54E10BR.4	Caenorhabditis elegans	Ribonuclease	171874			Cel.5524	15	Increase	Anti-Longevity
758		Y54E5A.7	Caenorhabditis elegans	SPRY domain-containing proteins	173332			Cel.5150		Increase	Anti-Longevity
759		Y55F3AM.3	Caenorhabditis elegans	Transcriptional coactivator	176922			Cel.22967	9	Decrease	Pro-Longevity
760		Y56A3A.19	Caenorhabditis elegans	Subunit of the NADH:ubiquinone oxidoreductase complex	176622			Cel.9660	37	Increase	Anti-Longevity
761		Y56A3A.9	Caenorhabditis elegans	Reverse transcriptase	190326					Increase	Anti-Longevity
762	DAF-16/FOXO Controlled, germline Tumor affecting	dct-12	Caenorhabditis elegans	G-protein-coupled receptor	190351			Cel.13870	14	Increase	Anti-Longevity
763		Y59A8B.2	Caenorhabditis elegans	Ubiquitin C-terminal hydrolase	3564997					Decrease	Pro-Longevity
764		Y65B4A.3	Caenorhabditis elegans	Endosomal vesicular trafficking	171654			Cel.16344		Decrease	Pro-Longevity
765		Y65B4BR.5	Caenorhabditis elegans		171646			Cel.7722	17	Increase	Anti-Longevity
766	F-box A protein	fbxa-220	Caenorhabditis elegans		190489			Cel.28362	25	Increase	Anti-Longevity
767		Y69A2AR.19	Caenorhabditis elegans	Protein tyrosine phosphatase	177036			Cel.5333	19	Increase	Anti-Longevity
768		Y71G12B.4	Caenorhabditis elegans	Peptidylglycine alpha-amidating monooxygenase	171746			Cel.23148		Increase	Anti-Longevity
769		Y71H2AR.2	Caenorhabditis elegans	Cysteine proteinase Cathepsin L	190615			Cel.28419		Increase	Anti-Longevity
770		Y75B8A.13	Caenorhabditis elegans		176648			Cel.54		Increase	Anti-Longevity
771		Y75B8A.33	Caenorhabditis elegans		190713			Cel.38		Increase	Anti-Longevity
772	fatty Acid CoA Synthetase family	acs-14	Caenorhabditis elegans	Long-chain acyl-coA synthetase	176785			Cel.33	52	Increase	Anti-Longevity
773	Y77E11A.7b	Y77E11A.7	Caenorhabditis elegans		176951			Cel.7406	24	Decrease	Pro-Longevity
778	YARS-1	yars-1	Caenorhabditis elegans	tRNA synthetase	177237				55	Increase	Anti-Longevity
779		ZC132.3	Caenorhabditis elegans		178827			Cel.1417	26	Increase	Anti-Longevity
780		ZC250.3	Caenorhabditis elegans	UDP-galactose transporter	191128			Cel.1391	29	Decrease	Pro-Longevity
782	Zinc Finger Protein	zfp-1	Caenorhabditis elegans	zfp-1 encodes a leucine zipper, zinc finger, and PHD/LAP domain	176237			Cel.22669		Decrease	Pro-Longevity
783		ZK1127.5	Caenorhabditis elegans	RNA cyclase	174151			Cel.13718	24	Increase	Anti-Longevity
784	SCP-Like extracellular protein	scl-20	Caenorhabditis elegans	Promotes apoptosis	191309			Cel.1294	18	Decrease	Pro-Longevity
785	Systemic RNA Interference Defective	sid-2	Caenorhabditis elegans		176805			Cel.9551		Increase	Anti-Longevity
786		ZK686.2	Caenorhabditis elegans	RNA helicase	176088			Cel.9524	24	Increase	Anti-Longevity
787		ZK809.3	Caenorhabditis elegans	NADH:ubiquinone oxidoreductase	178096			Cel.6565	100	Increase	Anti-Longevity
788	C-type LECtin	clec-186	Caenorhabditis elegans	C-type lectin	178238			Cel.11564		Increase	Anti-Longevity
884	abnormal ACEtylcholinesterase	ace-1	Caenorhabditis elegans		181706				8	Increase	Anti-Longevity
885	Adenosine Deaminase that acts on RNA	adr-1	Caenorhabditis elegans		172542				50	Decrease	Pro-Longevity
886	Adenosine Deaminase that acts on RNA	adr-2	Caenorhabditis elegans		176022				50	Decrease	Pro-Longevity
887	Arsenite Inducible Protein	aip-1	Caenorhabditis elegans		179898				50	Decrease	Pro-Longevity
888	daPtin, Small chain (clathrin associated complex)	aps-3	Caenorhabditis elegans		171691				40	Increase	Anti-Longevity
889	APYrase	apy-1	Caenorhabditis elegans		181019					Decrease	Pro-Longevity
890	ADP-Ribosylation Factor related	arf-1.1	Caenorhabditis elegans		191609				10	Increase	Anti-Longevity
891	ARRestin family	arr-1	Caenorhabditis elegans		180446				35	Increase	Anti-Longevity
892	ASH histone methyltransferase complex subunit (Drosophila absent, small or homeotic discs)	ash-2	Caenorhabditis elegans		174838				30	Increase	Anti-Longevity
893	AuTophaGy (yeast Atg homolog)	atg-18	Caenorhabditis elegans		179246				20	Decrease	Unclear
894	AuTophaGy (yeast Atg homolog)	atg-3	Caenorhabditis elegans		176921					Decrease	Pro-Longevity
895	AuTophaGy (yeast Atg homolog)	atg-4.1	Caenorhabditis elegans		190777					Decrease	Pro-Longevity
896	AuTophaGy (yeast Atg homolog)	atg-4.2	Caenorhabditis elegans		3565022					Decrease	Pro-Longevity
897	AuTophaGy (yeast Atg homolog)	atg-5	Caenorhabditis elegans		171735					Decrease	Pro-Longevity
898	AuTophaGy (yeast Atg homolog)	atg-9	Caenorhabditis elegans		178561					Increase and Decrease	Pro-Longevity
899	hypothetical protein	B0024.4	Caenorhabditis elegans		179432				15	Increase	Anti-Longevity
900	yeast BUB homolog	bub-3	Caenorhabditis elegans		175018				6	Increase	Anti-Longevity
901	hypothetical protein	acs-7	Caenorhabditis elegans		174472				20	Increase	Anti-Longevity
902	hypothetical protein	C03H5.3	Caenorhabditis elegans		173427				20	Increase	Anti-Longevity
903	hypothetical protein	sams-3	Caenorhabditis elegans		177355				50	Increase	Anti-Longevity
904	hypothetical protein	C17H1.7	Caenorhabditis elegans		182749				15	Increase	Anti-Longevity
905	hypothetical protein	C25H3.9	Caenorhabditis elegans		173963				30	Increase	Anti-Longevity
906	hypothetical protein	C31B8.4	Caenorhabditis elegans		183078				13	Increase	Anti-Longevity
907	hypothetical protein	C50F7.10	Caenorhabditis elegans		177557				15	Decrease	Pro-Longevity
908	ceh-10 Homeobox	ceh-10	Caenorhabditis elegans		175811				40	Decrease	Pro-Longevity
909	Clathrin Heavy Chain	chc-1	Caenorhabditis elegans		176434				40	Decrease	Pro-Longevity
910	Coelomocyte UPtake defective	cup-4	Caenorhabditis elegans		176104				10	Decrease	Pro-Longevity
911	CYtochrome P450 family	cyp-13B1	Caenorhabditis elegans		181462				20	Increase	Anti-Longevity
912	Alpha-1,2-mannosidase I	D2030.1	Caenorhabditis elegans		172510				9	Increase	Anti-Longevity
913	DeHydrogenases, Short chain	dhs-21	Caenorhabditis elegans		179741					Decrease	Pro-Longevity
914	DIS3 (yeast disjunction abnormal) exonuclease homolog	dis-3	Caenorhabditis elegans		177875				11	Decrease	Pro-Longevity
915	DVE (Defective proVEntriculus in Drosophila) homolog	dve-1	Caenorhabditis elegans		180398					Decrease	Pro-Longevity
916	hypothetical protein	E02H9.5	Caenorhabditis elegans		184000				15	Decrease	Pro-Longevity
917	hypothetical protein	eak-7	Caenorhabditis elegans		3564920				30	Increase	Anti-Longevity
918	Erythroid-Like Transcription factor family	egl-18	Caenorhabditis elegans		176992					Increase	Anti-Longevity
919	EGg Laying defective	egl-30	Caenorhabditis elegans		171751				38	Increase	Anti-Longevity
920	EGg Laying defective	egl-8	Caenorhabditis elegans		178537				83	Increase	Anti-Longevity
921	EGg Laying defective	egl-9	Caenorhabditis elegans		179461				20	Increase	Anti-Longevity
922	Enhanced RNAI (RNA interference)	eri-1	Caenorhabditis elegans		176868				43	Decrease	Pro-Longevity
923	ETS class transcription factor	ets-4	Caenorhabditis elegans		180927				40	Increase	Anti-Longevity
924	EXOnuclease	exo-3	Caenorhabditis elegans		173069				20	Decrease	Pro-Longevity
925	hypothetical protein	F11A3.2	Caenorhabditis elegans		179331				14	Increase	Anti-Longevity
926	hypothetical protein	F11G11.13	Caenorhabditis elegans		184367				20	Increase	Anti-Longevity
927	hypothetical protein	F15B9.6	Caenorhabditis elegans		184523				17	Increase	Anti-Longevity
928	hypothetical protein	F15D3.8	Caenorhabditis elegans		184528				10	Increase	Anti-Longevity
929	hypothetical protein	F16H11.3	Caenorhabditis elegans		184599				20	Increase	Anti-Longevity
930	hypothetical protein	F22D3.5	Caenorhabditis elegans		184826				10	Increase	Anti-Longevity
931	hypothetical protein	F23F12.3	Caenorhabditis elegans		175926				15	Increase	Anti-Longevity
932	hypothetical protein	F25B3.5	Caenorhabditis elegans		184916				20	Increase	Anti-Longevity
933	hypothetical protein	F29C4.7	Caenorhabditis elegans		176827				10	Increase	Anti-Longevity
934	hypothetical protein	F36A2.7	Caenorhabditis elegans		172692				80	Increase	Anti-Longevity
935	hypothetical protein	F45H10.2	Caenorhabditis elegans		174992				40	Increase	Anti-Longevity
936	hypothetical protein	F53H1.3	Caenorhabditis elegans		176945				30	Increase	Anti-Longevity
937	F56H1.7	F56H1.7	Caenorhabditis elegans		6418597				25	Decrease	Pro-Longevity
938	hypothetical protein	F58F9.7	Caenorhabditis elegans		177386				15	Increase	Anti-Longevity
939	hypothetical protein	slcf-1	Caenorhabditis elegans		186633				40	Increase	Anti-Longevity
940	F-box A protein	fbxa-188	Caenorhabditis elegans		185954				13	Increase	Anti-Longevity
941	FiZzY (CDC20 protein family) homolog	fzy-1	Caenorhabditis elegans		266859				25	Increase	Anti-Longevity
942	G protein,O, Alpha subunit	goa-1	Caenorhabditis elegans		172505				33	Decrease	Pro-Longevity
943	G protein, Subunit Alpha	gsa-1	Caenorhabditis elegans		171687				84	Decrease	Pro-Longevity
944	hypothetical protein	hpa-1	Caenorhabditis elegans		186781				30	Increase	Anti-Longevity
945	human HCF1 related	hcf-1	Caenorhabditis elegans		177560				40	Increase	Anti-Longevity
946	hypothetical protein	hpa-2	Caenorhabditis elegans		188415				15	Increase	Anti-Longevity
947	Homolog of Yeast Longevity gene	hyl-1	Caenorhabditis elegans		177660				10	Decrease	Pro-Longevity
948	IRE1 kinase related	ire-1	Caenorhabditis elegans		174305				20	Decrease	Pro-Longevity
949	Inositol Triphosphate Receptor	itr-1	Caenorhabditis elegans		177546				53	Increase	Pro-Longevity
950	3-Ketoacyl-coA Thiolase	kat-1	Caenorhabditis elegans		174161				30	Decrease	Pro-Longevity
951	LAG1 (yeast Longevity-Assurance Gene) Related	lagr-1	Caenorhabditis elegans		189370				10	Decrease	Pro-Longevity
953	LEThal	let-23	Caenorhabditis elegans		174462					Increase and Decrease	Pro-Longevity
954	LEThal	let-502	Caenorhabditis elegans		172088				30	Decrease	Pro-Longevity
955	LC3, GABARAP and GATE-16 family	lgg-1	Caenorhabditis elegans		174050				43	Decrease	Pro-Longevity
956	abnormal cell LINeage	lin-15b	Caenorhabditis elegans		181662				42	Decrease	Pro-Longevity
957	abnormal cell LINeage	lin-3	Caenorhabditis elegans		178001					Decrease	Pro-Longevity
958	LYSozyme	lys-10	Caenorhabditis elegans		184622				20	Increase	Anti-Longevity
959	LYSozyme	lys-6	Caenorhabditis elegans		178087				13	Increase	Anti-Longevity
960	Motor AXon guidance	max-2	Caenorhabditis elegans		3565400				25	Increase	Anti-Longevity
961	MAP Kinase	mpk-1	Caenorhabditis elegans		175545				11	Decrease	Pro-Longevity
962	Multiple PDZ domain protein	mpz-1	Caenorhabditis elegans		174657				31	Increase	Anti-Longevity
963	MTM (myotubularin) famil	mtm-3	Caenorhabditis elegans		175490					Decrease	Pro-Longevity
964	Nuclear Cap-Binding Protein	ncbp-2	Caenorhabditis elegans		184953				24	Decrease	Pro-Longevity
965	Neuropeptide-like protein genes family	nlp-7	Caenorhabditis elegans		184647				10	Decrease	Pro-Longevity
966	NUclear localized Metal Responsive	numr-1	Caenorhabditis elegans		176048					Increase	Pro-Longevity
967	NUclear localized Metal Responsive	numr-2	Caenorhabditis elegans		176049					Increase	Pro-Longevity
968	Osm-9 and Capsaicin receptor-Related	ocr-2	Caenorhabditis elegans		188314					Increase	Anti-Longevity
969	Protein Carboxymethyltransferase	pcm-1	Caenorhabditis elegans		178981				30	Increase	Pro-Longevity
970	mitochondrial ProHiBitin complex	phb-1	Caenorhabditis elegans		171768					Decrease	Pro-Longevity
971	mitochondrial ProHiBitin complex	phb-2	Caenorhabditis elegans		174034					Decrease	Pro-Longevity
972	hypothetical protein	R03D7.4	Caenorhabditis elegans		174683				13	Increase	Anti-Longevity
973	hypothetical protein	R07E4.3	Caenorhabditis elegans		180862				20	Increase	Anti-Longevity
974	hypothetical protein	R12E2.2	Caenorhabditis elegans		172011				50	Increase	Anti-Longevity
975	RAB family	rab-5	Caenorhabditis elegans		172755				50	Decrease	Pro-Longevity
976	RB (Retinoblastoma Binding protein) Related	rbr-2	Caenorhabditis elegans		177985				25	Decrease	Pro-Longevity
977	SET (trithorax/polycomb) domain containing	set-2	Caenorhabditis elegans		175662				30	Increase	Anti-Longevity
978	SET (trithorax/polycomb) domain containing	set-4	Caenorhabditis elegans		174045				20	Increase	Anti-Longevity
979	SET (trithorax/polycomb) domain containing	set-6	Caenorhabditis elegans		181371				10	Decrease	Pro-Longevity
980	Src Homology domain C-terminal, adaptor homolog	shc-1	Caenorhabditis elegans		3565745				38	Decrease	Pro-Longevity
981	SKp1 Related (ubiquitin ligase complex component)	skr-5	Caenorhabditis elegans		180148				10	Increase	Anti-Longevity
982	hypothetical protein	sma-10	Caenorhabditis elegans		176849				30	Increase	Anti-Longevity
983	Suppressor with Morphological effect on Genitalia	smg-1	Caenorhabditis elegans		172418				30	Increase	Anti-Longevity
984	superoxide dismutase	sod-1	Caenorhabditis elegans		174141					Increase	Anti-Longevity
985	Superoxide dismutase (24.5 kD) (sod-2)	sod-2	Caenorhabditis elegans		172632				44	Increase	Unclear
986	SaPosin-like Protein family	spp-17	Caenorhabditis elegans		171681				20	Increase	Anti-Longevity
987	Specificity Protein) Transcription Factor	sptf-3	Caenorhabditis elegans		189783				24	Decrease	Pro-Longevity
988	Serpentine Receptor, class T	srt-56	Caenorhabditis elegans		190663				30	Increase	Anti-Longevity
989	hypothetical protein	T12E12.1	Caenorhabditis elegans		177339				30	Increase	Anti-Longevity
990	hypothetical protein	T27E9.2	Caenorhabditis elegans		176772				20	Increase	Anti-Longevity
991	TATA-Binding Protein	tbp-1	Caenorhabditis elegans		176054				21	Decrease	Pro-Longevity
992	K02G10.3	tmem-135	Caenorhabditis elegans		180740					Decrease	Unannotated
993	TOMosyn synaptic protein	tom-1	Caenorhabditis elegans		172209				33	Decrease	Pro-Longevity
994	abnormal ThermoTaXis	ttx-3	Caenorhabditis elegans		181357				10	Decrease	Pro-Longevity
995	Ubiquinol-Cytochrome c oxidoReductase complex	ucr-2.3	Caenorhabditis elegans		175248				15	Increase	Anti-Longevity
996	UNCoordinated	unc-51	Caenorhabditis elegans		180311					Increase and Decrease	Unclear
997	Variable ABnormal morphology	vab-1	Caenorhabditis elegans		173794				20	Increase	Pro-Longevity
998	von Hippel-Lindau tumor suppressor homolog	vhl-1	Caenorhabditis elegans		181321				30	Increase	Anti-Longevity
999	hypothetical protein	W03G1.8	Caenorhabditis elegans		189168				20	Increase	Anti-Longevity
1000	Temporarily Assigned Gene name	wdr-5.1	Caenorhabditis elegans		175474				30	Increase	Anti-Longevity
1001	hypothetical protein	Y20F4.2	Caenorhabditis elegans		259368				53	Increase	Anti-Longevity
1002	hypothetical protein	Y39B6A.3	Caenorhabditis elegans		180262				50	Increase	Anti-Longevity
1003	hypothetical protein	Y41C4A.11	Caenorhabditis elegans		189814				13	Increase	Anti-Longevity
1004	hypothetical protein	Y43C5A.3	Caenorhabditis elegans		189848				20	Increase	Anti-Longevity
1005	hypothetical protein	Y46G5A.20	Caenorhabditis elegans		174915				15	Increase	Anti-Longevity
1006	hypothetical protein	Y47D3A.29	Caenorhabditis elegans		176544				22	Decrease	Pro-Longevity
1007	hypothetical protein	Y47H9C.1	Caenorhabditis elegans		173061				10	Increase	Anti-Longevity
1008	hypothetical protein	Y52B11A.9	Caenorhabditis elegans		173005				20	Decrease	Pro-Longevity
1009	hypothetical protein	Y71H2AM.5	Caenorhabditis elegans		3565081				40	Increase	Anti-Longevity
1741		ttx-1	Caenorhabditis elegans		180313				25	Decrease	Pro-Longevity

## Sheet: Sheet2
wormbase_transcript	wormbase_gene	wormpep_id
F28F9.4	WBGene00000009	CE34547
T01D1.6	WBGene00000034	CE28071
W09B12.1.1	WBGene00000035	CE07569
W09B12.1.2	WBGene00000035	CE07569
F54H12.1a	WBGene00000041	CE25005
F54H12.1b	WBGene00000041	CE30144
F54H12.1c.1	WBGene00000041	CE32436
F54H12.1c.2	WBGene00000041	CE32436
H15N14.1c	WBGene00000079	CE32459
H15N14.1d	WBGene00000079	CE33125
H15N14.1e	WBGene00000079	CE33126
H15N14.1f	WBGene00000079	CE33127
H15N14.1g	WBGene00000079	CE33128
T20H4.4	WBGene00000080	CE25120
B0334.8	WBGene00000090	CE43431
F58E10.4	WBGene00000097	CE18786
C12D8.10a	WBGene00000102	CE15612
C12D8.10b	WBGene00000102	CE05274
C12D8.10c	WBGene00000102	CE31304
T07D3.7a	WBGene00000106	CE32063
T07D3.7b	WBGene00000106	CE13367
F49E11.3	WBGene00000134	CE45919
Y48G8AL.14	WBGene00000165	CE30461
F45E4.1	WBGene00000190	CE10492
Y57G11C.13	WBGene00000192	CE14950
F53H8.2	WBGene00000195	CE28831
F02E8.1.1	WBGene00000207	CE07016
F02E8.1.2	WBGene00000207	CE07016
F02E8.1.3	WBGene00000207	CE07016
K07A12.3	WBGene00000209	CE11868
C53B7.4	WBGene00000210	CE06974
W03G1.7a	WBGene00000213	CE31626
W03G1.7b	WBGene00000213	CE39794
C34E10.6.1	WBGene00000229	CE29950
C34E10.6.2	WBGene00000229	CE29950
F27C1.7a.1	WBGene00000230	CE09719
F27C1.7a.2	WBGene00000230	CE09719
F27C1.7a.3	WBGene00000230	CE09719
F27C1.7a.4	WBGene00000230	CE09719
F27C1.7a.5	WBGene00000230	CE09719
F27C1.7b	WBGene00000230	CE36139
B0464.7	WBGene00000235	CE26704
C54D1.6	WBGene00000238	CE08973
T19E7.3a	WBGene00000247	CE27592
T19E7.3b	WBGene00000247	CE49136
F54B11.6	WBGene00000262	CE05930
F26E4.9.1	WBGene00000371	CE09693
F26E4.9.2	WBGene00000371	CE09693
F26E4.9.3	WBGene00000371	CE09693
ZC518.3a	WBGene00000376	CE31743
ZC518.3b	WBGene00000376	CE31744
ZC518.3c.1	WBGene00000376	CE31745
ZC518.3c.2	WBGene00000376	CE31745
ZC518.3d	WBGene00000376	CE42682
ZC518.3e	WBGene00000376	CE49762
K01C8.10.1	WBGene00000379	CE02262
K01C8.10.2	WBGene00000379	CE02262
F01F1.8a.1	WBGene00000381	CE01234
F01F1.8a.2	WBGene00000381	CE01234
F01F1.8b.1	WBGene00000381	CE30647
F01F1.8b.2	WBGene00000381	CE30647
K06A5.7.1	WBGene00000386	CE11778
K06A5.7.2	WBGene00000386	CE11778
ZK637.11	WBGene00000388	CE00429
Y39G10AL.3.1	WBGene00000408	CE30320
Y39G10AL.3.2	WBGene00000408	CE30320
C48D1.2a	WBGene00000417	CE29088
C48D1.2b	WBGene00000417	CE44550
W03A3.1	WBGene00000435	CE07563
ZC64.3a	WBGene00000441	CE25674
ZC64.3b	WBGene00000441	CE31263
ZC64.3c	WBGene00000441	CE33743
C03D6.3a	WBGene00000466	CE32300
C03D6.3b	WBGene00000466	CE05197
F52B5.5a.1	WBGene00000467	CE29805
F52B5.5a.2	WBGene00000467	CE29805
F52B5.5b	WBGene00000467	CE38369
F38G1.1.1	WBGene00000484	CE25876
F38G1.1.2	WBGene00000484	CE25876
F18C12.1	WBGene00000485	CE32386
C27A7.4	WBGene00000490	CE42072
F59C6.7a	WBGene00000492	CE31704
F59C6.7b	WBGene00000492	CE11472
Y39H10A.7a.1	WBGene00000498	CE26076
Y39H10A.7a.2	WBGene00000498	CE26076
Y39H10A.7b.1	WBGene00000498	CE33867
Y39H10A.7b.2	WBGene00000498	CE33867
F44B9.3a	WBGene00000508	CE29042
F44B9.3b	WBGene00000508	CE32417
Y47D3A.4	WBGene00000519	CE44308
ZC395.2	WBGene00000536	CE01438
C07H6.6	WBGene00000537	CE30240
F55C10.1a	WBGene00000554	CE32679
F55C10.1b	WBGene00000554	CE47380
W05B2.5	WBGene00000668	CE20147
C14A4.5	WBGene00000798	CE02146
Y76A2A.2a	WBGene00000834	CE26305
Y76A2A.2b	WBGene00000834	CE19271
D2045.6	WBGene00000836	CE29089
C02C2.3	WBGene00000845	CE30416
K11D12.1	WBGene00000862	CE30382
C54G4.8	WBGene00000869	CE05514
F29C4.1a	WBGene00000897	CE17719
F29C4.1b	WBGene00000897	CE31492
Y55D5A.5a	WBGene00000898	CE46852
Y55D5A.5b	WBGene00000898	CE46978
F25E2.5a	WBGene00000899	CE28002
F25E2.5b	WBGene00000899	CE30963
F25E2.5c	WBGene00000899	CE26364
C05D2.1a	WBGene00000900	CE16827
C05D2.1c.1	WBGene00000900	CE32114
C05D2.1c.2	WBGene00000900	CE32114
C05D2.1d	WBGene00000900	CE33555
W01G7.1	WBGene00000901	CE18985
F31F6.5	WBGene00000902	CE38955
B0412.2	WBGene00000903	CE01758
R05D11.1	WBGene00000904	CE06236
T13C5.1a	WBGene00000905	CE27206
T13C5.1b	WBGene00000905	CE30451
F23B2.4	WBGene00000906	CE40504
F11A1.3a	WBGene00000908	CE27584
F11A1.3b	WBGene00000908	CE27585
F11A1.3c	WBGene00000908	CE27586
F11A1.3d	WBGene00000908	CE39240
F01G10.8a	WBGene00000910	CE29090
F01G10.8b	WBGene00000910	CE45907
C10C5.6a	WBGene00000911	CE28535
C10C5.6b	WBGene00000911	CE28536
C10C5.6c	WBGene00000911	CE48419
C10C5.6d	WBGene00000911	CE48436
C10C5.6e	WBGene00000911	CE48450
R13H8.1a	WBGene00000912	CE28771
R13H8.1b.1	WBGene00000912	CE28772
R13H8.1b.2	WBGene00000912	CE28772
R13H8.1c.1	WBGene00000912	CE28773
R13H8.1c.2	WBGene00000912	CE28773
R13H8.1d	WBGene00000912	CE38722
R13H8.1e	WBGene00000912	CE33160
R13H8.1f	WBGene00000912	CE44821
R13H8.1g	WBGene00000912	CE44935
R13H8.1h	WBGene00000912	CE45185
T07A9.6	WBGene00000913	CE26385
F33H1.1a	WBGene00000914	CE17763
F33H1.1b	WBGene00000914	CE28019
F33H1.1c	WBGene00000914	CE01567
F33H1.1d	WBGene00000914	CE43609
F33H1.1e	WBGene00000914	CE02205
Y116F11B.1	WBGene00000920	CE25720
T26H10.1a	WBGene00000955	CE21208
T26H10.1b	WBGene00000955	CE47329
R11D1.11	WBGene00000984	CE39954
C04G2.6	WBGene00001001	CE42607
F33E2.2a	WBGene00001008	CE36153
F33E2.2b	WBGene00001008	CE36154
F33E2.2c	WBGene00001008	CE36155
F33E2.2d	WBGene00001008	CE23702
F33E2.2e	WBGene00001008	CE45072
Y48B6A.4	WBGene00001133	CE22119
D2013.5	WBGene00001134	CE42493
B0365.3.1	WBGene00001137	CE07721
B0365.3.2	WBGene00001137	CE07721
F25H5.4a.1	WBGene00001167	CE15900
F25H5.4a.2	WBGene00001167	CE15900
F25H5.4b.1	WBGene00001167	CE46149
F25H5.4b.2	WBGene00001167	CE46149
F25H5.4b.3	WBGene00001167	CE46149
F25H5.4b.4	WBGene00001167	CE46149
F25H5.4b.5	WBGene00001167	CE46149
C51E3.7a	WBGene00001172	CE08940
C51E3.7b	WBGene00001172	CE08941
C51E3.7c.1	WBGene00001172	CE45708
C51E3.7c.2	WBGene00001172	CE45708
F55A8.2a.1	WBGene00001173	CE19897
F55A8.2a.2	WBGene00001173	CE19897
F55A8.2b.1	WBGene00001173	CE19898
F55A8.2b.2	WBGene00001173	CE19898
F55A8.2c.1	WBGene00001173	CE31541
F55A8.2c.2	WBGene00001173	CE31541
F55A8.2d	WBGene00001173	CE37718
F55A8.2e.1	WBGene00001173	CE37241
F55A8.2e.2	WBGene00001173	CE37241
F55A8.2f.1	WBGene00001173	CE37242
F55A8.2f.2	WBGene00001173	CE37242
F55A8.2g.1	WBGene00001173	CE49110
F55A8.2g.2	WBGene00001173	CE49110
F55A8.2g.3	WBGene00001173	CE49110
F55A8.2h.1	WBGene00001173	CE48610
F55A8.2h.2	WBGene00001173	CE48610
B0348.4a	WBGene00001177	CE30588
B0348.4b	WBGene00001177	CE30589
B0348.4c	WBGene00001177	CE36909
F22E12.4a.1	WBGene00001178	CE27755
F22E12.4a.2	WBGene00001178	CE27755
F22E12.4b.1	WBGene00001178	CE31342
F22E12.4b.2	WBGene00001178	CE31342
F22E12.4c	WBGene00001178	CE38327
F22E12.4d.1	WBGene00001178	CE38328
F22E12.4d.2	WBGene00001178	CE38328
F22E12.4e.1	WBGene00001178	CE40254
F22E12.4e.2	WBGene00001178	CE40254
F28C1.2a	WBGene00001179	CE24928
F28C1.2b	WBGene00001179	CE45947
F28C1.2c	WBGene00001179	CE46003
F55A8.1a.1	WBGene00001186	CE28339
F55A8.1a.2	WBGene00001186	CE28339
F55A8.1b	WBGene00001186	CE48960
M01D7.7a	WBGene00001196	CE12272
M01D7.7b	WBGene00001196	CE30556
M01D7.7c	WBGene00001196	CE49743
C27D11.1	WBGene00001209	CE00543
Y54E2A.11a.1	WBGene00001225	CE47851
Y54E2A.11a.2	WBGene00001225	CE47851
Y54E2A.11b	WBGene00001225	CE47908
D2013.7	WBGene00001229	CE00932
F41H10.7a	WBGene00001243	CE10284
F41H10.7b.1	WBGene00001243	CE49372
F41H10.7b.2	WBGene00001243	CE49372
F52C12.5.1	WBGene00001253	CE31536
F52C12.5.2	WBGene00001253	CE31536
T07A9.5a	WBGene00001332	CE17214
T07A9.5b	WBGene00001332	CE30163
T07A9.5c	WBGene00001332	CE49054
T07A9.5d	WBGene00001332	CE48636
C01G8.5a	WBGene00001333	CE07805
C01G8.5b	WBGene00001333	CE07806
Y105E8B.8a	WBGene00001334	CE33847
Y105E8B.8b.1	WBGene00001334	CE42762
Y105E8B.8b.2	WBGene00001334	CE42762
Y105E8B.8c	WBGene00001334	CE28787
Y105E8B.8d	WBGene00001334	CE49343
Y105E8B.8e	WBGene00001334	CE23207
Y41E3.4a	WBGene00001336	CE18372
Y41E3.4b.1	WBGene00001336	CE44635
Y41E3.4b.2	WBGene00001336	CE44635
Y41E3.4c	WBGene00001336	CE44672
Y41E3.4d	WBGene00001336	CE47499
R09B3.1a.1	WBGene00001372	CE16306
R09B3.1a.2	WBGene00001372	CE16306
R09B3.1b	WBGene00001372	CE38407
F10D2.9	WBGene00001399	CE09320
K07A3.1a.1	WBGene00001404	CE21023
K07A3.1a.2	WBGene00001404	CE21023
F59G1.7	WBGene00001486	CE19476
F52D10.3a.1	WBGene00001502	CE03389
F52D10.3a.2	WBGene00001502	CE03389
F52D10.3b	WBGene00001502	CE36489
ZK177.6	WBGene00001511	CE26338
K09A9.5	WBGene00001520	CE11980
B0024.6a	WBGene00001533	CE47853
B0024.6b	WBGene00001533	CE46160
Y57G11C.10a	WBGene00001558	CE14944
Y57G11C.10b	WBGene00001558	CE39445
Y57G11C.10c.1	WBGene00001558	CE45747
Y57G11C.10c.2	WBGene00001558	CE45747
C28C12.9.1	WBGene00001566	CE28892
C28C12.9.2	WBGene00001566	CE28892
F02A9.6	WBGene00001609	CE00237
C26C6.2	WBGene00001648	CE05311
T19C4.6a	WBGene00001663	CE06470
T19C4.6b	WBGene00001663	CE42473
F38E1.5	WBGene00001664	CE04523
E02C12.5	WBGene00001665	CE04314
F53B1.7	WBGene00001667	CE04647
F48C11.1	WBGene00001668	CE20829
F56H9.3	WBGene00001670	CE05973
F56H9.4a	WBGene00001671	CE46507
F56H9.4b	WBGene00001671	CE46135
C55H1.2	WBGene00001672	CE27889
C16A11.1a	WBGene00001673	CE20515
C16A11.1b	WBGene00001673	CE45827
M04C7.1.1	WBGene00001677	CE28623
M04C7.1.2	WBGene00001677	CE28623
K02A4.2.1	WBGene00001681	CE03458
K02A4.2.2	WBGene00001681	CE03458
K10B3.8.1	WBGene00001684	CE07371
K10B3.8.2	WBGene00001684	CE07371
R02D3.6	WBGene00001728	CE18100
ZC395.6	WBGene00001740	CE30119
R06A10.2a.1	WBGene00001745	CE47896
R06A10.2a.2	WBGene00001745	CE47896
R06A10.2b	WBGene00001745	CE49189
R03D7.6a	WBGene00001753	CE01613
R03D7.6b	WBGene00001753	CE46264
R03D7.6c	WBGene00001753	CE46291
Y45G12C.2	WBGene00001758	CE21937
C46A5.9	WBGene00001827	CE26914
T04A11.6	WBGene00001865	CE31724
F45E1.6	WBGene00001945	CE01943
F20B6.8a	WBGene00001994	CE04430
F20B6.8b	WBGene00001994	CE30961
F20B6.8c.1	WBGene00001994	CE30962
F20B6.8c.2	WBGene00001994	CE30962
F42A6.7a.1	WBGene00001999	CE17059
F42A6.7a.2	WBGene00001999	CE17059
F42A6.7b.1	WBGene00001999	CE31510
F42A6.7b.2	WBGene00001999	CE31510
F42A6.7b.3	WBGene00001999	CE31510
F42A6.7b.4	WBGene00001999	CE31510
F42A6.7c.1	WBGene00001999	CE29317
F42A6.7c.2	WBGene00001999	CE29317
F42A6.7c.3	WBGene00001999	CE29317
F42A6.7c.4	WBGene00001999	CE29317
F42A6.7d.1	WBGene00001999	CE39251
F42A6.7d.2	WBGene00001999	CE39251
Y53C10A.12	WBGene00002004	CE22380
F43E2.8a.1	WBGene00002008	CE07244
F43E2.8a.2	WBGene00002008	CE07244
F43E2.8b	WBGene00002008	CE49318
C37H5.8	WBGene00002010	CE08631
T27E4.8	WBGene00002015	CE14249
T27E4.2	WBGene00002017	CE14249
T27E4.3	WBGene00002019	CE14251
T27E4.9	WBGene00002020	CE14251
F57C9.5	WBGene00002034	CE11330
H26D21.1	WBGene00002042	CE20999
C09G4.1a.1	WBGene00002043	CE27675
C09G4.1a.2	WBGene00002043	CE27675
C09G4.1b	WBGene00002043	CE49712
C09G4.1c	WBGene00002043	CE49676
F53A2.6a	WBGene00002059	CE16098
F53A2.6b.1	WBGene00002059	CE31809
F53A2.6b.2	WBGene00002059	CE31809
R04A9.4	WBGene00002060	CE04791
T05G5.10a	WBGene00002064	CE37787
T05G5.10b.1	WBGene00002064	CE00503
T05G5.10b.2	WBGene00002064	CE00503
T05G5.10c.1	WBGene00002064	CE46328
T05G5.10c.2	WBGene00002064	CE46328
T05G5.10c.3	WBGene00002064	CE46328
M110.4a	WBGene00002066	CE02277
M110.4b	WBGene00002066	CE35745
M110.4c.1	WBGene00002066	CE42917
M110.4c.2	WBGene00002066	CE42917
M110.4d	WBGene00002066	CE42878
M110.4e	WBGene00002066	CE42852
F57B9.6a.1	WBGene00002083	CE01341
F57B9.6a.2	WBGene00002083	CE01341
F57B9.6b	WBGene00002083	CE38524
F13B12.5	WBGene00002084	CE27955
ZK1251.2a	WBGene00002090	CE03849
ZK1251.2b	WBGene00002090	CE47202
T28B8.2	WBGene00002101	CE27217
M04D8.1	WBGene00002104	CE35999
ZK792.2.1	WBGene00002130	CE27419
ZK792.2.2	WBGene00002130	CE27419
ZK792.2.3	WBGene00002130	CE27419
ZK792.3	WBGene00002131	CE37466
F07A5.1a	WBGene00002136	CE05554
F07A5.1b	WBGene00002136	CE17632
C41C4.4a	WBGene00002147	CE35836
C41C4.4b	WBGene00002147	CE45635
F42G8.12	WBGene00002162	CE17071
F33D4.2a	WBGene00002173	CE37905
F33D4.2d	WBGene00002173	CE37906
F33D4.2e	WBGene00002173	CE28017
F33D4.2f	WBGene00002173	CE28018
F33D4.2g	WBGene00002173	CE31690
F33D4.2h	WBGene00002173	CE44684
F35C8.3	WBGene00002177	CE24941
B0478.1a	WBGene00002178	CE27574
B0478.1b.1	WBGene00002178	CE30123
B0478.1b.2	WBGene00002178	CE30123
T02G5.8.1	WBGene00002183	CE29990
T02G5.8.2	WBGene00002183	CE29990
ZK742.5.1	WBGene00002256	CE07641
ZK742.5.2	WBGene00002256	CE07641
W02D3.5	WBGene00002258	CE14426
T22G5.2	WBGene00002259	CE13984
F58A3.1a.1	WBGene00002261	CE11350
F58A3.1a.2	WBGene00002261	CE11350
F58A3.1b	WBGene00002261	CE11352
F58A3.1c	WBGene00002261	CE23789
W01G7.5	WBGene00002275	CE20129
ZK1067.1a	WBGene00002299	CE03840
ZK1067.1b	WBGene00002299	CE42891
ZK1067.1c	WBGene00002299	CE42910
ZK792.6	WBGene00002335	CE03827
B0261.2a	WBGene00002583	CE32559
B0261.2b	WBGene00002583	CE32560
C10H11.9	WBGene00002694	CE08098
C29E6.1a.1	WBGene00002827	CE40548
C29E6.1a.2	WBGene00002827	CE40548
C29E6.1b.1	WBGene00002827	CE37323
C29E6.1b.2	WBGene00002827	CE37323
C29E6.1c.1	WBGene00002827	CE05332
C29E6.1c.2	WBGene00002827	CE05332
F20H11.2	WBGene00002889	CE45139
C32D5.9	WBGene00002980	CE01849
F17E5.1a	WBGene00002991	CE27131
F17E5.1b	WBGene00002991	CE27132
F36H1.4a	WBGene00002992	CE28021
F36H1.4b.1	WBGene00002992	CE18670
F36H1.4b.2	WBGene00002992	CE18670
F36H1.4c	WBGene00002992	CE30348
F36H1.4d.1	WBGene00002992	CE40413
F36H1.4d.2	WBGene00002992	CE40413
F36H1.4e	WBGene00002992	CE41535
F36H1.4f.1	WBGene00002992	CE42534
F36H1.4f.2	WBGene00002992	CE42534
F36H1.4g	WBGene00002992	CE49860
F36H1.4h.1	WBGene00002992	CE49930
F36H1.4h.2	WBGene00002992	CE49930
T25C12.1a	WBGene00003003	CE43285
T25C12.1b	WBGene00003003	CE03734
K10B2.1	WBGene00003009	CE28600
T27C4.4a	WBGene00003025	CE21211
T27C4.4b	WBGene00003025	CE21212
T27C4.4c	WBGene00003025	CE33330
T27C4.4d	WBGene00003025	CE33331
DY3.2.1	WBGene00003052	CE15746
DY3.2.2	WBGene00003052	CE15746
ZK973.10.1	WBGene00003061	CE40009
ZK973.10.2	WBGene00003061	CE40009
ZK524.3a	WBGene00003074	CE35160
ZK524.3b	WBGene00003074	CE35161
ZK524.3c	WBGene00003074	CE42742
ZK593.7.1	WBGene00003081	CE06628
ZK593.7.2	WBGene00003081	CE06628
F58B3.3	WBGene00003095	CE06005
C17G10.5.1	WBGene00003097	CE06846
C17G10.5.2	WBGene00003097	CE06846
F17E9.11	WBGene00003099	CE07076
R09B3.5	WBGene00003123	CE16310
C34B4.1a	WBGene00003143	CE40604
C34B4.1b	WBGene00003143	CE40605
Y38F1A.10a	WBGene00003144	CE40478
Y38F1A.10b	WBGene00003144	CE35656
Y38F1A.10c	WBGene00003144	CE42477
Y38F1A.10d	WBGene00003144	CE46596
Y17G7B.5a	WBGene00003154	CE19038
Y17G7B.5b	WBGene00003154	CE36030
F20H11.3	WBGene00003162	CE09512
F46A9.6.1	WBGene00003172	CE08260
F46A9.6.2	WBGene00003172	CE08260
M04B2.1	WBGene00003218	CE31852
F54F7.5	WBGene00003219	CE28237
T07C4.7.1	WBGene00003225	CE00598
T07C4.7.2	WBGene00003225	CE00598
F42G10.2	WBGene00003368	CE10328
Y54E10BR.7	WBGene00003387	CE28995
F43C1.2a	WBGene00003401	CE01583
F43C1.2b	WBGene00003401	CE24971
C52A11.4a	WBGene00003404	CE40834
C52A11.4b	WBGene00003404	CE40803
C52A11.4c	WBGene00003404	CE40835
C52A11.4d	WBGene00003404	CE40836
C52A11.4e	WBGene00003404	CE40837
C52A11.4f	WBGene00003404	CE41371
C52A11.4g	WBGene00003404	CE40806
C52A11.4h	WBGene00003404	CE46289
C52A11.4i	WBGene00003404	CE46169
C52A11.4j	WBGene00003404	CE46131
F14F4.3a	WBGene00003411	CE23649
F14F4.3b	WBGene00003411	CE23650
F58B3.5a	WBGene00003415	CE06007
F58B3.5b	WBGene00003415	CE44702
F58B3.5c	WBGene00003415	CE44546
T08G5.10	WBGene00003474	CE25109
T24A11.1a	WBGene00003476	CE28087
T24A11.1b	WBGene00003476	CE42568
F40G9.11	WBGene00003510	CE19858
R107.1a	WBGene00003518	CE33536
R107.1b	WBGene00003518	CE47161
K08E5.2a	WBGene00003519	CE33531
K08E5.2b.1	WBGene00003519	CE33532
K08E5.2b.2	WBGene00003519	CE33532
F57C12.1	WBGene00003554	CE31188
ZK1290.4a	WBGene00003592	CE37597
ZK1290.4b	WBGene00003592	CE38016
ZK1290.4c	WBGene00003592	CE38017
T01B10.4a.1	WBGene00003613	CE33818
T01B10.4a.2	WBGene00003613	CE33818
T01B10.4b	WBGene00003613	CE33819
K10C3.6a.1	WBGene00003639	CE12084
K10C3.6a.2	WBGene00003639	CE12084
K10C3.6a.3	WBGene00003639	CE12084
K10C3.6b.1	WBGene00003639	CE28943
K10C3.6b.2	WBGene00003639	CE28943
K10C3.6c.1	WBGene00003639	CE32693
K10C3.6c.2	WBGene00003639	CE32693
K10C3.6d.1	WBGene00003639	CE32694
K10C3.6d.2	WBGene00003639	CE32694
K10C3.6e.1	WBGene00003639	CE45522
K10C3.6e.2	WBGene00003639	CE45522
B0495.4	WBGene00003730	CE48832
F18E9.2a	WBGene00003745	CE02659
F18E9.2b	WBGene00003745	CE47167
C15H9.1	WBGene00003778	CE08176
VC5.3a	WBGene00003786	CE21224
VC5.3b	WBGene00003786	CE33332
VC5.3c	WBGene00003786	CE36211
T01G9.4	WBGene00003788	CE06341
K12D12.2.1	WBGene00003789	CE02271
K12D12.2.2	WBGene00003789	CE02271
F22D6.3a	WBGene00003815	CE05684
Y56A3A.1a.1	WBGene00003826	CE33892
Y56A3A.1a.2	WBGene00003826	CE33892
Y56A3A.1b.1	WBGene00003826	CE18516
Y56A3A.1b.2	WBGene00003826	CE18516
C07B5.5	WBGene00003828	CE00895
C09H10.3	WBGene00003831	CE02132
T09A12.3	WBGene00003839	CE17232
F25D7.3a	WBGene00003847	CE09631
F25D7.3b	WBGene00003847	CE43409
C34D1.3	WBGene00003850	CE08571
C08H9.5	WBGene00003862	CE45789
K04E7.2.1	WBGene00003877	CE25039
K04E7.2.2	WBGene00003877	CE25039
T27B1.1	WBGene00003883	CE41845
M02B7.3a	WBGene00003884	CE31567
M02B7.3b	WBGene00003884	CE31568
Y41G9A.1	WBGene00003885	CE28361
R31.3	WBGene00003886	CE27774
Y106G6H.2a.1	WBGene00003902	CE20412
Y106G6H.2a.2	WBGene00003902	CE20412
Y106G6H.2a.3	WBGene00003902	CE20412
Y106G6H.2a.4	WBGene00003902	CE20412
Y106G6H.2a.5	WBGene00003902	CE20412
Y106G6H.2b.1	WBGene00003902	CE36227
Y106G6H.2b.2	WBGene00003902	CE36227
Y106G6H.2c.1	WBGene00003902	CE36228
Y106G6H.2c.2	WBGene00003902	CE36228
Y106G6H.2c.3	WBGene00003902	CE36228
Y106G6H.2c.4	WBGene00003902	CE36228
Y106G6H.2c.5	WBGene00003902	CE36228
F18H3.3a.1	WBGene00003903	CE02193
F18H3.3a.2	WBGene00003903	CE02193
F18H3.3a.3	WBGene00003903	CE02193
F18H3.3a.4	WBGene00003903	CE02193
F18H3.3b.1	WBGene00003903	CE46847
F18H3.3b.2	WBGene00003903	CE46847
M117.2a.1	WBGene00003920	CE06200
M117.2a.2	WBGene00003920	CE06200
M117.2b.1	WBGene00003920	CE48396
M117.2b.2	WBGene00003920	CE48396
C29F9.7	WBGene00003931	CE19706
T21D12.4	WBGene00003932	CE18268
C10F3.5a	WBGene00003954	CE08070
C10F3.5b	WBGene00003954	CE41195
H42K12.1a	WBGene00003965	CE28739
H42K12.1b	WBGene00003965	CE28740
F56G4.2	WBGene00003977	CE18757
F35C8.6	WBGene00003990	CE39098
ZK381.4a.1	WBGene00003992	CE25689
ZK381.4a.2	WBGene00003992	CE25689
ZK381.4b	WBGene00003992	CE07628
F38A6.1a	WBGene00004013	CE15998
F38A6.1b	WBGene00004013	CE40228
F38A6.1c	WBGene00004013	CE40229
Y37E3.9	WBGene00004014	CE26775
T24H7.1	WBGene00004015	CE40718
C10G11.5a.1	WBGene00004068	CE29080
C10G11.5a.2	WBGene00004068	CE29080
C10G11.5b.1	WBGene00004068	CE30488
C10G11.5b.2	WBGene00004068	CE30488
C10G11.5c.1	WBGene00004068	CE33269
C10G11.5c.2	WBGene00004068	CE33269
Y76A2B.1a	WBGene00004075	CE19273
Y76A2B.1b	WBGene00004075	CE47850
Y76A2B.1c	WBGene00004075	CE47849
Y76A2B.1d	WBGene00004075	CE48074
F52E1.1	WBGene00004078	CE04629
C34C6.6a	WBGene00004194	CE03054
C34C6.6b	WBGene00004194	CE36377
ZK270.1	WBGene00004237	CE15305
F26H9.6	WBGene00004268	CE09711
W03C9.3.1	WBGene00004271	CE03777
W03C9.3.2	WBGene00004271	CE03777
T23H2.5.1	WBGene00004273	CE14114
T23H2.5.2	WBGene00004273	CE14114
ZK593.4a	WBGene00004319	CE35704
ZK593.4b	WBGene00004319	CE49883
E03A3.2	WBGene00004322	CE00941
F46H6.1	WBGene00004356	CE04595
Y22F5A.3a	WBGene00004364	CE32008
Y22F5A.3b	WBGene00004364	CE16604
C16C10.7	WBGene00004381	CE01498
B0041.4	WBGene00004415	CE07669
R13A5.8	WBGene00004420	CE01380
C09D4.5.1	WBGene00004431	CE08034
C09D4.5.2	WBGene00004431	CE08034
C09D4.5.3	WBGene00004431	CE08034
C09D4.5.4	WBGene00004431	CE08034
Y106G6H.3a	WBGene00004444	CE44850
Y106G6H.3c.1	WBGene00004444	CE47526
Y106G6H.3c.2	WBGene00004444	CE47526
C23G10.3.1	WBGene00004472	CE01810
C23G10.3.2	WBGene00004472	CE01810
T05E11.1	WBGene00004474	CE06360
Y71A12B.1a	WBGene00004475	CE24592
Y71A12B.1b	WBGene00004475	CE47633
Y71A12B.1c.1	WBGene00004475	CE47695
Y71A12B.1c.2	WBGene00004475	CE47695
F42C5.8a	WBGene00004477	CE04561
F42C5.8b.1	WBGene00004477	CE49256
F42C5.8b.2	WBGene00004477	CE49256
F42C5.8b.3	WBGene00004477	CE49256
F42C5.8b.4	WBGene00004477	CE49256
F42C5.8b.5	WBGene00004477	CE49256
F42C5.8b.6	WBGene00004477	CE49256
D1007.6.1	WBGene00004479	CE09041
D1007.6.2	WBGene00004479	CE09041
F40F11.1.1	WBGene00004480	CE05860
F40F11.1.2	WBGene00004480	CE05860
F36A2.6.1	WBGene00004484	CE09945
F36A2.6.2	WBGene00004484	CE09945
F53A3.3a.1	WBGene00004491	CE10884
F53A3.3a.2	WBGene00004491	CE10884
F53A3.3a.3	WBGene00004491	CE10884
F53A3.3a.4	WBGene00004491	CE10884
F53A3.3b	WBGene00004491	CE41657
F28D1.7a.1	WBGene00004492	CE05747
F28D1.7a.2	WBGene00004492	CE05747
F39B2.6.1	WBGene00004495	CE16012
F39B2.6.2	WBGene00004495	CE16012
K11D9.2a	WBGene00004736	CE18884
K11D9.2b.1	WBGene00004736	CE18885
K11D9.2b.2	WBGene00004736	CE18885
K11D9.2b.3	WBGene00004736	CE18885
K11D9.2c	WBGene00004736	CE41682
T10H9.2	WBGene00004740	CE45495
F49E11.9	WBGene00004742	CE05905
F35G12.3a	WBGene00004762	CE00971
F35G12.3b	WBGene00004762	CE00972
C14F5.5	WBGene00004774	CE01784
F59C12.2a	WBGene00004776	CE28481
F59C12.2b	WBGene00004776	CE38526
Y22D7AR.13	WBGene00004779	CE29370
C26E6.9a	WBGene00004782	CE27735
C26E6.9b	WBGene00004782	CE01158
C26E6.9c	WBGene00004782	CE27736
W10G6.2a	WBGene00004789	CE39527
W10G6.2b	WBGene00004789	CE39528
ZK520.2	WBGene00004796	CE33908
R11A8.4a	WBGene00004800	CE06302
R11A8.4b.1	WBGene00004800	CE44629
R11A8.4b.2	WBGene00004800	CE44629
R11A8.4b.3	WBGene00004800	CE44629
T19E7.2a	WBGene00004804	CE27591
T19E7.2b	WBGene00004804	CE31238
T19E7.2c.1	WBGene00004804	CE31239
T19E7.2c.2	WBGene00004804	CE31239
T19E7.2c.3	WBGene00004804	CE31239
T19E7.2c.4	WBGene00004804	CE31239
T19E7.2d	WBGene00004804	CE49174
F46A9.5.1	WBGene00004807	CE10580
F46A9.5.2	WBGene00004807	CE10580
F46A9.5.3	WBGene00004807	CE10580
F46A9.4	WBGene00004808	CE10578
F47H4.10	WBGene00004811	CE20827
C48B6.6a	WBGene00004879	CE30258
C48B6.6b	WBGene00004879	CE36919
C41G7.1a	WBGene00004887	CE08665
C41G7.1b	WBGene00004887	CE27843
C15F1.7a	WBGene00004930	CE23550
C15F1.7b.1	WBGene00004930	CE20508
C15F1.7b.2	WBGene00004930	CE20508
F10D11.1.1	WBGene00004931	CE09323
F10D11.1.2	WBGene00004931	CE09323
Y110A7A.12	WBGene00004959	CE23245
R10H10.2	WBGene00004972	CE06293
Y47G6A.10	WBGene00004978	CE34400
Y66H1B.4	WBGene00004981	CE20348
C54G6.5	WBGene00005002	CE30269
F54C4.2	WBGene00005014	CE19891
T04A11.10	WBGene00005680	CE34592
T05E12.4	WBGene00005767	CE21150
Y46H3C.2	WBGene00005846	CE24313
Y46H3C.1	WBGene00005847	CE24312
C01B7.1a.1	WBGene00006342	CE29553
C01B7.1a.2	WBGene00006342	CE29553
C01B7.1b.1	WBGene00006342	CE30719
C01B7.1b.2	WBGene00006342	CE30719
C01B7.1c.1	WBGene00006342	CE45324
C01B7.1c.2	WBGene00006342	CE45324
C01B7.1d.1	WBGene00006342	CE47721
C01B7.1d.2	WBGene00006342	CE47721
F59F5.6	WBGene00006364	CE03447
F09E5.15a	WBGene00006434	CE32361
F09E5.15b	WBGene00006434	CE41559
C01F6.6a	WBGene00006438	CE30847
C01F6.6b	WBGene00006438	CE30848
C01F6.6c	WBGene00006438	CE39888
C01F6.6d	WBGene00006438	CE39889
C01F6.6e.1	WBGene00006438	CE39890
C01F6.6e.2	WBGene00006438	CE39890
C01F6.6e.3	WBGene00006438	CE39890
C01F6.6f	WBGene00006438	CE47486
C01F6.6g	WBGene00006438	CE47559
C01F6.6h	WBGene00006438	CE49694
C01F6.6i	WBGene00006438	CE49735
C01F6.6j.1	WBGene00006438	CE49636
C01F6.6j.2	WBGene00006438	CE49636
C01F6.6j.3	WBGene00006438	CE49636
T27E9.1a.1	WBGene00006439	CE14263
T27E9.1a.2	WBGene00006439	CE14263
T27E9.1b.1	WBGene00006439	CE33843
T27E9.1b.2	WBGene00006439	CE33843
T27E9.1c.1	WBGene00006439	CE33844
T27E9.1c.2	WBGene00006439	CE33844
T27E9.1d.1	WBGene00006439	CE46432
T27E9.1d.10	WBGene00006439	CE46432
T27E9.1d.11	WBGene00006439	CE46432
T27E9.1d.12	WBGene00006439	CE46432
T27E9.1d.13	WBGene00006439	CE46432
T27E9.1d.14	WBGene00006439	CE46432
T27E9.1d.15	WBGene00006439	CE46432
T27E9.1d.16	WBGene00006439	CE46432
T27E9.1d.17	WBGene00006439	CE46432
T27E9.1d.18	WBGene00006439	CE46432
T27E9.1d.19	WBGene00006439	CE46432
T27E9.1d.2	WBGene00006439	CE46432
T27E9.1d.20	WBGene00006439	CE46432
T27E9.1d.21	WBGene00006439	CE46432
T27E9.1d.22	WBGene00006439	CE46432
T27E9.1d.23	WBGene00006439	CE46432
T27E9.1d.24	WBGene00006439	CE46432
T27E9.1d.25	WBGene00006439	CE46432
T27E9.1d.26	WBGene00006439	CE46432
T27E9.1d.27	WBGene00006439	CE46432
T27E9.1d.28	WBGene00006439	CE46432
T27E9.1d.29	WBGene00006439	CE46432
T27E9.1d.3	WBGene00006439	CE46432
T27E9.1d.30	WBGene00006439	CE46432
T27E9.1d.31	WBGene00006439	CE46432
T27E9.1d.32	WBGene00006439	CE46432
T27E9.1d.33	WBGene00006439	CE46432
T27E9.1d.34	WBGene00006439	CE46432
T27E9.1d.35	WBGene00006439	CE46432
T27E9.1d.36	WBGene00006439	CE46432
T27E9.1d.37	WBGene00006439	CE46432
T27E9.1d.38	WBGene00006439	CE46432
T27E9.1d.39	WBGene00006439	CE46432
T27E9.1d.4	WBGene00006439	CE46432
T27E9.1d.40	WBGene00006439	CE46432
T27E9.1d.41	WBGene00006439	CE46432
T27E9.1d.42	WBGene00006439	CE46432
T27E9.1d.43	WBGene00006439	CE46432
T27E9.1d.44	WBGene00006439	CE46432
T27E9.1d.45	WBGene00006439	CE46432
T27E9.1d.46	WBGene00006439	CE46432
T27E9.1d.47	WBGene00006439	CE46432
T27E9.1d.48	WBGene00006439	CE46432
T27E9.1d.5	WBGene00006439	CE46432
T27E9.1d.6	WBGene00006439	CE46432
T27E9.1d.7	WBGene00006439	CE46432
T27E9.1d.8	WBGene00006439	CE46432
T27E9.1d.9	WBGene00006439	CE46432
T26A5.3	WBGene00006463	CE00702
C14B1.4	WBGene00006474	CE00901
Y6B3B.10	WBGene00006505	CE20184
C05D11.2	WBGene00006516	CE24785
F54D8.2.1	WBGene00006519	CE01308
F54D8.2.2	WBGene00006519	CE01308
F54D8.2.3	WBGene00006519	CE01308
F54D8.2.4	WBGene00006519	CE01308
F54D8.2.5	WBGene00006519	CE01308
C56E6.1	WBGene00006522	CE47924
ZC84.2	WBGene00006526	CE27352
C02F4.2a	WBGene00006527	CE07853
C02F4.2b	WBGene00006527	CE46805
C02F4.2c	WBGene00006527	CE46586
T28D6.2	WBGene00006533	CE16521
T20B12.2.1	WBGene00006542	CE01408
T20B12.2.2	WBGene00006542	CE01408
F39H11.2a	WBGene00006577	CE27159
F39H11.2b	WBGene00006577	CE42480
M01A10.2a	WBGene00006594	CE40307
M01A10.2b	WBGene00006594	CE41684
M01A10.2c	WBGene00006594	CE34348
M01A10.2d	WBGene00006594	CE39751
M01A10.2e	WBGene00006594	CE41685
M01A10.2f	WBGene00006594	CE41686
M01E5.5a	WBGene00006595	CE12282
M01E5.5b	WBGene00006595	CE12284
B0545.1a	WBGene00006599	CE17353
B0545.1b.1	WBGene00006599	CE17354
B0545.1b.2	WBGene00006599	CE17354
C47D12.6a	WBGene00006617	CE05434
C47D12.6b.1	WBGene00006617	CE33765
C47D12.6b.2	WBGene00006617	CE33765
C47D12.6b.3	WBGene00006617	CE33765
Y113G7A.6a	WBGene00006652	CE31090
Y113G7A.6b	WBGene00006652	CE31091
Y113G7A.6c	WBGene00006652	CE43026
C40H5.5a	WBGene00006654	CE27107
C40H5.5b	WBGene00006654	CE43132
F10B5.4	WBGene00006655	CE29091
Y54G2A.31	WBGene00006708	CE31652
F46E10.8	WBGene00006721	CE20818
Y40G12A.1	WBGene00006723	CE30001
C08B11.7	WBGene00006724	CE36913
F19B6.2a	WBGene00006733	CE05667
F19B6.2b	WBGene00006733	CE23674
T10F2.3	WBGene00006736	CE33694
F26C11.2	WBGene00006744	CE01560
T10A3.1a	WBGene00006750	CE30169
T10A3.1b	WBGene00006750	CE31234
ZK524.2a	WBGene00006752	CE15371
ZK524.2b	WBGene00006752	CE34623
ZK524.2c	WBGene00006752	CE34624
ZK524.2d	WBGene00006752	CE34625
ZK524.2e	WBGene00006752	CE34626
ZK524.2f	WBGene00006752	CE43866
JC8.10a	WBGene00006763	CE28239
JC8.10b	WBGene00006763	CE29050
JC8.10c.1	WBGene00006763	CE40972
JC8.10c.2	WBGene00006763	CE40972
JC8.10d	WBGene00006763	CE42707
ZK897.1a	WBGene00006767	CE44675
ZK897.1b	WBGene00006767	CE44637
ZK897.1c	WBGene00006767	CE44563
ZK897.1d	WBGene00006767	CE44694
ZK897.1e	WBGene00006767	CE44651
ZK897.1f	WBGene00006767	CE44601
ZK897.1g	WBGene00006767	CE46219
ZK897.1h	WBGene00006767	CE47155
ZK897.1i	WBGene00006767	CE47452
ZK897.1j	WBGene00006767	CE49911
ZK897.1k	WBGene00006767	CE49815
ZK897.1l	WBGene00006767	CE49750
ZK897.1m	WBGene00006767	CE49941
ZK897.1n	WBGene00006767	CE49928
ZK897.1o	WBGene00006767	CE49924
ZK897.1p	WBGene00006767	CE49853
ZK897.1q	WBGene00006767	CE49778
ZK897.1r	WBGene00006767	CE49966
ZK897.1s	WBGene00006767	CE49876
ZK637.8a	WBGene00006768	CE30573
ZK637.8b	WBGene00006768	CE30574
ZK637.8c	WBGene00006768	CE30575
ZK637.8d	WBGene00006768	CE30576
ZK637.8e	WBGene00006768	CE30577
ZK637.8f	WBGene00006768	CE30578
Y60A3A.1	WBGene00006786	CE24516
ZC101.2a	WBGene00006787	CE15028
ZC101.2b	WBGene00006787	CE15030
ZC101.2c	WBGene00006787	CE15034
ZC101.2d	WBGene00006787	CE43275
ZC101.2e	WBGene00006787	CE18424
ZC101.2f	WBGene00006787	CE37074
ZC101.2g	WBGene00006787	CE46415
ZC101.2i	WBGene00006787	CE47156
ZC101.2j	WBGene00006787	CE47230
ZC101.2k	WBGene00006787	CE47284
ZC101.2l	WBGene00006787	CE47371
ZC101.2m	WBGene00006787	CE47075
ZC101.2n	WBGene00006787	CE47191
ZC101.2o	WBGene00006787	CE47336
ZC101.2p	WBGene00006787	CE49044
C38C3.5a.1	WBGene00006794	CE20547
C38C3.5a.2	WBGene00006794	CE20547
C38C3.5b.1	WBGene00006794	CE31893
C38C3.5b.2	WBGene00006794	CE31893
C38C3.5c	WBGene00006794	CE20549
T28F12.2a	WBGene00006796	CE21219
T28F12.2b.1	WBGene00006796	CE21220
T28F12.2b.2	WBGene00006796	CE21220
T28F12.2c	WBGene00006796	CE31073
T28F12.2d.1	WBGene00006796	CE31074
T28F12.2d.2	WBGene00006796	CE31074
T28F12.2e	WBGene00006796	CE33584
T28F12.2f	WBGene00006796	CE33585
T28F12.2g.1	WBGene00006796	CE37795
T28F12.2g.2	WBGene00006796	CE37795
F56A8.7a	WBGene00006798	CE16127
F56A8.7b	WBGene00006798	CE28035
C01G10.11a.1	WBGene00006808	CE39210
C01G10.11a.2	WBGene00006808	CE39210
C01G10.11b.1	WBGene00006808	CE39211
C01G10.11b.2	WBGene00006808	CE39211
C01G10.11c.1	WBGene00006808	CE45264
C01G10.11c.2	WBGene00006808	CE45264
C01G10.11d	WBGene00006808	CE45251
C01G10.11e	WBGene00006808	CE45280
C01G10.11f.1	WBGene00006808	CE45243
C01G10.11f.2	WBGene00006808	CE45243
W01A11.3a	WBGene00006815	CE31077
W01A11.3b	WBGene00006815	CE40370
W01A11.3c	WBGene00006815	CE40371
M03A1.1a	WBGene00006868	CE25060
M03A1.1b	WBGene00006868	CE28617
VW02B12L.1.1	WBGene00006915	CE18980
VW02B12L.1.2	WBGene00006915	CE18980
F08G12.4	WBGene00006922	CE03169
C42D8.2a	WBGene00006926	CE06950
C42D8.2b	WBGene00006926	CE41109
C04F6.1	WBGene00006929	CE03921
K08F11.4a	WBGene00006968	CE29515
K08F11.4b.1	WBGene00006968	CE31714
K08F11.4b.2	WBGene00006968	CE31714
K08F11.4b.3	WBGene00006968	CE31714
F54F2.2a.1	WBGene00006975	CE25003
F54F2.2a.2	WBGene00006975	CE25003
F54F2.2b	WBGene00006975	CE26933
F54F2.2c	WBGene00006975	CE33653
Y71H2AM.23.1	WBGene00007000	CE27322
Y71H2AM.23.2	WBGene00007000	CE27322
Y65B4BR.4a	WBGene00007009	CE31384
Y65B4BR.4b	WBGene00007009	CE31385
Y65B4BR.4c.1	WBGene00007009	CE49230
Y65B4BR.4c.2	WBGene00007009	CE49230
Y65B4BR.4d.1	WBGene00007009	CE49306
Y65B4BR.4d.2	WBGene00007009	CE49306
Y111B2A.11	WBGene00007030	CE36670
T20F10.1	WBGene00007047	CE13844
B0024.4	WBGene00007097	CE05149
B0395.2	WBGene00007174	CE02943
B0491.5.1	WBGene00007192	CE02107
B0491.5.2	WBGene00007192	CE02107
B0491.5.3	WBGene00007192	CE02107
BE10.2	WBGene00007210	CE30592
C01F6.1	WBGene00007221	CE49698
C01G6.7	WBGene00007228	CE00869
C06H2.1	WBGene00007385	CE15602
C07A9.2.1	WBGene00007400	CE00499
C07A9.2.2	WBGene00007400	CE00499
C11H1.3	WBGene00007529	CE05262
C13C4.2	WBGene00007547	CE40299
C14A4.9	WBGene00007560	CE02150
C14C10.3a	WBGene00007586	CE05282
C14C10.3b	WBGene00007586	CE38485
C14C10.3c	WBGene00007586	CE45516
C17H1.7	WBGene00007660	CE15629
C18E9.4	WBGene00007684	CE05296
C18E9.10	WBGene00007690	CE20520
C27B7.7a	WBGene00007764	CE42680
C29A12.4a	WBGene00007799	CE46835
C29A12.4b	WBGene00007799	CE46888
C29A12.4c	WBGene00007799	CE45301
C29A12.4d	WBGene00007799	CE45317
C29A12.4e	WBGene00007799	CE20534
C29A12.4f	WBGene00007799	CE45797
C29A12.4g.1	WBGene00007799	CE46812
C29A12.4g.2	WBGene00007799	CE46812
C29A12.4h	WBGene00007799	CE46590
C29A12.4i	WBGene00007799	CE41552
C29A12.4j	WBGene00007799	CE47013
C29A12.4k	WBGene00007799	CE47593
C29A12.4l	WBGene00007799	CE47540
C29A12.4m	WBGene00007799	CE48414
C32H11.1a	WBGene00007864	CE47407
C32H11.1b	WBGene00007864	CE19708
C32H11.5	WBGene00007868	CE19712
C32H11.9	WBGene00007872	CE19716
C32H11.10	WBGene00007873	CE19717
C32H11.12	WBGene00007875	CE19718
C33A12.1	WBGene00007880	CE05347
C36H8.1	WBGene00007987	CE05380
C39E9.6	WBGene00008030	CE05389
C40H1.5	WBGene00008040	CE00113
C47E12.2.1	WBGene00008147	CE05446
C47E12.2.2	WBGene00008147	CE05446
C49F5.1.1	WBGene00008205	CE08852
C49F5.1.2	WBGene00008205	CE08852
C49F5.1.3	WBGene00008205	CE08852
C49F5.2	WBGene00008206	CE31454
C53A5.1.1	WBGene00008262	CE08950
C53A5.1.2	WBGene00008262	CE08950
C54G4.6	WBGene00008316	CE42082
D1054.8	WBGene00008375	CE05526
D1054.14	WBGene00008380	CE05532
D2030.1.1	WBGene00008411	CE09078
D2030.1.2	WBGene00008411	CE09078
D2030.4	WBGene00008414	CE09081
D2030.9a.1	WBGene00008419	CE09086
D2030.9a.2	WBGene00008419	CE09086
D2030.9b.1	WBGene00008419	CE23620
D2030.9b.2	WBGene00008419	CE23620
D2030.9c	WBGene00008419	CE43863
D2030.9d.1	WBGene00008419	CE48434
D2030.9d.2	WBGene00008419	CE48434
D2030.9e	WBGene00008419	CE48456
D2085.3	WBGene00008428	CE03107
F01G10.1.1	WBGene00008506	CE09163
F01G10.1.2	WBGene00008506	CE09163
F02C12.5a	WBGene00008519	CE09177
F02C12.5c	WBGene00008519	CE23627
F07A11.6a	WBGene00008549	CE37499
F07A11.6b	WBGene00008549	CE32618
F07A11.6c	WBGene00008549	CE32619
F07A11.6d.1	WBGene00008549	CE03148
F07A11.6d.2	WBGene00008549	CE03148
F07A11.6e	WBGene00008549	CE37500
F07A11.6f	WBGene00008549	CE45315
F07A11.6g	WBGene00008549	CE45296
F08H9.5	WBGene00008593	CE41220
F11A3.2a	WBGene00008670	CE05586
F11A3.2b	WBGene00008670	CE38501
F13G3.7a	WBGene00008767	CE31477
F13G3.7b.1	WBGene00008767	CE37822
F13G3.7b.2	WBGene00008767	CE37822
F14B4.3	WBGene00008781	CE05629
F15B9.6	WBGene00008850	CE43033
F15D3.8	WBGene00008858	CE34479
F17C11.8.1	WBGene00008919	CE38502
F17C11.8.2	WBGene00008919	CE38502
F19B6.1a	WBGene00008948	CE05666
F19B6.1b	WBGene00008948	CE20700
F19B6.1c	WBGene00008948	CE44568
F19B6.1d	WBGene00008948	CE46554
F21D5.8	WBGene00009013	CE03250
F25B3.5a	WBGene00009102	CE31491
F25B3.5b	WBGene00009102	CE46294
F26A3.2a	WBGene00009141	CE46329
F26A3.2b.1	WBGene00009141	CE46444
F26A3.2b.2	WBGene00009141	CE46444
F26A3.2c	WBGene00009141	CE46506
F26A3.4	WBGene00009142	CE09669
F26E4.4	WBGene00009159	CE09688
F26E4.6	WBGene00009161	CE30519
F28D1.9	WBGene00009218	CE47963
F30A10.6	WBGene00009264	CE09807
F30A10.10	WBGene00009267	CE32639
F33H2.8a	WBGene00009371	CE37514
F33H2.8b	WBGene00009371	CE42781
F35B12.5a	WBGene00009385	CE27758
F35B12.5c.1	WBGene00009385	CE05804
F35B12.5c.2	WBGene00009385	CE05804
F36A2.7.1	WBGene00009454	CE09946
F36A2.7.2	WBGene00009454	CE09946
F40F8.5a	WBGene00009578	CE46778
F40F8.5b	WBGene00009578	CE46683
F40F8.5c	WBGene00009578	CE46650
F40F8.5d	WBGene00009578	CE46572
F40F8.5e	WBGene00009578	CE46608
F40F8.5f	WBGene00009578	CE46671
F40F8.5g	WBGene00009578	CE46742
F40F8.5h	WBGene00009578	CE46804
F40F8.5i	WBGene00009578	CE46640
F40F8.5j	WBGene00009578	CE46740
F40F12.7.1	WBGene00009595	CE00570
F40F12.7.2	WBGene00009595	CE00570
F40F12.7.3	WBGene00009595	CE00570
F42G10.1.1	WBGene00009645	CE31513
F42G10.1.2	WBGene00009645	CE31513
F43D2.1	WBGene00009650	CE38186
F43G9.1	WBGene00009664	CE34018
F45H10.2.1	WBGene00009739	CE10544
F45H10.2.2	WBGene00009739	CE10544
F45H10.4	WBGene00009741	CE10548
F47H4.8	WBGene00009839	CE47247
F49C12.9	WBGene00009878	CE10780
F49E12.2	WBGene00009898	CE03379
F53F4.11	WBGene00009993	CE20849
F55B11.1	WBGene00010083	CE16116
F55B11.3	WBGene00010085	CE36167
F55B11.5	WBGene00010087	CE36168
F55B12.4.1	WBGene00010089	CE26815
F55B12.4.2	WBGene00010089	CE26815
F55B12.4.3	WBGene00010089	CE26815
F55F3.1.1	WBGene00010115	CE18744
F55F3.1.2	WBGene00010115	CE18744
F55G11.5a	WBGene00010125	CE18751
F55G11.5b	WBGene00010125	CE44804
F56D5.5	WBGene00010149	CE05961
F56G4.3	WBGene00010158	CE18757
F58G1.4	WBGene00010266	CE17924
F59B2.8	WBGene00010310	CE00235
F59B8.2a.1	WBGene00010317	CE03436
F59B8.2a.2	WBGene00010317	CE03436
F59B8.2b	WBGene00010317	CE47303
F59B8.2c	WBGene00010317	CE47163
F59C6.4	WBGene00010325	CE11462
F59C6.5	WBGene00010326	CE11464
F59F5.1	WBGene00010340	CE41326
H25K10.5	WBGene00010414	CE19937
H28O16.1a	WBGene00010419	CE18826
H28O16.1b	WBGene00010419	CE34194
H28O16.1c	WBGene00010419	CE34195
H28O16.1d.1	WBGene00010419	CE36263
H28O16.1d.2	WBGene00010419	CE36263
H28O16.1d.3	WBGene00010419	CE36263
H28O16.1d.4	WBGene00010419	CE36263
H28O16.1d.5	WBGene00010419	CE36263
H28O16.1d.6	WBGene00010419	CE36263
K01C8.6	WBGene00010458	CE02267
K01C8.7a	WBGene00010459	CE02268
K01C8.7b	WBGene00010459	CE40973
K03H1.6	WBGene00010541	CE00476
K04G2.1.1	WBGene00010560	CE16227
K04G2.1.2	WBGene00010560	CE16227
K04G2.1.3	WBGene00010560	CE16227
K08E3.5a.1	WBGene00010665	CE18869
K08E3.5a.2	WBGene00010665	CE18869
K08E3.5a.3	WBGene00010665	CE18869
K08E3.5b	WBGene00010665	CE18870
K08E3.5c	WBGene00010665	CE18871
K08E3.5d	WBGene00010665	CE29431
K08E3.5e	WBGene00010665	CE33804
K08E3.5f	WBGene00010665	CE37125
K08E7.1.1	WBGene00010671	CE11920
K08E7.1.2	WBGene00010671	CE11920
K10D11.1	WBGene00010745	CE35589
K11B4.1	WBGene00010766	CE29597
LLC1.3a	WBGene00010794	CE31971
LLC1.3b	WBGene00010794	CE44593
M05B5.2.1	WBGene00010870	CE31044
M05B5.2.2	WBGene00010870	CE31044
M7.5	WBGene00010882	CE18887
M142.6a	WBGene00010923	CE45978
M142.6b	WBGene00010923	CE46027
M142.6c	WBGene00010923	CE46406
R03D7.4	WBGene00010990	CE01611
R07E5.2	WBGene00011110	CE00657
R10H10.7	WBGene00011225	CE41442
R11A5.4a.1	WBGene00011232	CE12728
R11A5.4a.2	WBGene00011232	CE12728
R11A5.4b.1	WBGene00011232	CE36358
R11A5.4b.2	WBGene00011232	CE36358
R11A5.4c.1	WBGene00011232	CE36359
R11A5.4c.2	WBGene00011232	CE36359
R11A5.4c.3	WBGene00011232	CE36359
R11A5.4d.1	WBGene00011232	CE36360
R11A5.4d.2	WBGene00011232	CE36360
R11A5.4d.3	WBGene00011232	CE36360
R11A5.4d.4	WBGene00011232	CE36360
R11A5.4d.5	WBGene00011232	CE36360
R53.4	WBGene00011273	CE03574
R166.5a	WBGene00011304	CE40867
R166.5b	WBGene00011304	CE40868
T03D8.3	WBGene00011392	CE18921
T05A1.5a	WBGene00011456	CE39275
T05A1.5b	WBGene00011456	CE39276
T06D8.6.1	WBGene00011527	CE02327
T06D8.6.2	WBGene00011527	CE02327
T06G6.4	WBGene00011546	CE46469
T09A5.8	WBGene00011636	CE01089
T12D8.2	WBGene00011730	CE16399
T19B10.2.1	WBGene00011831	CE16413
T19B10.2.2	WBGene00011831	CE16413
T20G5.1	WBGene00011867	CE00480
T21B10.1	WBGene00011883	CE03683
T21H8.1a.1	WBGene00011904	CE37412
T21H8.1a.2	WBGene00011904	CE37412
T21H8.1b.1	WBGene00011904	CE41339
T21H8.1b.2	WBGene00011904	CE41339
T25E12.4a	WBGene00012019	CE42484
T25E12.4b	WBGene00012019	CE18283
T25E12.4c	WBGene00012019	CE42507
T25E12.4d	WBGene00012019	CE46242
T25E12.4e	WBGene00012019	CE47100
T25E12.4f	WBGene00012019	CE47405
T27E9.2	WBGene00012094	CE14265
T28A8.6	WBGene00012112	CE18977
T28D6.4	WBGene00012124	CE16523
T28F3.6	WBGene00012132	CE20116
W04G3.2	WBGene00012256	CE03786
W08D2.3a	WBGene00012340	CE49889
W08D2.3c	WBGene00012340	CE43851
W09C5.8	WBGene00012354	CE20171
W09D10.3	WBGene00012361	CE16564
W09H1.5	WBGene00012375	CE16575
Y17G7B.2a	WBGene00012458	CE19035
Y17G7B.2b	WBGene00012458	CE20199
Y17G7B.2c	WBGene00012458	CE21379
Y37D8A.12a	WBGene00012552	CE20216
Y37D8A.12b	WBGene00012552	CE28421
Y37D8A.14	WBGene00012553	CE20218
Y37D8A.18	WBGene00012556	CE20222
Y38H6C.3	WBGene00012616	CE43174
Y39B6A.3a	WBGene00012666	CE21678
Y39B6A.3b	WBGene00012666	CE41043
Y40B1A.4	WBGene00012735	CE42686
Y41C4A.11	WBGene00012757	CE20251
Y43C5A.3	WBGene00012783	CE19152
Y43F4B.7	WBGene00012804	CE30839
Y43F8B.12	WBGene00012822	CE44267
Y46G5A.20	WBGene00012910	CE24293
Y47D3A.15	WBGene00012928	CE22044
Y47D3A.16	WBGene00012929	CE46969
Y47D3A.29a	WBGene00012936	CE32262
Y47D3A.29b	WBGene00012936	CE44057
Y47H9C.1	WBGene00012947	CE20262
Y48E1B.1	WBGene00013000	CE14854
Y52B11A.9	WBGene00013128	CE20297
Y53F4B.23	WBGene00013169	CE48759
Y54E5A.7a	WBGene00013202	CE20318
Y54E5A.7b	WBGene00013202	CE45898
Y54E5A.7c	WBGene00013202	CE45949
Y54E5A.7d	WBGene00013202	CE46000
Y54G9A.6	WBGene00013209	CE19233
Y54G11A.8a	WBGene00013217	CE22480
Y54G11A.8b	WBGene00013217	CE35682
Y56A3A.19	WBGene00013237	CE22587
Y57A10A.19	WBGene00013260	CE25503
Y57A10A.20	WBGene00013261	CE43373
Y57A10C.7	WBGene00013285	CE35690
Y57G11C.12a.1	WBGene00013308	CE41286
Y57G11C.12a.2	WBGene00013308	CE41286
Y57G11C.12b.1	WBGene00013308	CE14948
Y57G11C.12b.2	WBGene00013308	CE14948
Y57G11C.12b.3	WBGene00013308	CE14948
Y57G11C.12b.4	WBGene00013308	CE14948
Y57G11C.12b.5	WBGene00013308	CE14948
Y57G11C.17a	WBGene00013312	CE39446
Y66A7A.1	WBGene00013421	CE46737
Y75B8A.13	WBGene00013549	CE41484
Y75B8A.33	WBGene00013563	CE40669
Y76A2B.3	WBGene00013575	CE19275
Y80D3A.5	WBGene00013585	CE36516
Y87G2A.3a	WBGene00013595	CE42796
Y87G2A.3b	WBGene00013595	CE47833
Y87G2A.8a.1	WBGene00013597	CE24687
Y87G2A.8a.2	WBGene00013597	CE24687
Y87G2A.8a.3	WBGene00013597	CE24687
Y87G2A.8b	WBGene00013597	CE36253
Y116A8C.17	WBGene00013794	CE23326
ZK265.1a	WBGene00013955	CE37865
ZK265.1b	WBGene00013955	CE37866
ZK384.2	WBGene00013972	CE16723
ZK792.8	WBGene00014080	CE24740
ZK809.3	WBGene00014086	CE03831
ZK896.7	WBGene00014138	CE43796
B0228.5a	WBGene00015062	CE01745
B0228.5b	WBGene00015062	CE34629
B0261.4a	WBGene00015092	CE39547
B0261.4b	WBGene00015092	CE39548
B0303.9	WBGene00015130	CE00539
B0496.8	WBGene00015217	CE06720
B0511.6	WBGene00015232	CE26853
B0546.3a	WBGene00015250	CE48698
B0546.3b	WBGene00015250	CE48872
B0546.3c	WBGene00015250	CE49022
B0554.6	WBGene00015259	CE07778
C01F1.1	WBGene00015296	CE06742
C01F1.2	WBGene00015297	CE06743
C03H5.3	WBGene00015405	CE07896
C06A5.1	WBGene00015499	CE45602
C06E1.10	WBGene00015525	CE29563
C06E7.1a	WBGene00015538	CE03957
C06G1.4	WBGene00015547	CE03967
C09B7.2.1	WBGene00015621	CE42986
C09B7.2.2	WBGene00015621	CE42986
C25H3.6a	WBGene00016115	CE45032
C25H3.6b	WBGene00016115	CE44942
C25H3.6c	WBGene00016115	CE36525
C25H3.9a	WBGene00016118	CE44829
C25H3.9b	WBGene00016118	CE44991
C26B2.2	WBGene00016125	CE04088
C26B9.3	WBGene00016133	CE29187
C27F2.5	WBGene00016167	CE26875
C29F9.1	WBGene00016216	CE08449
C29F9.2	WBGene00016217	CE08450
C31B8.4	WBGene00016281	CE08484
C31H2.1a	WBGene00016292	CE29687
C31H2.1b	WBGene00016292	CE30886
C32D5.5	WBGene00016313	CE01845
C33F10.12	WBGene00016358	CE04144
C33H5.18a	WBGene00016384	CE04161
C33H5.18b	WBGene00016384	CE26907
C35A11.3	WBGene00016430	CE08582
C39F7.2a	WBGene00016539	CE27581
C39F7.2b	WBGene00016539	CE42345
C42C1.3a	WBGene00016581	CE16909
C42C1.3b	WBGene00016581	CE48160
C46G7.2	WBGene00016722	CE08778
C48E7.2.1	WBGene00016750	CE08817
C48E7.2.2	WBGene00016750	CE08817
C50F7.10	WBGene00016848	CE04248
C56G2.1a	WBGene00016977	CE24866
C56G2.1b	WBGene00016977	CE30637
CD4.4	WBGene00016990	CE16952
D1069.3a	WBGene00017037	CE17615
D1069.3b	WBGene00017037	CE36992
E02H9.5	WBGene00017103	CE09122
E03H12.5	WBGene00017112	CE09144
E04A4.7.1	WBGene00017121	CE16968
E04A4.7.2	WBGene00017121	CE16968
E04A4.7.3	WBGene00017121	CE16968
E04F6.3	WBGene00017123	CE01215
F08B4.7	WBGene00017238	CE09232
F08C6.6	WBGene00017244	CE27925
F08F8.1	WBGene00017267	CE02597
F08F8.5	WBGene00017270	CE02601
F09F7.5a.1	WBGene00017302	CE01237
F09F7.5a.2	WBGene00017302	CE01237
F09F7.5b	WBGene00017302	CE29259
F09F7.5c.1	WBGene00017302	CE29260
F09F7.5c.2	WBGene00017302	CE29260
F09G8.3	WBGene00017319	CE24890
F11G11.13	WBGene00017388	CE09355
F13B6.1	WBGene00017416	CE16973
F14H12.4a	WBGene00017472	CE39916
F14H12.4b	WBGene00017472	CE39917
F15E6.1	WBGene00017482	CE48653
F16H11.3	WBGene00017532	CE04398
F21H12.1	WBGene00017683	CE32634
F22A3.1a	WBGene00017687	CE34001
F22A3.1b	WBGene00017687	CE41797
F22D3.5	WBGene00017701	CE39922
F23F12.3	WBGene00017751	CE45155
F25G6.2	WBGene00017797	CE30764
F28B3.5a	WBGene00017886	CE28826
F28B3.5b	WBGene00017886	CE33383
F28B3.9	WBGene00017888	CE37364
F28B12.3.1	WBGene00017895	CE02704
F28B12.3.2	WBGene00017895	CE02704
F29C4.2	WBGene00017926	CE17720
F29C4.7a.1	WBGene00017929	CE17724
F29C4.7a.2	WBGene00017929	CE17724
F29C4.7b.1	WBGene00017929	CE31493
F29C4.7b.2	WBGene00017929	CE31493
F29C4.7c	WBGene00017929	CE37226
F33D4.5	WBGene00017997	CE29308
F35D2.3	WBGene00018041	CE31804
F37C4.4a	WBGene00018144	CE17047
F37C4.4b.1	WBGene00018144	CE31505
F37C4.4b.2	WBGene00018144	CE31505
F37C4.4c	WBGene00018144	CE48994
F41A4.1	WBGene00018256	CE37517
F41E6.4a	WBGene00018285	CE41239
F41E6.4b	WBGene00018285	CE41240
F41E6.4c	WBGene00018285	CE37912
F41E6.13a	WBGene00018294	CE10268
F41E6.13b	WBGene00018294	CE30784
F42A9.5	WBGene00018334	CE41900
F43E2.7a	WBGene00018395	CE41652
F43E2.7b	WBGene00018395	CE32664
F49F1.12	WBGene00018652	CE41656
F52C6.2	WBGene00018659	CE44828
F53H1.3a	WBGene00018777	CE31538
F53H1.3b	WBGene00018777	CE48747
F54A5.3a	WBGene00018788	CE30804
F54A5.3b	WBGene00018788	CE20862
F54A5.3c	WBGene00018788	CE20863
F54A5.3d	WBGene00018788	CE29391
F56D2.1	WBGene00018963	CE11226
F57B10.3a	WBGene00019001	CE11302
F57B10.3b.1	WBGene00019001	CE33113
F57B10.3b.2	WBGene00019001	CE33113
F57B10.3b.3	WBGene00019001	CE33113
F58F9.7.1	WBGene00019060	CE07304
F58F9.7.2	WBGene00019060	CE07304
F58F9.7.3	WBGene00019060	CE07304
F59A3.3	WBGene00019076	CE11420
F59E12.10	WBGene00019125	CE11536
H04M03.4	WBGene00019154	CE38614
H06H21.8a	WBGene00019164	CE31705
H06H21.8b	WBGene00019164	CE17966
K02G10.3.1	WBGene00019345	CE31029
K02G10.3.2	WBGene00019345	CE31029
K04G7.4a.1	WBGene00019401	CE01361
K04G7.4a.2	WBGene00019401	CE01361
K04G7.4b	WBGene00019401	CE31031
K07H8.1	WBGene00019503	CE18021
K07H8.8	WBGene00019508	CE18028
K08D10.7.1	WBGene00019530	CE07359
K08D10.7.2	WBGene00019530	CE07359
K10B4.3	WBGene00019615	CE35995
K10D2.2	WBGene00019628	CE27429
K10D2.3	WBGene00019629	CE02015
K11D12.9	WBGene00019649	CE29517
K12H4.5	WBGene00019680	CE00270
M03F4.7a	WBGene00019760	CE12368
M03F4.7b	WBGene00019760	CE34060
M57.2a.1	WBGene00019778	CE19541
M57.2a.2	WBGene00019778	CE19541
M57.2b	WBGene00019778	CE48575
R07E4.3	WBGene00019937	CE04818
R08E3.3a	WBGene00019959	CE33809
R08E3.3b	WBGene00019959	CE35751
R11E3.4	WBGene00020006	CE48647
R12B2.6	WBGene00020020	CE30109
R12E2.2	WBGene00020031	CE28764
R144.4a	WBGene00020094	CE34587
R144.4b	WBGene00020094	CE34588
T01A4.1a	WBGene00020131	CE33582
T01A4.1b	WBGene00020131	CE25977
T01A4.1c	WBGene00020131	CE33583
T01A4.1d	WBGene00020131	CE43478
T01C8.1a	WBGene00020142	CE31222
T01C8.1b	WBGene00020142	CE31223
T01C8.1c	WBGene00020142	CE07458
T02H6.11.1	WBGene00020181	CE21147
T02H6.11.2	WBGene00020181	CE21147
T05H4.12.1	WBGene00020275	CE13291
T05H4.12.2	WBGene00020275	CE13291
T05H4.12.3	WBGene00020275	CE13291
T07A9.8	WBGene00020296	CE17217
T10E9.7a	WBGene00020417	CE37406
T10E9.7b	WBGene00020417	CE33179
T11F1.8	WBGene00020432	CE42699
T12E12.1	WBGene00020462	CE31725
T20H4.5	WBGene00020636	CE00832
T21D12.9a.1	WBGene00020649	CE28415
T21D12.9a.2	WBGene00020649	CE28415
T21D12.9c.1	WBGene00020649	CE28417
T21D12.9c.2	WBGene00020649	CE28417
T22B11.5a	WBGene00020679	CE28486
T22B11.5b.1	WBGene00020679	CE48823
T22B11.5b.2	WBGene00020679	CE48823
T22H9.2a	WBGene00020706	CE20100
T22H9.2b	WBGene00020706	CE33327
T24C4.1	WBGene00020757	CE19592
T27F7.1.1	WBGene00020866	CE27211
T27F7.1.2	WBGene00020866	CE27211
T27F7.1.3	WBGene00020866	CE27211
T27F7.3	WBGene00020868	CE27214
W01B11.3.1	WBGene00020915	CE18307
W01B11.3.2	WBGene00020915	CE18307
W03G1.5	WBGene00021011	CE17283
W03G1.8	WBGene00021013	CE17286
W06B11.3	WBGene00021060	CE31254
W06E11.4	WBGene00021063	CE30118
W07E6.1	WBGene00021073	CE28259
Y6D11A.2	WBGene00021170	CE30060
Y20F4.2	WBGene00021237	CE47164
Y38C1AA.3a	WBGene00021395	CE27609
Y38C1AA.3b	WBGene00021395	CE41520
Y39F10C.1	WBGene00021457	CE45702
Y39G10AR.8	WBGene00021466	CE27254
Y39H10A.6	WBGene00021482	CE47927
Y40B10A.1a	WBGene00021486	CE26077
Y40B10A.1b	WBGene00021486	CE39188
Y42G9A.4a	WBGene00021534	CE29110
Y42G9A.4b	WBGene00021534	CE37427
Y42G9A.4c	WBGene00021534	CE37428
Y42G9A.4d	WBGene00021534	CE37569
Y43H11AL.2	WBGene00021546	CE32969
Y45G12B.1a	WBGene00021562	CE21933
Y45G12B.1b	WBGene00021562	CE42226
Y45G12B.1c	WBGene00021562	CE33341
Y46H3C.6	WBGene00021606	CE35806
Y47G6A.18	WBGene00021644	CE22101
Y48G1A.4	WBGene00021660	CE27000
Y53G8AR.3a	WBGene00021811	CE25424
Y53G8AR.3b	WBGene00021811	CE46416
Y54E10BR.4	WBGene00021843	CE27481
Y55F3AM.3a	WBGene00021921	CE29126
Y55F3AM.3b	WBGene00021921	CE25485
Y55F3AM.3c.1	WBGene00021921	CE31656
Y55F3AM.3c.2	WBGene00021921	CE31656
Y55F3AM.4a	WBGene00021922	CE25486
Y55F3AM.4b	WBGene00021922	CE48976
Y65B4A.3	WBGene00022027	CE22731
Y65B4BR.5a	WBGene00022042	CE22740
Y65B4BR.5b	WBGene00022042	CE33239
Y65B4BR.5c	WBGene00022042	CE49175
Y65B4BR.5d	WBGene00022042	CE49454
Y69A2AR.19a	WBGene00022090	CE46177
Y69A2AR.19b	WBGene00022090	CE48754
Y71G12B.4	WBGene00022144	CE26253
Y71G12B.12a.1	WBGene00022152	CE43967
Y71G12B.12a.2	WBGene00022152	CE43967
Y71G12B.12b	WBGene00022152	CE39066
Y71G12B.12c.1	WBGene00022152	CE39065
Y71G12B.12c.2	WBGene00022152	CE39065
Y71H2AM.5.1	WBGene00022170	CE22939
Y71H2AM.5.2	WBGene00022170	CE22939
Y71H2AR.2	WBGene00022189	CE22930
Y73C8C.9	WBGene00022266	CE20365
Y77E11A.7a	WBGene00022310	CE34430
Y77E11A.7b	WBGene00022310	CE36902
Y77E11A.7c	WBGene00022310	CE37300
Y77E11A.7d	WBGene00022310	CE49078
Y77E11A.7e	WBGene00022310	CE49095
Y77E11A.7f	WBGene00022310	CE48666
Y77E11A.7g	WBGene00022310	CE48851
Y77E11A.7h	WBGene00022310	CE49018
Y77E11A.7i	WBGene00022310	CE48625
Y77E11A.7j	WBGene00022310	CE48792
Y77E11A.7k	WBGene00022310	CE48979
Y77E11A.7l	WBGene00022310	CE48535
Y119C1B.8a	WBGene00022473	CE44037
Y119C1B.8b	WBGene00022473	CE33207
ZC132.3	WBGene00022522	CE15040
ZC250.3	WBGene00022577	CE36059
ZK6.10	WBGene00022644	CE29161
ZK686.2	WBGene00022792	CE34464
ZK1127.5	WBGene00022852	CE32083
ZK1193.5a	WBGene00022861	CE33746
ZK1193.5b	WBGene00022861	CE33747
ZK1193.5c	WBGene00022861	CE33748
ZK662.4.1	WBGene00023497	CE15381
ZK662.4.2	WBGene00023497	CE15381
B0511.8.1	WBGene00044321	CE28880
B0511.8.2	WBGene00044321	CE28880
T22B11.2	WBGene00044620	CE46509
T23F2.1.1	WBGene00044623	CE28488
T23F2.1.2	WBGene00044623	CE28488
