# Supplementary material for: Screening lifespan-extending drugs in Caenorhabditis elegans via label propagation on drug-protein networks
Source: BMC Syst Biol. 2016 Dec 23;10(Suppl 4):131. doi: 10.1186/s12918-016-0362-4 (PMC5260106; doi:10.1186/s12918-016-0362-4)
Supplement: Additional file 5 — The drug-disease bipartite network used in the paper, which includes 18,317 drug-protein interactions between 813 unique drugs and 3,660 unique proteins. (XLSX 440 kb) [file 12918_2016_362_MOESM5_ESM.xlsx]

## Sheet: W
CID000000011	R05D7.4	0.252
CID000000011	K07C5.5	0.252
CID000000011	K04A8.5	0.252
CID000000011	K02F3.6	0.252
CID000000011	C45B11.6	0.252
CID000000011	B0464.9	0.252
CID000000011	C37H5.3a	0.252
CID000000011	C25A1.12	0.252
CID000000011	C37H5.2	0.252
CID000000011	F54F3.3	0.252
CID000000011	F01G10.7	0.252
CID000000011	F46B6.8	0.252
CID000000011	F32B4.6	0.252
CID000000011	R11G11.14	0.252
CID000000011	W01A11.1	0.252
CID000000011	Y55F3AM.10	0.252
CID000000011	Y50E8A.7	0.252
CID000000011	ZK6.7a	0.252
CID000000011	Y57E12B.3	0.252
CID000000049	K02A4.1	0.977
CID000000049	Y71G12B.10	0.66
CID000000049	Y44A6D.5	0.977
CID000000051	C06H2.3	0.758
CID000000051	C14B1.10.1	0.794
CID000000051	C14E2.2	0.968
CID000000051	C14F11.1a	0.971
CID000000051	C17G10.1.1	0.681
CID000000051	C31C9.2.2	0.968
CID000000051	C34F6.8.1	0.981
CID000000051	C44E4.3	0.971
CID000000051	D2089.5	0.975
CID000000051	F22E12.4a.2	0.834
CID000000051	F29B9.4a.2	0.868
CID000000051	F42G2.7	0.703
CID000000051	F49E10.5	0.749
CID000000051	F59B8.2.3	0.981
CID000000051	K04D7.3	0.973
CID000000051	M05D6.7	0.974
CID000000051	T01B11.2a.1	0.7
CID000000051	T01C8.4	0.968
CID000000051	T01C8.5	0.968
CID000000051	T09B4.8	0.656
CID000000051	T26A5.5a	0.748
CID000000051	W07E11.1	0.997
CID000000051	Y105C5B.9	0.847
CID000000051	Y48B6A.11	0.754
CID000000051	Y71G12B.10	0.656
CID000000051	ZK550.5	0.969
CID000000051	ZK550.6.2	0.976
CID000000051	ZK829.4.3	0.989
CID000000070	C04C3.3.2	0.589
CID000000070	F27D4.5	0.984
CID000000070	K02A4.1	0.978
CID000000070	T05H10.6b	0.485
CID000000070	Y39E4A.3b	0.976
CID000000070	Y43F4A.4	0.771
CID000000070	Y44A6D.5	0.978
CID000000086	K06A4.5	0.983
CID000000096	F25B4.6	0.959
CID000000096	K10C2.4.2	0.989
CID000000096	ZK688.3.2	0.734
CID000000119	C05D2.4b	0.393
CID000000119	B0222.4	0.583
CID000000119	C05D2.3	0.393
CID000000119	C09G9.4	0.393
CID000000119	D1054.13b	0.341
CID000000119	K01C8.3b	0.393
CID000000119	Y104H12D.3	0.583
CID000000119	Y37D8A.23a	0.989
CID000000119	Y41G9A.4b	0.951
CID000000119	Y66H1B.4	0.583
CID000000119	ZK829.2	0.393
CID000000119	F07B10.6	0.405
CID000000119	B0250.5	0.311
CID000000119	B0019.1	0.342
CID000000119	B0218.1a.3	0.228
CID000000119	B0218.2.2	0.228
CID000000119	B0286.6	0.154
CID000000119	B0454.6	0.449
CID000000119	B0513.5	0.359
CID000000119	C05D2.10b	0.53
CID000000119	C01G6.8a	0.417
CID000000119	C04F5.3	0.7
CID000000119	C03G6.16	0.405
CID000000119	F07B10.5	0.67
CID000000119	C09E8.1a	0.333
CID000000119	C07G1.1	0.189
CID000000119	C16A3.10a.1	0.479
CID000000119	C18A3.6a	0.903
CID000000119	C25E10.3b	0.405
CID000000119	F01F1.6.1	0.957
CID000000119	C49C3.1	0.333
CID000000119	C43G2.5	0.189
CID000000119	C51E3.4	0.405
CID000000119	C50D2.2	0.449
CID000000119	C51E3.3	0.405
CID000000119	C51E3.1	0.405
CID000000119	C51E3.2	0.405
CID000000119	C55C2.5a	0.392
CID000000119	C51E3.5	0.405
CID000000119	C54D1.4	0.242
CID000000119	D1073.1b	0.462
CID000000119	R13A1.2	0.392
CID000000119	F10E7.9	0.392
CID000000119	F07C3.7	0.392
CID000000119	F11H8.2	0.255
CID000000119	F20A1.3	0.405
CID000000119	F13D12.7.1	0.903
CID000000119	F13D12.4a.2	0.242
CID000000119	F15B9.5	0.154
CID000000119	F28F9.4	0.392
CID000000119	F25E5.4	0.154
CID000000119	F23F1.6	0.449
CID000000119	F25E5.3	0.154
CID000000119	F25E5.10	0.154
CID000000119	F25E5.16a	0.154
CID000000119	F25E5.7	0.154
CID000000119	F27D9.1c	0.9
CID000000119	F27C8.1	0.392
CID000000119	F53F8.2	0.405
CID000000119	F31D4.6	0.154
CID000000119	F31E8.2b	0.904
CID000000119	F38H4.5	0.282
CID000000119	F36H1.6	0.242
CID000000119	F42G9.5a	0.54
CID000000119	F42G9.7	0.907
CID000000119	F45H10.1.1	0.662
CID000000119	F48A9.3	0.154
CID000000119	F52H2.2	0.392
CID000000119	F55H12.1	0.333
CID000000119	F54D8.3a.2	0.93
CID000000119	F54D12.3	0.392
CID000000119	F56F4.3	0.479
CID000000119	F56A8.7a	0.906
CID000000119	F56D12.1a	0.266
CID000000119	K02A2.3	0.392
CID000000119	F58H7.2	0.228
CID000000119	H16O14.1	0.392
CID000000119	H35N03.1	0.351
CID000000119	K02G10.8	0.9
CID000000119	K04F1.15	0.93
CID000000119	K04D7.3	0.975
CID000000119	K07B1.1	0.154
CID000000119	M01G5.5	0.333
CID000000119	M01B2.9	0.405
CID000000119	M01B2.7	0.405
CID000000119	T01B11.2a.1	0.442
CID000000119	T08B1.3	0.242
CID000000119	T05H4.13c.1	0.921
CID000000119	T03F7.1.1	0.479
CID000000119	T04B8.5a	0.392
CID000000119	T20G5.6.2	0.972
CID000000119	T13A10.10	0.392
CID000000119	T10A3.1a	0.9
CID000000119	T09B4.8	0.462
CID000000119	T11F9.4a	0.392
CID000000119	T10H9.4	0.9
CID000000119	T13B5.1.2	0.479
CID000000119	T19B10.10	0.405
CID000000119	T25B6.7	0.329
CID000000119	T21F4.1	0.381
CID000000119	T21C12.1a	0.494
CID000000119	T21E12.3	0.154
CID000000119	T22B7.3	0.282
CID000000119	T23G5.5	0.307
CID000000119	T26E4.14	0.405
CID000000119	T26E4.15	0.405
CID000000119	W03G9.1.2	0.333
CID000000119	ZC482.5	0.657
CID000000119	Y46G5A.26a	0.272
CID000000119	Y37A1C.1c	0.392
CID000000119	Y32F6A.2	0.33
CID000000119	Y22F5A.3b	0.9
CID000000119	Y45G12B.3	0.332
CID000000119	Y41C4A.2	0.228
CID000000119	Y38F1A.6.1	0.364
CID000000119	Y41D4A.6	0.188
CID000000119	Y43D4A.1	0.333
CID000000119	ZC482.1	0.408
CID000000119	Y56A3A.12a.1	0.228
CID000000119	Y46G5A.30	0.333
CID000000119	Y54E10BR.7	0.223
CID000000119	Y53F4B.12	0.449
CID000000119	Y53H1C.1a	0.392
CID000000119	Y53F4B.18	0.475
CID000000119	Y62E10A.4	0.405
CID000000119	Y56A3A.5	0.228
CID000000119	Y69F12A.2a.1	0.952
CID000000119	Y73E7A.4	0.9
CID000000119	Y75B7AL.3	0.904
CID000000119	ZK829.10	0.333
CID000000119	ZK1010.9	0.333
CID000000119	ZC581.6	0.154
CID000000119	ZK180.1	0.529
CID000000119	ZK1307.1a	0.282
CID000000119	ZK546.15	0.189
CID000000119	ZK829.4.3	0.376
CID000000126	F54D8.3a.2	0.179
CID000000126	F45H10.1.1	0.6
CID000000126	K04F1.15	0.179
CID000000135	R07B7.4b	0.479
CID000000135	K07B1.2	0.506
CID000000135	R07B7.5	0.479
CID000000171	Y39B6A.35	0.596
CID000000171	ZK829.6	0.634
CID000000178	C09G4.2c	0.195
CID000000178	C06G3.7	0.353
CID000000178	C34B7.4	0.41
CID000000178	C46F11.2a	0.655
CID000000178	F55A8.2a.2	0.195
CID000000178	M110.7	0.195
CID000000178	M03C11.4	0.655
CID000000178	K03D10.3	0.317
CID000000178	LLC1.3.1	0.236
CID000000178	R07E4.6c	0.195
CID000000178	R07B5.8b.2	0.41
CID000000178	R07B5.9	0.283
CID000000178	T20G5.5	0.195
CID000000178	VC5.4	0.41
CID000000178	Y22D7AR.10	0.283
CID000000178	ZK637.10	0.353
CID000000178	ZK370.4b	0.195
CID000000187	C48D1.3	0.95
CID000000187	C31H5.3b	0.913
CID000000187	F55F3.2a	0.542
CID000000187	E01G6.3	0.542
CID000000187	F18G5.4	0.927
CID000000187	F27B3.2	0.927
CID000000187	R173.3	0.611
CID000000187	Y48B6A.8	0.978
CID000000187	Y48B6A.7	0.789
CID000000187	W09B12.1.1	0.757
CID000000187	Y40H4A.1b.2	0.982
CID000000187	Y44E3A.2	0.788
CID000000187	Y71H2AM.13.1	0.542
CID000000190	B0222.9	0.569
CID000000190	B0228.7.2	0.986
CID000000190	C06G3.5a	0.848
CID000000190	C34F11.3c	0.6
CID000000190	C44B7.12	0.767
CID000000190	F15E6.6	0.569
CID000000190	F55B11.1	0.569
CID000000190	H14E04.2c	0.665
CID000000190	K02D7.1	0.962
CID000000190	T19B4.3.2	0.988
CID000000203	C10C5.5	0.437
CID000000203	C06A6.4b	0.437
CID000000203	C10C5.4	0.437
CID000000203	C10C5.3	0.437
CID000000203	C44E12.1	0.437
CID000000203	R11H6.1.2	0.437
CID000000203	Y71H2AM.11	0.437
CID000000222	Y38C1AA.3a	0.578
CID000000222	F17E5.1a	0.327
CID000000222	F49E11.3	0.645
CID000000242	B0464.9	0.233
CID000000242	C25A1.12	0.233
CID000000242	C36A4.9a.2	0.507
CID000000242	C37H5.2	0.233
CID000000242	C37H5.3a	0.233
CID000000242	C45B11.6	0.233
CID000000242	F01G10.7	0.233
CID000000242	F32B4.6	0.233
CID000000242	F46B6.8	0.233
CID000000242	F54F3.3	0.233
CID000000242	K02F3.6	0.233
CID000000242	K03A1.5	0.507
CID000000242	K04A8.5	0.233
CID000000242	K07C5.5	0.233
CID000000242	R05D7.4	0.233
CID000000242	R11G11.14	0.233
CID000000242	W01A11.1	0.233
CID000000242	Y50E8A.7	0.233
CID000000242	Y55F3AM.10	0.233
CID000000242	Y57E12B.3	0.233
CID000000242	ZK6.7a	0.233
CID000000249	F36H1.6	0.359
CID000000249	F13D12.4a.2	0.359
CID000000249	C54D1.4	0.438
CID000000249	F01F1.6.1	0.964
CID000000249	F45H10.1.1	0.359
CID000000249	F42G9.5a	0.569
CID000000249	F56D12.1a	0.359
CID000000249	F54D8.3a.2	0.438
CID000000249	K04F1.15	0.438
CID000000249	T05H4.13c.1	0.359
CID000000249	T08B1.3	0.359
CID000000249	Y69F12A.2a.1	0.569
CID000000254	C16C10.10	0.481
CID000000254	D2030.5	0.481
CID000000271	ZC101.2e	0.761
CID000000271	K10D2.3	0.537
CID000000271	C02F4.2c	0.982
CID000000271	B0348.4b	0.975
CID000000271	B0365.3.2	0.265
CID000000283	B0286.3	0.802
CID000000283	B0365.1	0.52
CID000000283	C01G10.7	0.506
CID000000283	C01G6.6a.1	0.546
CID000000283	C01H6.6	0.374
CID000000283	C16C10.10	0.383
CID000000283	C17C3.1a	0.525
CID000000283	C17C3.3	0.525
CID000000283	C29F3.1	0.927
CID000000283	C31C9.2.2	0.453
CID000000283	C33D12.2	0.374
CID000000283	C37H5.13a	0.525
CID000000283	C52D10.12.1	0.374
CID000000283	D1005.1.1	0.52
CID000000283	D2021.4a	0.525
CID000000283	D2030.5	0.369
CID000000283	F25E2.3	0.525
CID000000283	F32D1.5.2	0.501
CID000000283	F33H1.2.1	0.418
CID000000283	F35B12.2	0.151
CID000000283	F38B6.4	0.828
CID000000283	F38E11.3	0.569
CID000000283	F49E10.5	0.774
CID000000283	F55A12.4a	0.151
CID000000283	K09H11.1	0.352
CID000000283	K10B3.7.2	0.418
CID000000283	K10B3.8.1	0.418
CID000000283	K10D2.6.1	0.546
CID000000283	K12D12.1	0.332
CID000000283	M110.7	0.445
CID000000283	R04E5.2	0.374
CID000000283	R05D3.1	0.332
CID000000283	R05D3.12a	0.318
CID000000283	R13G10.4	0.374
CID000000283	R186.4	0.654
CID000000283	T06H11.4	0.646
CID000000283	T08B2.7a	0.927
CID000000283	T09F3.3.2	0.418
CID000000283	T20G5.2.2	0.474
CID000000283	T22D1.3a	0.62
CID000000283	T28F3.5	0.57
CID000000283	W09B6.1a.2	0.627
CID000000283	Y87G2A.2	0.525
CID000000283	ZK1127.7	0.332
CID000000283	ZK370.4b	0.445
CID000000283	ZK370.5.1	0.397
CID000000283	ZK783.2.2	0.665
CID000000289	C16C10.10	0.526
CID000000289	C34G6.2	0.632
CID000000289	D2030.5	0.526
CID000000289	F21C3.2	0.632
CID000000289	B0464.9	0.179
CID000000289	C02C2.1	0.546
CID000000289	C12D8.5	0.351
CID000000289	C16C8.2	0.379
CID000000289	C25A1.12	0.179
CID000000289	C37H5.2	0.179
CID000000289	C37H5.3a	0.179
CID000000289	C45B11.6	0.226
CID000000289	C46A5.4	0.316
CID000000289	D1022.8	0.176
CID000000289	F01G10.7	0.179
CID000000289	F09F3.5	0.314
CID000000289	F21D5.3.2	0.447
CID000000289	F32A5.2a	0.379
CID000000289	F32B4.6	0.179
CID000000289	F46B6.8	0.179
CID000000289	F49E12.1	0.379
CID000000289	F53B3.2	0.522
CID000000289	F54D8.4	0.176
CID000000289	F54E4.4	0.267
CID000000289	F54F3.3	0.179
CID000000289	K02F3.6	0.179
CID000000289	K04A8.5	0.179
CID000000289	K05G3.3	0.183
CID000000289	K07B1.2	0.343
CID000000289	K07C5.5	0.179
CID000000289	K08E3.1	0.595
CID000000289	K09C8.5	0.488
CID000000289	K10B4.1	0.314
CID000000289	R01E6.3a	0.183
CID000000289	R05D7.4	0.179
CID000000289	R07B7.4b	0.343
CID000000289	R07B7.5	0.343
CID000000289	R08F11.7	0.314
CID000000289	R11G11.14	0.179
CID000000289	R173.1	0.183
CID000000289	T05H4.4	0.259
CID000000289	T05H4.5.2	0.259
CID000000289	T06D8.10	0.316
CID000000289	T28F2.3	0.183
CID000000289	W01A11.1	0.226
CID000000289	Y32B12A.3	0.66
CID000000289	Y40B10A.2	0.66
CID000000289	Y40B10A.6	0.66
CID000000289	Y40B10A.7	0.66
CID000000289	Y44E3B.2	0.265
CID000000289	Y50E8A.7	0.179
CID000000289	Y52B11A.3a	0.259
CID000000289	Y55F3AM.10	0.179
CID000000289	Y57E12B.3	0.179
CID000000289	Y71D11A.3b	0.302
CID000000289	Y73B6BL.1	0.513
CID000000289	ZK430.8	0.379
CID000000289	ZK6.7a	0.179
CID000000289	ZK994.3	0.488
CID000000305	B0285.10	0.557
CID000000305	B0285.8	0.557
CID000000305	B0285.9	0.643
CID000000305	B0395.3.1	0.7
CID000000305	C28D4.2a	0.557
CID000000305	C48D1.3	0.981
CID000000305	C52B9.1a	0.973
CID000000305	E01G6.3	0.61
CID000000305	F09F3.9.1	0.434
CID000000305	F22F7.5	0.557
CID000000305	F52H2.4	0.368
CID000000305	F55F3.2a	0.61
CID000000305	K11D12.4	0.434
CID000000305	R173.3	0.596
CID000000305	T27A10.3a.1	0.557
CID000000305	W01A11.5	0.434
CID000000305	W03F9.4	0.434
CID000000305	W09B12.1.1	0.979
CID000000305	Y44E3A.2	0.979
CID000000305	Y46G5A.17.1	0.434
CID000000305	Y48B6A.7	0.979
CID000000305	Y48B6A.8	0.979
CID000000305	Y48G9A.10	0.434
CID000000305	Y71H2AM.13.1	0.61
CID000000305	ZC416.8b	0.978
CID000000305	ZK822.5a.1	0.368
CID000000311	B0365.1	0.979
CID000000311	C01G10.12	0.221
CID000000311	C05G5.4	0.401
CID000000311	C29F3.1	0.196
CID000000311	C30F12.7	0.947
CID000000311	C34F6.8.1	0.956
CID000000311	C37E2.1.1	0.947
CID000000311	C50F7.4	0.367
CID000000311	D1005.1.1	0.979
CID000000311	F08F8.2	0.571
CID000000311	F13D12.2	0.548
CID000000311	F20H11.3.2	0.97
CID000000311	F23H11.3.1	0.401
CID000000311	F35G12.2.1	0.947
CID000000311	F43G9.1.2	0.961
CID000000311	F46E10.10a	0.708
CID000000311	F47B10.1.1	0.367
CID000000311	F54F2.9	0.221
CID000000311	F54H12.1a	0.988
CID000000311	H14A12.2a	0.554
CID000000311	K02G10.8	0.221
CID000000311	R74.4.2	0.221
CID000000311	T03F6.2	0.221
CID000000311	T08B2.7a	0.196
CID000000311	T19B4.4	0.551
CID000000311	T20F7.6	0.501
CID000000311	T20G5.2.2	0.987
CID000000311	T21B10.2c.1	0.94
CID000000311	T22D1.3a	0.472
CID000000311	T24H10.3	0.221
CID000000311	Y111B2A.8	0.501
CID000000311	Y41G9A.3	0.436
CID000000311	ZK455.1.1	0.968
CID000000312	Y54E10BR.7	0.471
CID000000340	C16C10.10	0.518
CID000000340	D2030.5	0.518
CID000000379	ZC410.7a.1	0.599
CID000000444	C25E10.2	0.256
CID000000473	C32F10.8a.2	0.456
CID000000473	F28H6.3	0.456
CID000000473	F42D1.2.2	0.968
CID000000473	T04F3.1	0.456
CID000000473	R03A10.4a	0.456
CID000000490	T14D7.1	0.683
CID000000490	R151.10.1	0.668
CID000000529	R151.10.1	0.61
CID000000546	C01B10.9	0.322
CID000000546	C27A7.3a	0.322
CID000000546	C27A12.9	0.322
CID000000546	C27A7.1a	0.322
CID000000546	F13H10.5	0.322
CID000000546	F28C6.4a.3	0.322
CID000000546	T03G6.3.1	0.322
CID000000546	Y54E10BR.1	0.322
CID000000546	T22F3.4.1	0.341
CID000000546	D1007.12.1	0.341
CID000000546	B0250.1.1	0.341
CID000000546	B0041.4.1	0.341
CID000000546	C09H10.2.2	0.42
CID000000546	B0336.10.1	0.42
CID000000546	B0303.15	0.341
CID000000546	C09D4.5.4	0.42
CID000000546	C03D6.8.2	0.341
CID000000546	C26F1.9.2	0.42
CID000000546	C14B9.7.1	0.42
CID000000546	C26E6.6	0.341
CID000000546	F53G12.10.3	0.42
CID000000546	F13B10.2a.2	0.341
CID000000546	F07D10.1.2	0.341
CID000000546	D2023.2.3	0.393
CID000000546	F10E7.5	0.341
CID000000546	F10B5.1.1	0.42
CID000000546	F52B5.6.3	0.341
CID000000546	F25H2.10.1	0.341
CID000000546	F13G3.11	0.341
CID000000546	F28C6.7a.2	0.42
CID000000546	K11H12.2.2	0.42
CID000000546	F55D10.2.2	0.341
CID000000546	F54C9.5.1	0.42
CID000000546	F54E7.2.2	0.259
CID000000546	F56B3.8	0.341
CID000000546	JC8.3a.1	0.341
CID000000546	M01F1.2.2	0.341
CID000000546	M28.5.1	0.259
CID000000546	R13A5.8.1	0.42
CID000000546	Y48B6A.2.2	0.42
CID000000546	W09B6.1a.2	0.205
CID000000546	T24B8.1a.1	0.42
CID000000546	T23B12.2	0.341
CID000000546	T28F3.5	0.205
CID000000546	Y48A6B.3.2	0.259
CID000000546	Y24D9A.4a	0.259
CID000000546	W09C5.6a.1	0.42
CID000000546	Y45F10D.12.2	0.42
CID000000546	Y37E3.8a.1	0.42
CID000000546	Y43C5A.6a	0.376
CID000000546	Y48G8AL.8a.2	0.42
CID000000546	Y73B3A.18a	0.259
CID000000546	ZK652.4.2	0.42
CID000000547	C16C10.10	0.291
CID000000547	F56D12.1a	0.255
CID000000547	D2030.5	0.291
CID000000547	C54D1.4	0.255
CID000000547	F01F1.6.1	0.63
CID000000547	E04F6.3	0.253
CID000000547	F13D12.4a.2	0.255
CID000000547	F36H1.6	0.255
CID000000547	F54D8.3a.2	0.364
CID000000547	F42G9.5a	0.511
CID000000547	F53B3.2	0.322
CID000000547	F45H10.1.1	0.263
CID000000547	K04F1.15	0.364
CID000000547	T08B1.3	0.255
CID000000547	T05H4.13c.1	0.255
CID000000547	R166.3	0.253
CID000000547	Y69F12A.2a.1	0.511
CID000000547	Y40B10A.7	0.322
CID000000547	Y32B12A.3	0.322
CID000000547	Y40B10A.6	0.322
CID000000547	Y40B10A.2	0.322
CID000000564	K08E5.3a	0.221
CID000000564	F13G3.11	0.341
CID000000564	C01G6.8a	0.491
CID000000564	B0336.10.1	0.42
CID000000564	B0250.1.1	0.341
CID000000564	B0041.4.1	0.341
CID000000564	B0303.15	0.341
CID000000564	B0286.6	0.267
CID000000564	C17D12.6a	0.221
CID000000564	C06A12.5	0.186
CID000000564	C03D6.8.2	0.341
CID000000564	C08G9.2	0.221
CID000000564	C07G1.1	0.297
CID000000564	C14B9.7.1	0.42
CID000000564	C09D4.5.4	0.42
CID000000564	C09H10.2.2	0.42
CID000000564	F13B9.6	0.221
CID000000564	C43F9.5	0.221
CID000000564	C26E6.6	0.341
CID000000564	C26F1.9.2	0.42
CID000000564	C33F10.7a	0.186
CID000000564	C40H5.4	0.186
CID000000564	C40H5.7	0.221
CID000000564	F13B10.2a.2	0.341
CID000000564	C43G2.5	0.297
CID000000564	D1007.12.1	0.341
CID000000564	F11C7.4	0.221
CID000000564	F02A9.6	0.221
CID000000564	D1073.1b	0.491
CID000000564	F10E7.5	0.341
CID000000564	F07D10.1.2	0.341
CID000000564	F10B5.1.1	0.446
CID000000564	K08D9.3	0.221
CID000000564	F46B3.9	0.221
CID000000564	F25H2.10.1	0.341
CID000000564	F15B9.5	0.267
CID000000564	F16B12.2	0.221
CID000000564	F25E5.7	0.267
CID000000564	F25E5.10	0.267
CID000000564	F25E5.4	0.267
CID000000564	F25E5.16a	0.267
CID000000564	F25E5.3	0.267
CID000000564	F46B3.14	0.221
CID000000564	F31D4.6	0.267
CID000000564	F28C6.7a.2	0.42
CID000000564	F31A9.3a	0.221
CID000000564	F35D2.3	0.221
CID000000564	F38B2.3	0.221
CID000000564	K07E12.1a.1	0.221
CID000000564	F55G1.13	0.221
CID000000564	F53G12.10.3	0.42
CID000000564	F47C12.1	0.221
CID000000564	F46E10.11	0.221
CID000000564	F46H5.8	0.186
CID000000564	F52B5.6.3	0.341
CID000000564	F48A9.3	0.267
CID000000564	F55D10.2.2	0.341
CID000000564	F54C9.5.1	0.42
CID000000564	F54E7.2.2	0.259
CID000000564	K07D8.1	0.221
CID000000564	F56H11.1c	0.221
CID000000564	F55H12.3	0.221
CID000000564	F56B3.8	0.341
CID000000564	F58E6.3	0.221
CID000000564	K07B1.1	0.267
CID000000564	JC8.3a.1	0.341
CID000000564	H30A04.1b.2	0.221
CID000000564	K04H4.2c.1	0.221
CID000000564	Y48B6A.2.2	0.42
CID000000564	R05G6.9	0.221
CID000000564	K11H12.2.2	0.42
CID000000564	M01F1.2.2	0.341
CID000000564	R02F11.1	0.221
CID000000564	M05D6.4	0.186
CID000000564	M28.6	0.186
CID000000564	M142.2.2	0.221
CID000000564	M28.5.1	0.259
CID000000564	R107.8	0.221
CID000000564	R13A5.8.1	0.42
CID000000564	T06E6.10	0.221
CID000000564	T10E10.4	0.221
CID000000564	Y48A6B.3.2	0.259
CID000000564	T26E3.6	0.221
CID000000564	T23B12.2	0.341
CID000000564	T21E12.3	0.267
CID000000564	T22F3.4.1	0.341
CID000000564	T25F10.3.1	0.221
CID000000564	T24B8.1a.1	0.42
CID000000564	W02C12.1	0.221
CID000000564	W09C5.6a.1	0.42
CID000000564	Y47D3B.4	0.221
CID000000564	Y42A5A.2	0.186
CID000000564	Y24D9A.4a	0.259
CID000000564	Y41D4A.1	0.221
CID000000564	Y37E3.8a.1	0.42
CID000000564	Y38C1AA.9	0.221
CID000000564	Y47D3B.3	0.221
CID000000564	Y43C5A.6a	0.376
CID000000564	Y46G5A.29	0.221
CID000000564	Y45F10D.11a	0.186
CID000000564	Y45F10D.12.2	0.42
CID000000564	ZC581.6	0.267
CID000000564	Y69A2AR.25	0.221
CID000000564	Y51F10.3	0.221
CID000000564	Y48G8AL.8a.2	0.42
CID000000564	Y68A4A.10a	0.221
CID000000564	Y73F8A.5	0.221
CID000000564	Y69H2.12	0.221
CID000000564	Y69H2.10b	0.221
CID000000564	Y69H2.11	0.221
CID000000564	Y73B3A.18a	0.259
CID000000564	Y69H2.2	0.221
CID000000564	Y69H2.3b	0.221
CID000000564	ZK652.4.2	0.42
CID000000564	ZK546.15	0.297
CID000000564	ZK783.1	0.221
CID000000564	ZK945.1	0.186
CID000000586	F11G11.13	0.658
CID000000586	F32B5.1	0.658
CID000000586	F44G3.2	0.658
CID000000586	F46H5.3a	0.658
CID000000586	K04F1.1	0.658
CID000000586	W10C8.5.3	0.658
CID000000586	ZC434.8.2	0.658
CID000000647	C24A11.9	0.749
CID000000647	K06H7.9	0.879
CID000000647	R06C1.2	0.99
CID000000647	ZC395.6	0.75
CID000000650	Y39E4A.3b	0.237
CID000000650	T26C12.1.2	0.33
CID000000650	B0334.3a.1	0.33
CID000000650	C04C3.3.2	0.248
CID000000650	T05H10.6b	0.237
CID000000650	F27D4.5	0.248
CID000000650	R04B5.5	0.206
CID000000650	R04B5.6	0.206
CID000000650	Y43F4A.4	0.237
CID000000668	F01F1.12a	0.977
CID000000668	F39C12.2b	0.451
CID000000668	F47G4.3	0.975
CID000000668	F57F5.4a.2	0.451
CID000000668	K11H3.1b	0.975
CID000000668	T05D4.1.2	0.977
CID000000668	T25G3.4	0.969
CID000000668	Y17G7B.7.2	0.988
CID000000668	Y50E8A.6	0.7
CID000000668	ZC373.5	0.451
CID000000670	W02H5.8	0.809
CID000000681	B0432.5b	0.988
CID000000681	F15A8.5a	0.95
CID000000681	K08F8.4	0.759
CID000000681	T14E8.3b	0.981
CID000000681	T23G5.5	0.937
CID000000681	Y54E10BR.7	0.711
CID000000681	ZK1290.2a	0.759
CID000000702	C15C8.3	0.351
CID000000702	C25A1.8	0.182
CID000000702	C25B8.4b	0.261
CID000000702	C41H7.7	0.182
CID000000702	C54D1.4	0.412
CID000000702	F01F1.6.1	0.675
CID000000702	F02E9.7	0.331
CID000000702	F13D12.4a.2	0.347
CID000000702	F21A3.2b	0.331
CID000000702	F36H1.6	0.356
CID000000702	F42G9.5a	0.614
CID000000702	F45H10.1.1	0.473
CID000000702	F54D8.3a.2	0.585
CID000000702	F56D12.1a	0.347
CID000000702	F59A7.1	0.182
CID000000702	F59D6.3	0.37
CID000000702	H10E21.4	0.344
CID000000702	H24K24.3b	0.692
CID000000702	H25K10.1	0.331
CID000000702	H32C10.3	0.243
CID000000702	K04F1.15	0.585
CID000000702	K04G7.3a	0.337
CID000000702	K08E3.10	0.258
CID000000702	K10B2.3b.2	0.182
CID000000702	M60.7	0.243
CID000000702	R107.8	0.331
CID000000702	T05H4.13c.1	0.347
CID000000702	T08B1.3	0.347
CID000000702	W01A11.1	0.278
CID000000702	Y105C5B.15	0.331
CID000000702	Y105C5B.3	0.331
CID000000702	Y46C8AL.3	0.182
CID000000702	Y50D4C.2	0.692
CID000000702	Y69F12A.2a.1	0.614
CID000000702	ZK1193.2	0.182
CID000000743	C05D2.3	0.225
CID000000743	B0222.4	0.225
CID000000743	ZK829.2	0.225
CID000000743	C05D2.4b	0.225
CID000000743	C09G9.4	0.225
CID000000743	D1054.13b	0.225
CID000000743	K01C8.3b	0.225
CID000000743	Y104H12D.3	0.225
CID000000743	Y37D8A.23a	0.225
CID000000743	Y66H1B.4	0.225
CID000000750	C05D11.11b.3	0.987
CID000000750	C06A6.4b	0.647
CID000000750	C10C5.3	0.647
CID000000750	C10C5.4	0.647
CID000000750	C10C5.5	0.647
CID000000750	C36B1.7	0.842
CID000000750	C44E12.1	0.605
CID000000750	C49C3.1	0.311
CID000000750	C54D1.4	0.288
CID000000750	F01F1.6.1	0.288
CID000000750	F13D12.4a.2	0.288
CID000000750	F36H1.6	0.288
CID000000750	F38B6.4	0.983
CID000000750	F38H4.5	0.446
CID000000750	F42G9.5a	0.951
CID000000750	F43E2.4	0.926
CID000000750	F45H10.1.1	0.302
CID000000750	F54D8.3a.2	0.307
CID000000750	F55H12.1	0.311
CID000000750	F56D12.1a	0.312
CID000000750	K04F1.15	0.307
CID000000750	M01G5.5	0.311
CID000000750	R11H6.1.2	0.93
CID000000750	T03F7.1.1	0.32
CID000000750	T05H4.13c.1	0.288
CID000000750	T08B1.3	0.288
CID000000750	T10F2.1a	0.971
CID000000750	T13B5.1.2	0.32
CID000000750	T22B7.3	0.699
CID000000750	T23G5.5	0.333
CID000000750	T25B6.7	0.291
CID000000750	W03G9.1.2	0.311
CID000000750	Y46G5A.30	0.311
CID000000750	Y50E8A.16	0.926
CID000000750	Y54E10BR.7	0.333
CID000000750	Y57G11C.1	0.926
CID000000750	Y69F12A.2a.1	0.951
CID000000750	Y71H2AM.11	0.93
CID000000750	ZK1010.9	0.311
CID000000750	ZK1307.1a	0.446
CID000000750	ZK829.10	0.311
CID000000753	C01G5.5	0.292
CID000000753	C01G6.1a.1	0.957
CID000000753	C07D8.5	0.292
CID000000753	C07D8.6	0.453
CID000000753	C32C4.2	0.767
CID000000753	C35A5.1	0.42
CID000000753	C35D10.6	0.292
CID000000753	C46C11.1a	0.721
CID000000753	C55B6.1a	0.803
CID000000753	C56G3.2	0.423
CID000000753	D2024.2	0.385
CID000000753	E01A2.1b	0.286
CID000000753	F01G10.7	0.27
CID000000753	F09C3.2	0.44
CID000000753	F16F9.4	0.425
CID000000753	F23H11.9a	0.724
CID000000753	F27C8.6.2	0.425
CID000000753	F32A5.5a	0.944
CID000000753	F32D8.12a	0.34
CID000000753	F40F9.9	0.494
CID000000753	F45E1.3	0.44
CID000000753	F45E1.4	0.44
CID000000753	F46B6.8	0.27
CID000000753	F47G4.3	0.686
CID000000753	F52H2.6	0.34
CID000000753	F53F1.2	0.292
CID000000753	F53F1.3	0.292
CID000000753	F54D5.12.1	0.34
CID000000753	F54F3.3	0.27
CID000000753	K02G10.7b	0.949
CID000000753	K04A8.5	0.27
CID000000753	K07C5.2	0.492
CID000000753	K11H3.1b	0.627
CID000000753	M02F4.8.1	0.951
CID000000753	R08D7.7	0.587
CID000000753	R11F4.1.2	0.972
CID000000753	R11G11.14	0.27
CID000000753	R151.10.1	0.72
CID000000753	T08H10.1	0.292
CID000000753	T09B9.1	0.425
CID000000753	T25C8.1	0.689
CID000000753	W02H5.8	0.658
CID000000753	Y24D9A.8a.2	0.63
CID000000753	Y39G8B.1b	0.952
CID000000753	Y39G8B.2	0.539
CID000000753	Y43F8A.3	0.425
CID000000753	Y45F10A.3	0.385
CID000000753	Y46G5A.5	0.679
CID000000753	Y50D7A.7.2	0.34
CID000000753	Y50E8A.7	0.27
CID000000753	Y57E12B.3	0.27
CID000000753	Y62E10A.13b	0.481
CID000000753	Y69E1A.7	0.964
CID000000753	Y7A5A.1.1	0.34
CID000000753	ZC443.1	0.453
CID000000753	ZK1290.5	0.292
CID000000753	ZK6.7a	0.27
CID000000760	C05E4.9a	0.923
CID000000760	F41E6.5b	0.983
CID000000760	T14D7.1	0.989
CID000000764	B0222.9	0.692
CID000000764	B0228.7.2	0.544
CID000000764	F15E6.6	0.692
CID000000764	F38E11.3	0.786
CID000000764	F55B11.1	0.692
CID000000764	K02D7.1	0.985
CID000000764	T19B4.3.2	0.964
CID000000764	Y39B6A.35	0.601
CID000000764	ZK829.6	0.601
CID000000767	R11A5.4a.2	0.562
CID000000784	F10D11.1.1	0.827
CID000000785	C25F6.3	0.24
CID000000785	B0365.1	0.202
CID000000785	F56H1.6	0.296
CID000000785	F13D12.2	0.202
CID000000785	C55B6.1a	0.205
CID000000785	C33F10.14	0.173
CID000000785	C26D10.3	0.189
CID000000785	C31H2.4	0.335
CID000000785	C54H2.5.1	0.231
CID000000785	C50F7.10	0.226
CID000000785	E01A2.10	0.336
CID000000785	D1005.1.1	0.202
CID000000785	D1022.8	0.249
CID000000785	F02H6.5	0.189
CID000000785	E02H9.5	0.226
CID000000785	F56D5.3	0.183
CID000000785	F36A2.3	0.228
CID000000785	F20D6.11	0.254
CID000000785	F17A9.4	0.183
CID000000785	F17A9.5	0.183
CID000000785	F32D1.5.2	0.205
CID000000785	F20H11.3.2	0.202
CID000000785	F46E10.10a	0.202
CID000000785	F39B2.3	0.296
CID000000785	F54D8.4	0.249
CID000000785	T20G5.2.2	0.25
CID000000785	H14A12.2a	0.281
CID000000785	K05F6.11	0.336
CID000000785	K05G3.3	0.368
CID000000785	MTCE.11	0.348
CID000000785	M106.3a	0.281
CID000000785	MTCE.25	0.234
CID000000785	R06C7.5a	0.264
CID000000785	MTCE.35	0.286
CID000000785	R01E6.3a	0.368
CID000000785	T10B5.8	0.183
CID000000785	T02E1.7	0.231
CID000000785	R11F4.1.2	0.205
CID000000785	R173.1	0.368
CID000000785	T05H4.4	0.21
CID000000785	T05H4.5.2	0.21
CID000000785	Y52B11A.3a	0.21
CID000000785	W06H8.2	0.183
CID000000785	T28F2.3	0.368
CID000000785	T21C12.2	0.335
CID000000785	T22D1.3a	0.205
CID000000785	W02D3.2	0.236
CID000000785	VF13D12L.3	0.228
CID000000785	Y48B6A.12.3	0.281
CID000000785	W09H1.5	0.296
CID000000785	Y105E8A.16.1	0.253
CID000000785	Y48A6B.9	0.296
CID000000785	Y45G12B.3	0.325
CID000000785	Y56A3A.32.2	0.189
CID000000785	Y53G8AL.2.1	0.205
CID000000785	Y73C8C.10	0.183
CID000000785	Y9C9A.16	0.189
CID000000785	ZK742.3	0.183
CID000000785	ZK742.4	0.183
CID000000790	B0222.9	0.819
CID000000790	B0228.7.2	0.61
CID000000790	C06G3.5a	0.771
CID000000790	C34F11.3c	0.629
CID000000790	C44B7.12	0.681
CID000000790	F15E6.6	0.981
CID000000790	F55B11.1	0.981
CID000000790	K02D7.1	0.988
CID000000790	ZK783.2.2	0.586
CID000000801	F28H6.3	0.644
CID000000801	R03A10.4a	0.644
CID000000867	C03G5.1.1	0.624
CID000000867	C05E4.9a	0.611
CID000000867	C34B2.7.1	0.624
CID000000867	C50D2.9	0.652
CID000000867	F42A8.2.2	0.714
CID000000867	F48E8.3.1	0.611
CID000000888	B0041.6a	0.833
CID000000888	B0334.3a.1	0.959
CID000000888	B0365.3.2	0.526
CID000000888	C01G12.8	0.526
CID000000888	C01H6.6	0.46
CID000000888	C02E7.1	0.526
CID000000888	C04C3.3.2	0.964
CID000000888	C09H5.2a	0.526
CID000000888	C10C6.6	0.402
CID000000888	C24F3.4	0.958
CID000000888	C29E4.8.1	0.649
CID000000888	C29F7.3	0.496
CID000000888	C30H6.7	0.951
CID000000888	C32E12.2	0.958
CID000000888	C33D12.2	0.476
CID000000888	C37H5.6a	0.961
CID000000888	C52D10.12.1	0.476
CID000000888	D2085.1	0.611
CID000000888	E01F3.1b	0.959
CID000000888	F01G10.1.2	0.947
CID000000888	F02C9.3	0.402
CID000000888	F08F8.7.3	0.937
CID000000888	F13E6.2	0.496
CID000000888	F13E6.6	0.958
CID000000888	F13G3.5a	0.736
CID000000888	F17C8.1	0.912
CID000000888	F21D5.1.2	0.368
CID000000888	F23B12.5	0.958
CID000000888	F25B5.3b	0.948
CID000000888	F25H5.3e	0.96
CID000000888	F26H9.4	0.94
CID000000888	F36H2.1a	0.402
CID000000888	F37B12.2.2	0.955
CID000000888	F38B2.4a	0.496
CID000000888	F40F8.1.1	0.496
CID000000888	F53B3.2	0.357
CID000000888	F58H1.3a	0.964
CID000000888	H06H21.10a	0.402
CID000000888	K02D7.1	0.959
CID000000888	K06H7.9	0.833
CID000000888	K07E3.7b	0.402
CID000000888	K08E3.5b	0.923
CID000000888	K11D9.2a.2	0.71
CID000000888	LLC1.3.1	0.925
CID000000888	M176.2.2	0.964
CID000000888	R04E5.2	0.476
CID000000888	R05C11.3	0.402
CID000000888	R05F9.6	0.97
CID000000888	R06C1.2	0.966
CID000000888	R07E4.6c	0.959
CID000000888	R07H5.8.2	0.964
CID000000888	R08D7.6a	0.964
CID000000888	R10H10.6	0.964
CID000000888	R13G10.4	0.476
CID000000888	R151.2d.1	0.944
CID000000888	R153.1d	0.955
CID000000888	R53.1a.1	0.935
CID000000888	T04D3.3a	0.937
CID000000888	T05H10.6b	0.963
CID000000888	T19B4.3.2	0.702
CID000000888	T21B10.2c.1	0.963
CID000000888	T24H7.5b	0.402
CID000000888	W04G3.5	0.461
CID000000888	W06B3.1	0.94
CID000000888	W08D2.5	0.402
CID000000888	W09C2.3a	0.402
CID000000888	W09D10.2	0.402
CID000000888	Y105E8A.12a	0.526
CID000000888	Y105E8B.5	0.961
CID000000888	Y10G11A.1	0.948
CID000000888	Y24D9A.8a.2	0.94
CID000000888	Y32B12A.3	0.357
CID000000888	Y37H9A.6.1	0.904
CID000000888	Y40B10A.2	0.357
CID000000888	Y40B10A.6	0.357
CID000000888	Y40B10A.7	0.357
CID000000888	Y43F4B.5a.2	0.502
CID000000888	Y49E10.11a	0.402
CID000000888	Y51H4A.3	0.963
CID000000888	Y59H11AR.2a.2	0.402
CID000000888	Y62E10A.13b	0.951
CID000000888	Y67D8C.10b	0.402
CID000000888	Y71H10B.1c	0.964
CID000000888	Y92H12BL.5	0.833
CID000000888	Y95B8A.10a	0.959
CID000000888	ZK256.1c	0.574
CID000000888	ZK370.5.1	0.966
CID000000888	ZK430.2	0.703
CID000000888	ZK593.1	0.96
CID000000888	ZK637.9b	0.964
CID000000888	ZK643.2	0.94
CID000000888	ZK673.2.1	0.592
CID000000888	ZK909.2c	0.96
CID000000896	C01F1.4	0.316
CID000000896	AH9.1	0.316
CID000000896	B0563.6a	0.316
CID000000896	B0334.6	0.316
CID000000896	C09F12.3	0.316
CID000000896	C02B8.5	0.316
CID000000896	C02H7.2	0.316
CID000000896	C02D4.2e	0.434
CID000000896	C09B7.1a	0.434
CID000000896	C06G4.5	0.316
CID000000896	C05E7.4	0.316
CID000000896	C35A5.7	0.316
CID000000896	C17H11.1	0.316
CID000000896	C10C6.2	0.316
CID000000896	C16D6.2	0.316
CID000000896	C15B12.5b	0.316
CID000000896	C15H11.2	0.316
CID000000896	C15H9.3	0.316
CID000000896	C24A8.1	0.316
CID000000896	C26F1.6	0.316
CID000000896	C25B8.7	0.316
CID000000896	C25G6.5	0.316
CID000000896	C30B5.5	0.316
CID000000896	C30F12.6	0.316
CID000000896	T07F8.2	0.316
CID000000896	F13D2.3	0.316
CID000000896	C56G3.1b	0.316
CID000000896	C43C3.2	0.316
CID000000896	C39E6.6	0.346
CID000000896	C41G11.4c	0.316
CID000000896	C48C5.1	0.316
CID000000896	C46F4.1a	0.316
CID000000896	C53C7.1a	0.316
CID000000896	C50F7.1b	0.316
CID000000896	C52B11.3	0.316
CID000000896	C56A3.3b	0.316
CID000000896	C54A12.2	0.316
CID000000896	F13D2.2	0.316
CID000000896	E04D5.2	0.316
CID000000896	D1022.6	0.316
CID000000896	F01E11.5c	0.434
CID000000896	F02E8.2a	0.316
CID000000896	F10D7.1	0.316
CID000000896	F15A8.5a	0.316
CID000000896	F14D12.6b	0.352
CID000000896	F14F4.1	0.316
CID000000896	F21C10.12	0.316
CID000000896	F16C3.1	0.316
CID000000896	F16D3.7	0.316
CID000000896	F31B9.1	0.316
CID000000896	F42C5.2	0.316
CID000000896	F39B3.2	0.316
CID000000896	F35G8.1	0.316
CID000000896	F41E7.3	0.316
CID000000896	F47D12.1c	0.316
CID000000896	T07D4.1	0.316
CID000000896	F53A9.5	0.316
CID000000896	F53B7.2	0.316
CID000000896	F54D7.3	0.316
CID000000896	F55E10.7	0.316
CID000000896	F56B6.5a	0.316
CID000000896	F59D12.1	0.316
CID000000896	F57H12.4	0.316
CID000000896	F59C12.2a	0.451
CID000000896	H10E21.2	0.316
CID000000896	H02I12.3	0.316
CID000000896	H09F14.1	0.316
CID000000896	H23L24.4	0.316
CID000000896	H22D07.1	0.316
CID000000896	K06C4.17	0.316
CID000000896	K02F2.6	0.352
CID000000896	K03H6.5	0.316
CID000000896	K07E8.5	0.316
CID000000896	K06C4.8	0.316
CID000000896	K06C4.9	0.316
CID000000896	T07D10.2	0.316
CID000000896	K09G1.4b	0.316
CID000000896	K10D2.6.1	0.619
CID000000896	K10B4.4	0.316
CID000000896	K10C8.2	0.316
CID000000896	M03F4.3b	0.316
CID000000896	T02D1.4	0.316
CID000000896	R12C12.3	0.316
CID000000896	R106.2	0.316
CID000000896	R13H4.7	0.316
CID000000896	T05A1.1a	0.316
CID000000896	T02D1.9	0.316
CID000000896	T02D1.6	0.316
CID000000896	T02D1.7	0.316
CID000000896	T02E9.1	0.316
CID000000896	T02E9.3	0.423
CID000000896	T14C1.1	0.316
CID000000896	T11F9.1	0.316
CID000000896	T14E8.3b	0.316
CID000000896	T21B4.4a	0.372
CID000000896	T19F4.1b	0.316
CID000000896	T23C6.5	0.316
CID000000896	T22D1.12	0.316
CID000000896	T23B3.4	0.316
CID000000896	Y34D9A.2	0.316
CID000000896	Y105C5A.23	0.316
CID000000896	W05B5.2	0.346
CID000000896	Y22D7AR.13.1	0.434
CID000000896	Y116A8B.5	0.316
CID000000896	Y116A8C.44	0.316
CID000000896	Y74C9A.3.2	0.401
CID000000896	Y41D4A.8	0.316
CID000000896	Y39A3B.5d	0.316
CID000000896	Y54E2A.1	0.316
CID000000896	Y54G2A.17b	0.253
CID000000896	Y54G2A.35	0.352
CID000000896	Y70D2A.1	0.316
CID000000896	Y58G8A.4b	0.316
CID000000896	ZC412.1	0.316
CID000000896	Y75B7AL.1	0.316
CID000000896	ZC374.1	0.316
CID000000896	ZC84.4	0.316
CID000000896	ZK721.4.1	0.316
CID000000896	ZK455.3	0.316
CID000000903	C06G4.5	0.15
CID000000903	C05E7.4	0.15
CID000000903	C05D2.4b	0.309
CID000000903	C05D2.3	0.198
CID000000903	AH9.1	0.15
CID000000903	C02H7.2	0.15
CID000000903	C01F1.4	0.15
CID000000903	B0334.6	0.15
CID000000903	B0563.6a	0.15
CID000000903	C02D4.2e	0.15
CID000000903	C02B8.5	0.15
CID000000903	H09F14.1	0.15
CID000000903	D1022.6	0.15
CID000000903	C30B5.5	0.15
CID000000903	C15H11.2	0.15
CID000000903	C09F12.3	0.15
CID000000903	C09B7.1a	0.15
CID000000903	C15B12.5b	0.15
CID000000903	C09G9.4	0.198
CID000000903	C10C6.2	0.15
CID000000903	C26F1.6	0.15
CID000000903	C17H11.1	0.15
CID000000903	C15H9.3	0.15
CID000000903	C16D6.2	0.15
CID000000903	C25G6.5	0.15
CID000000903	C24A8.1	0.15
CID000000903	C25B8.7	0.15
CID000000903	C56G3.1b	0.15
CID000000903	C43C3.2	0.15
CID000000903	C30F12.6	0.15
CID000000903	C41G11.4c	0.15
CID000000903	C35A5.7	0.15
CID000000903	C39E6.6	0.15
CID000000903	C56A3.3b	0.15
CID000000903	C50F7.1b	0.15
CID000000903	C46F4.1a	0.15
CID000000903	C48C5.1	0.15
CID000000903	C54A12.2	0.15
CID000000903	C52B11.3	0.15
CID000000903	C53C7.1a	0.15
CID000000903	H02I12.3	0.15
CID000000903	F31B9.1	0.15
CID000000903	F13D2.2	0.15
CID000000903	E04D5.2	0.15
CID000000903	F10D7.1	0.15
CID000000903	F01E11.5c	0.15
CID000000903	F02E8.2a	0.15
CID000000903	F21C10.12	0.15
CID000000903	F14F4.1	0.15
CID000000903	F13D2.3	0.15
CID000000903	F14D12.6b	0.15
CID000000903	F16D3.7	0.15
CID000000903	F15A8.5a	0.15
CID000000903	F16C3.1	0.15
CID000000903	F59D12.1	0.15
CID000000903	F47D12.1c	0.15
CID000000903	F39B3.2	0.15
CID000000903	F35G8.1	0.15
CID000000903	F42C5.2	0.15
CID000000903	F41E7.3	0.15
CID000000903	F59C12.2a	0.15
CID000000903	F54D7.3	0.15
CID000000903	F53A9.5	0.15
CID000000903	F53B7.2	0.15
CID000000903	F57H12.4	0.15
CID000000903	F55E10.7	0.15
CID000000903	F56B6.5a	0.15
CID000000903	T14C1.1	0.15
CID000000903	K10D2.6.1	0.53
CID000000903	K06C4.17	0.15
CID000000903	H23L24.4	0.15
CID000000903	H10E21.2	0.15
CID000000903	H22D07.1	0.15
CID000000903	K03H6.5	0.15
CID000000903	K01C8.3b	0.198
CID000000903	K02F2.6	0.15
CID000000903	K10C8.2	0.15
CID000000903	K07E8.5	0.15
CID000000903	K06C4.8	0.15
CID000000903	K06C4.9	0.15
CID000000903	K10B4.4	0.15
CID000000903	K09G1.4b	0.15
CID000000903	T11F9.1	0.15
CID000000903	T02D1.7	0.15
CID000000903	R12C12.3	0.15
CID000000903	M03F4.3b	0.15
CID000000903	R106.2	0.15
CID000000903	T02D1.6	0.15
CID000000903	R13H4.7	0.15
CID000000903	T02D1.4	0.15
CID000000903	T07F8.2	0.15
CID000000903	T02E9.3	0.15
CID000000903	T02D1.9	0.15
CID000000903	T02E9.1	0.15
CID000000903	T07D4.1	0.15
CID000000903	T05A1.1a	0.15
CID000000903	T07D10.2	0.15
CID000000903	Y39A3B.5d	0.15
CID000000903	T21B4.4a	0.15
CID000000903	T14E8.3b	0.15
CID000000903	T19F4.1b	0.15
CID000000903	T23C6.5	0.15
CID000000903	T22D1.12	0.15
CID000000903	T23B3.4	0.15
CID000000903	Y34D9A.2	0.15
CID000000903	Y105C5A.23	0.15
CID000000903	W05B5.2	0.15
CID000000903	Y22D7AR.13.1	0.15
CID000000903	Y116A8B.5	0.15
CID000000903	Y116A8C.44	0.15
CID000000903	ZK829.2	0.198
CID000000903	Y74C9A.3.2	0.306
CID000000903	Y54G2A.17b	0.253
CID000000903	Y41D4A.8	0.15
CID000000903	Y54E2A.1	0.15
CID000000903	Y70D2A.1	0.15
CID000000903	Y54G2A.35	0.15
CID000000903	Y58G8A.4b	0.15
CID000000903	ZK721.4.1	0.15
CID000000903	ZC374.1	0.15
CID000000903	Y75B7AL.1	0.15
CID000000903	ZK455.3	0.15
CID000000903	ZC412.1	0.15
CID000000903	ZC84.4	0.15
CID000000923	Y54E10BR.7	0.484
CID000000923	T02G5.8.2	0.386
CID000000923	B0495.4	0.955
CID000000923	B0365.3.2	0.274
CID000000923	C15H9.1	0.671
CID000000936	B0218.2.2	0.263
CID000000936	B0218.1a.3	0.263
CID000000936	C06A5.11	0.721
CID000000936	B0303.2	0.547
CID000000936	Y56A3A.5	0.263
CID000000936	F35G2.2.2	0.463
CID000000936	F46G10.3	0.505
CID000000936	F42A10.3	0.547
CID000000936	F46G10.7b	0.505
CID000000936	F58H7.2	0.263
CID000000936	R11A8.4.1	0.93
CID000000936	Y56A3A.12a.1	0.263
CID000000936	T07C12.9	0.725
CID000000936	Y54G2A.17b	0.759
CID000000936	Y41D4A.6	0.198
CID000000936	Y38C1AA.3a	0.492
CID000000936	Y41C4A.2	0.263
CID000000936	Y53F4B.18	0.475
CID000000936	Y57G11C.47	0.492
CID000000936	ZK1005.1a	0.369
CID000000937	C02C2.5	0.53
CID000000937	F35G2.2.2	0.449
CID000000937	Y38C1AA.3a	0.606
CID000000937	Y54G2A.17b	0.983
CID000000937	Y57G11C.47	0.558
CID000000951	Y54E10BR.7	0.44
CID000000961	F10D11.1.1	0.709
CID000000961	F54H12.1a	0.986
CID000000961	Y40B10A.1a	0.94
CID000000967	C25F6.3	0.834
CID000000967	R12E2.11	0.983
CID000000967	T07C4.1.1	0.98
CID000000967	W02D3.2	0.991
CID000000970	B0365.1	0.98
CID000000970	C01G10.7	0.777
CID000000970	C03G5.1.1	0.692
CID000000970	C14E2.2	0.971
CID000000970	C14F11.1a	0.981
CID000000970	C34B2.7.1	0.731
CID000000970	C44E4.3	0.981
CID000000970	D1005.1.1	0.98
CID000000970	F42A8.2.2	0.729
CID000000970	F48E8.3.1	0.617
CID000000970	H04M03.1	0.639
CID000000970	R11A5.4a.2	0.962
CID000000970	T01C8.4	0.971
CID000000970	T01C8.5	0.971
CID000000970	T20G5.2.2	0.988
CID000000970	W05G11.6a.2	0.962
CID000000971	C05E4.9a	0.722
CID000000977	Y71G12B.4	0.578
CID000000977	F26E4.9.1	0.811
CID000000977	F54D8.2.4	0.787
CID000000977	Y80D3A.5	0.223
CID000000977	T13C5.1a	0.211
CID000000977	F02C12.5a	0.337
CID000000977	F42A9.5	0.92
CID000000977	Y71H2AM.5.2	0.77
CID000000979	Y56A3A.3	0.969
CID000000980	Y113G7A.11	0.885
CID000000983	C26E6.11	0.721
CID000000983	F32G8.6	0.839
CID000000985	B0238.1	0.259
CID000000985	B0238.13	0.197
CID000000985	B0238.7	0.259
CID000000985	C01B10.10	0.259
CID000000985	C01B10.4	0.259
CID000000985	C17H12.4	0.197
CID000000985	C23H4.2	0.259
CID000000985	C23H4.3	0.259
CID000000985	C23H4.4a	0.259
CID000000985	C23H4.7	0.197
CID000000985	C40C9.5c	0.197
CID000000985	C41A3.1	0.582
CID000000985	C42D4.2	0.259
CID000000985	C52A10.1	0.259
CID000000985	C52A10.2	0.259
CID000000985	E01G6.3	0.197
CID000000985	F07C4.12b	0.259
CID000000985	F13H6.3	0.259
CID000000985	F13H6.4	0.197
CID000000985	F15A8.6	0.259
CID000000985	F32H2.5	0.977
CID000000985	F32H2.6	0.642
CID000000985	F44C4.5	0.971
CID000000985	F55D10.3	0.197
CID000000985	F55F3.2a	0.259
CID000000985	F56C11.6a	0.259
CID000000985	K07C11.4	0.197
CID000000985	K11G9.1	0.259
CID000000985	K11G9.2	0.259
CID000000985	K11G9.3	0.259
CID000000985	R12A1.4.1	0.259
CID000000985	R173.3	0.197
CID000000985	T02B5.1	0.259
CID000000985	T02B5.3	0.197
CID000000985	T07H6.1a	0.259
CID000000985	T22D1.11	0.259
CID000000985	T28C12.4a	0.341
CID000000985	T28C12.5	0.197
CID000000985	W02B12.4	0.197
CID000000985	W09B12.1.1	0.157
CID000000985	Y44E3A.2	0.157
CID000000985	Y48B6A.7	0.157
CID000000985	Y48B6A.8	0.157
CID000000985	Y71H2AM.13.1	0.197
CID000000985	Y75B8A.3	0.197
CID000000985	ZC376.1	0.197
CID000000985	ZC376.2	0.259
CID000000985	ZC376.3	0.259
CID000000985	ZK994.1	0.259
CID000000992	T07C4.7.2	0.554
CID000001001	Y54G2A.35	0.912
CID000001005	H04M03.1	0.714
CID000001005	K02B2.1	0.598
CID000001005	K07A3.1.3	0.75
CID000001005	R11A5.4a.2	0.97
CID000001005	T07F12.1	0.401
CID000001005	T21B10.2c.1	0.986
CID000001005	T25G3.4	0.427
CID000001005	W05G11.6a.2	0.97
CID000001005	Y110A7A.6a.3	0.598
CID000001005	Y18H1A.4.2	0.401
CID000001005	Y50E8A.6	0.427
CID000001014	B0285.9	0.615
CID000001014	B0285.8	0.549
CID000001014	B0285.10	0.549
CID000001014	C28D4.2a	0.549
CID000001014	C52B9.1a	0.953
CID000001014	F22F7.5	0.549
CID000001014	F54D11.1.2	0.532
CID000001014	H14E04.1	0.461
CID000001014	K12D9.1	0.461
CID000001014	R08F11.4	0.461
CID000001014	R08E5.1.2	0.461
CID000001014	R08E5.3	0.461
CID000001014	T27A10.3a.1	0.44
CID000001014	ZK622.3b	0.533
CID000001015	F54D11.1.2	0.594
CID000001015	H14E04.1	0.461
CID000001015	K12D9.1	0.461
CID000001015	R08E5.1.2	0.461
CID000001015	R08E5.3	0.461
CID000001015	R08F11.4	0.461
CID000001015	ZK622.3b	0.618
CID000001023	C24A11.9	0.66
CID000001023	R06C1.2	0.982
CID000001045	F47G4.7.2	0.996
CID000001045	F53F10.2a.1	0.951
CID000001045	K11C4.4.1	0.995
CID000001045	Y46G5A.19b	0.989
CID000001046	C16C8.2	0.333
CID000001046	C34G6.2	0.212
CID000001046	C46A5.4	0.212
CID000001046	F09F3.5	0.212
CID000001046	F21C3.2	0.212
CID000001046	F35G2.2.2	0.202
CID000001046	F32A5.2a	0.333
CID000001046	F49E12.1	0.333
CID000001046	F54E4.4	0.212
CID000001046	K10B4.1	0.212
CID000001046	K09C8.5	0.41
CID000001046	R08F11.7	0.212
CID000001046	Y38C1AA.3a	0.597
CID000001046	T06D8.10	0.212
CID000001046	ZK430.8	0.333
CID000001046	Y57G11C.47	0.202
CID000001046	ZK994.3	0.41
CID000001047	Y38C1AA.3a	0.542
CID000001050	F57C9.1a	0.989
CID000001050	T14D7.1	0.626
CID000001051	B0205.6	0.953
CID000001051	C05D11.11b.3	0.812
CID000001051	C13C4.4	0.279
CID000001051	C14E2.2	0.961
CID000001051	C45E5.1	0.462
CID000001051	C53A3.2	0.583
CID000001051	F26H9.5	0.969
CID000001051	F44E7.2	0.583
CID000001051	F57B9.1	0.988
CID000001051	F57C9.1a	0.988
CID000001051	H32C10.1	0.279
CID000001051	K02D10.1a	0.462
CID000001051	K04D7.3	0.977
CID000001051	K08B12.3	0.279
CID000001051	K09H11.7	0.583
CID000001051	R03A10.3	0.941
CID000001051	T01C8.4	0.961
CID000001051	T01C8.5	0.961
CID000001051	Y37D8A.23a	0.963
CID000001051	Y71H2B.5	0.465
CID000001051	ZK829.2	0.944
CID000001060	B0334.3a.1	0.517
CID000001060	C05E4.9a	0.693
CID000001060	D2023.2.3	0.983
CID000001060	F13D12.2	0.954
CID000001060	F20H11.3.2	0.95
CID000001060	F25H5.3e	0.973
CID000001060	F27D9.5	0.57
CID000001060	F32B6.2.1	0.57
CID000001060	F41E6.5b	0.712
CID000001060	F46E10.10a	0.519
CID000001060	H04M03.1	0.533
CID000001060	R11A5.4a.2	0.951
CID000001060	T26C12.1.2	0.518
CID000001060	W05G11.6a.2	0.951
CID000001060	Y48B6A.12.3	0.976
CID000001060	Y71G12B.10	0.555
CID000001060	ZK370.5.1	0.383
CID000001060	ZK593.1	0.973
CID000001066	C03G5.1.1	0.494
CID000001066	Y54G2A.17b	0.507
CID000001066	K06A4.5	0.673
CID000001066	C34B2.7.1	0.494
CID000001066	F17C8.3	0.409
CID000001066	F26H9.4	0.596
CID000001066	F48E8.3.1	0.239
CID000001066	T26E3.2	0.18
CID000001066	W06B3.1	0.596
CID000001066	Y71D11A.3b	0.701
CID000001102	B0019.1	0.564
CID000001102	C24G6.6.3	0.786
CID000001102	F25C8.2	0.662
CID000001102	Y46G5A.19b	0.986
CID000001103	B0019.1	0.654
CID000001103	B0024.12	0.379
CID000001103	C24G6.6.3	0.787
CID000001103	C06H2.3	0.289
CID000001103	D2023.4.2	0.982
CID000001103	F25C8.2	0.711
CID000001103	R13G10.2	0.654
CID000001103	T08D10.2	0.654
CID000001103	Y46G5A.19b	0.987
CID000001103	T23G11.2	0.289
CID000001103	T24A6.20	0.289
CID000001103	Y40B1B.6.1	0.654
CID000001110	C17G10.1.1	0.308
CID000001110	F22E12.4a.2	0.581
CID000001123	D2089.5	0.587
CID000001123	M05D6.7	0.587
CID000001123	F10C2.6	0.253
CID000001123	F01D5.8	0.21
CID000001123	F01D5.7b	0.21
CID000001123	C31H5.6a.1	0.32
CID000001123	C53D5.5.1	0.907
CID000001123	Y97E10AL.2.2	0.21
CID000001123	K03D7.8	0.217
CID000001123	K02E2.6.2	0.217
CID000001123	K04G2.2	0.21
CID000001123	K05B2.4	0.32
CID000001123	Y7A9A.1	0.907
CID000001123	T05E7.1	0.21
CID000001123	T03D8.6b	0.907
CID000001123	Y71G12A.4	0.21
CID000001123	W03D8.8	0.32
CID000001123	Y37D8A.23a	0.924
CID000001123	Y57A10C.6	0.53
CID000001123	Y41E3.18	0.21
CID000001130	ZK637.9b	0.99
CID000001132	B0334.3a.1	0.973
CID000001132	C04C3.3.2	0.977
CID000001132	C30H6.7	0.947
CID000001132	F01G10.1.2	0.976
CID000001132	F23B12.5	0.947
CID000001132	F27D4.5	0.979
CID000001132	T05H10.6b	0.979
CID000001132	T26C12.1.2	0.708
CID000001132	W02F12.5.1	0.451
CID000001132	Y39E4A.3b	0.968
CID000001132	Y43F4A.4	0.692
CID000001132	ZK637.9b	0.988
CID000001132	ZK669.4.1	0.943
CID000001174	C25F6.3	0.992
CID000001174	C51E3.6	0.467
CID000001174	R11E3.2	0.467
CID000001174	T07G12.2	0.467
CID000001174	T07G12.5a	0.467
CID000001174	W02D3.2	0.614
CID000001174	W07E11.1	0.652
CID000001174	Y56A3A.29a	0.9
CID000001174	Y59E9AL.4.1	0.467
CID000001174	Y62E10A.6	0.495
CID000001174	ZK783.2.2	0.979
CID000001175	B0222.9	0.822
CID000001175	F15E6.6	0.822
CID000001175	F38E11.3	0.685
CID000001175	F55B11.1	0.822
CID000001175	T12A2.1	0.381
CID000001188	B0222.9	0.822
CID000001188	B0228.7.2	0.53
CID000001188	F15E6.6	0.981
CID000001188	F55B11.1	0.981
CID000001188	F38E11.3	0.896
CID000001188	K02D7.1	0.976
CID000001188	T19B4.3.2	0.652
CID000001188	T12A2.1	0.661
CID000001195	C24A11.9	0.803
CID000001195	R06C1.2	0.991
CID000001195	T01G1.4	0.845
CID000001238	T02E9.3	0.53
CID000001238	F15A8.5a	0.429
CID000001238	C24A8.1	0.468
CID000001238	C09B7.1a	0.418
CID000001238	C02D4.2e	0.418
CID000001238	F14D12.6b	0.239
CID000001238	C52B11.3	0.528
CID000001238	F01E11.5c	0.418
CID000001238	F16D3.7	0.5
CID000001238	R13H4.7	0.429
CID000001238	K02F2.6	0.239
CID000001238	F59C12.2a	0.609
CID000001238	M03F4.3b	0.67
CID000001238	K09G1.4b	0.468
CID000001238	T14E8.3b	0.468
CID000001238	Y40H4A.1b.2	0.476
CID000001238	Y22D7AR.13.1	0.418
CID000001238	Y54G2A.35	0.239
CID000001328	F44D12.1	0.171
CID000001328	C25F6.2a.1	0.171
CID000001328	K09H9.6	0.279
CID000001328	T21B4.4a	0.684
CID000001329	R13H4.7	0.252
CID000001329	R12C12.3	0.252
CID000001329	C39E6.6	0.252
CID000001329	C35A5.7	0.252
CID000001329	C09B7.1a	0.252
CID000001329	C01F1.4	0.252
CID000001329	AH9.1	0.252
CID000001329	B0563.6a	0.252
CID000001329	B0334.6	0.252
CID000001329	C02H7.2	0.252
CID000001329	C02B8.5	0.252
CID000001329	C02D4.2e	0.252
CID000001329	C06G4.5	0.252
CID000001329	C05E7.4	0.252
CID000001329	C17H11.1	0.252
CID000001329	C15B12.5b	0.252
CID000001329	C09F12.3	0.252
CID000001329	C10C6.2	0.252
CID000001329	C16D6.2	0.252
CID000001329	C15H11.2	0.252
CID000001329	C15H9.3	0.252
CID000001329	C30F12.6	0.252
CID000001329	C25F6.2a.1	0.211
CID000001329	C24A8.1	0.252
CID000001329	C25B8.7	0.252
CID000001329	C30B5.5	0.252
CID000001329	C25G6.5	0.252
CID000001329	C26F1.6	0.252
CID000001329	R106.2	0.252
CID000001329	F42C5.2	0.252
CID000001329	F01E11.5c	0.252
CID000001329	C50F7.1b	0.252
CID000001329	C41G11.4c	0.252
CID000001329	C43C3.2	0.252
CID000001329	C46F4.1a	0.252
CID000001329	C48C5.1	0.252
CID000001329	E04D5.2	0.252
CID000001329	C54A12.2	0.252
CID000001329	C52B11.3	0.252
CID000001329	C53C7.1a	0.252
CID000001329	D1022.6	0.252
CID000001329	C56A3.3b	0.252
CID000001329	C56G3.1b	0.252
CID000001329	F41E7.3	0.252
CID000001329	F15A8.5a	0.252
CID000001329	F13D2.2	0.252
CID000001329	F02E8.2a	0.252
CID000001329	F10D7.1	0.252
CID000001329	F14F4.1	0.252
CID000001329	F13D2.3	0.252
CID000001329	F14D12.6b	0.252
CID000001329	F39B3.2	0.252
CID000001329	F21C10.12	0.252
CID000001329	F16C3.1	0.252
CID000001329	F16D3.7	0.252
CID000001329	F35G8.1	0.252
CID000001329	F31B9.1	0.252
CID000001329	H22D07.1	0.252
CID000001329	F55E10.7	0.252
CID000001329	F47D12.1c	0.252
CID000001329	F44D12.1	0.211
CID000001329	F54D7.3	0.252
CID000001329	F53A9.5	0.252
CID000001329	F53B7.2	0.252
CID000001329	H10E21.2	0.252
CID000001329	F59C12.2a	0.252
CID000001329	F56B6.5a	0.252
CID000001329	F57H12.4	0.252
CID000001329	H09F14.1	0.252
CID000001329	F59D12.1	0.252
CID000001329	H02I12.3	0.252
CID000001329	M04F3.2	0.176
CID000001329	K07E8.5	0.252
CID000001329	K03H6.5	0.252
CID000001329	H23L24.4	0.252
CID000001329	K02F2.6	0.252
CID000001329	K06C4.9	0.252
CID000001329	K06C4.17	0.252
CID000001329	K06C4.8	0.252
CID000001329	M03F4.3b	0.252
CID000001329	K09G1.4b	0.252
CID000001329	K09H9.6	0.4
CID000001329	K10B4.4	0.252
CID000001329	K10C8.2	0.252
CID000001329	Y54G2A.35	0.252
CID000001329	T19F4.1b	0.252
CID000001329	T02E9.3	0.252
CID000001329	T02D1.6	0.252
CID000001329	T02D1.4	0.252
CID000001329	T02E9.1	0.252
CID000001329	T02D1.7	0.252
CID000001329	T02D1.9	0.252
CID000001329	T14E8.3b	0.252
CID000001329	T07D4.1	0.252
CID000001329	T05A1.1a	0.252
CID000001329	T07D10.2	0.252
CID000001329	T14C1.1	0.252
CID000001329	T07F8.2	0.252
CID000001329	T11F9.1	0.252
CID000001329	Y54E2A.1	0.252
CID000001329	W05B5.2	0.252
CID000001329	T21B4.4a	0.91
CID000001329	T22D1.12	0.252
CID000001329	T23B3.4	0.252
CID000001329	T23C6.5	0.252
CID000001329	Y41D4A.8	0.252
CID000001329	Y116A8C.44	0.252
CID000001329	Y105C5A.23	0.252
CID000001329	Y116A8B.5	0.252
CID000001329	Y39A3B.5d	0.252
CID000001329	Y22D7AR.13.1	0.252
CID000001329	Y34D9A.2	0.252
CID000001329	ZK455.3	0.252
CID000001329	Y75B7AL.1	0.252
CID000001329	Y58G8A.4b	0.252
CID000001329	Y70D2A.1	0.252
CID000001329	ZC84.4	0.252
CID000001329	ZC374.1	0.252
CID000001329	ZC412.1	0.252
CID000001329	ZK721.4.1	0.252
CID000001330	T21B4.4a	0.814
CID000001340	ZK1005.1a	0.28
CID000001340	Y75B7B.2	0.28
CID000001340	Y71F9AL.18.2	0.383
CID000001340	E02H1.4	0.383
CID000001345	C41G7.9.2	0.798
CID000001367	K06B9.1	0.207
CID000001367	F42A6.4	0.209
CID000001367	C36A4.6	0.209
CID000001367	C36A4.3	0.209
CID000001367	C36A4.1	0.209
CID000001367	C36A4.2	0.209
CID000001367	F02C12.5a	0.209
CID000001367	E03E2.1.2	0.189
CID000001367	F14F7.3	0.209
CID000001367	F14F7.2	0.209
CID000001367	T10B9.4	0.209
CID000001367	T10B9.1	0.209
CID000001367	K06G5.2	0.209
CID000001367	T10B9.3	0.209
CID000001367	T10B9.10	0.209
CID000001367	T10B9.2	0.209
CID000001367	T10B9.8	0.209
CID000001367	T10B9.5	0.209
CID000001367	T10B9.7	0.209
CID000001367	ZK1320.4	0.209
CID000001456	B0240.3	0.303
CID000001456	B0024.6	0.186
CID000001456	F08B1.2	0.186
CID000001456	C30G4.3	0.186
CID000001456	C06A12.4	0.186
CID000001456	C04H5.3	0.303
CID000001456	C10F3.3	0.163
CID000001456	C06B3.8.1	0.245
CID000001456	C54E4.3	0.245
CID000001456	C44F1.5	0.163
CID000001456	C46E1.2	0.245
CID000001456	F52E1.4b	0.186
CID000001456	F21H7.9	0.186
CID000001456	R01E6.1b	0.542
CID000001456	F57F5.2	0.291
CID000001456	M04G12.3	0.245
CID000001456	T01A4.1c	0.303
CID000001456	R134.1	0.186
CID000001456	R134.2	0.186
CID000001456	T07D1.1b	0.291
CID000001456	T01C2.1	0.163
CID000001456	T04D3.4	0.346
CID000001456	Y105C5B.2	0.303
CID000001456	ZK455.2	0.303
CID000001456	ZK970.5	0.186
CID000001456	ZK896.8	0.186
CID000001564	Y41G9A.4b	0.416
CID000001564	ZK180.1	0.416
CID000001567	Y110A7A.4	0.754
CID000001609	K10C2.1	0.292
CID000001609	F13D12.6.1	0.339
CID000001609	B0286.6	0.162
CID000001609	C07G1.1	0.199
CID000001609	C08H9.1	0.292
CID000001609	C43G2.5	0.199
CID000001609	K10B2.2a	0.391
CID000001609	F25E5.16a	0.162
CID000001609	F15B9.5	0.162
CID000001609	F25E5.10	0.162
CID000001609	F25E5.7	0.162
CID000001609	F25E5.3	0.162
CID000001609	F25E5.4	0.162
CID000001609	K07B1.1	0.162
CID000001609	F41C3.5.2	0.391
CID000001609	F31D4.6	0.162
CID000001609	F32A5.3	0.292
CID000001609	F48A9.3	0.162
CID000001609	T21E12.3	0.162
CID000001609	Y32F6A.5.1	0.204
CID000001609	Y16B4A.2	0.292
CID000001609	Y40D12A.2	0.391
CID000001609	ZC581.6	0.162
CID000001609	ZK546.15	0.199
CID000001645	F34D10.7.2	0.257
CID000001645	F34D10.6	0.257
CID000001645	E02H1.4	0.628
CID000001645	B0350.2f.2	0.257
CID000001645	B0035.3	0.493
CID000001645	C05A9.3	0.257
CID000001645	Y75B7B.2	0.327
CID000001645	K12C11.4	0.257
CID000001645	Y106G6H.14	0.257
CID000001645	Y71F9AL.18.2	0.58
CID000001645	Y71A12B.4	0.257
CID000001645	ZK1005.1a	0.327
CID000001649	C01G6.6a.1	0.454
CID000001649	K10D2.6.1	0.454
CID000001649	Y113G7A.8.1	0.259
CID000001676	T21B4.4a	0.583
CID000001678	C03G5.1.1	0.565
CID000001678	C05E4.9a	0.538
CID000001678	C34B2.7.1	0.565
CID000001678	F48E8.3.1	0.484
CID000001678	F42A8.2.2	0.718
CID000001678	F33A8.5.2	0.693
CID000001683	F01E11.5c	0.395
CID000001683	D2062.12	0.233
CID000001683	C35C5.5	0.233
CID000001683	C33G3.3	0.233
CID000001683	C02C2.3	0.233
CID000001683	B0491.4	0.233
CID000001683	C24A8.1	0.176
CID000001683	C02D4.2e	0.395
CID000001683	C04C3.2	0.233
CID000001683	C15A7.4	0.233
CID000001683	C09B7.1a	0.395
CID000001683	C15A7.1	0.233
CID000001683	T01H10.6	0.752
CID000001683	F59B1.9	0.233
CID000001683	F18G5.4	0.233
CID000001683	F14D12.6b	0.199
CID000001683	F09E8.7	0.233
CID000001683	F11C7.1	0.233
CID000001683	F17E9.8	0.233
CID000001683	F15E6.2	0.233
CID000001683	F17E9.7	0.233
CID000001683	F58H7.3	0.233
CID000001683	F27B3.2	0.233
CID000001683	F21A3.7	0.233
CID000001683	F21F3.5	0.233
CID000001683	F53E10.2b	0.233
CID000001683	F28F8.1	0.233
CID000001683	F48E3.7	0.233
CID000001683	T01H10.5	0.233
CID000001683	K11G12.7	0.233
CID000001683	K03B8.9.2	0.233
CID000001683	F59C12.2a	0.359
CID000001683	K02F2.6	0.199
CID000001683	K11G12.2	0.233
CID000001683	K03F8.2	0.233
CID000001683	K09G1.4b	0.176
CID000001683	T01H10.3	0.233
CID000001683	R06A4.10c	0.233
CID000001683	R01E6.4	0.233
CID000001683	R03E1.3	0.233
CID000001683	T01H10.2	0.233
CID000001683	R13A5.4	0.233
CID000001683	T01H10.1	0.233
CID000001683	Y54G2A.35	0.199
CID000001683	T26H10.1	0.233
CID000001683	T05B4.1	0.233
CID000001683	T01H10.7	0.233
CID000001683	T02E9.3	0.256
CID000001683	T08G11.5	0.233
CID000001683	T14E8.3b	0.176
CID000001683	Y22D7AR.13.1	0.395
CID000001683	Y105C5B.16	0.233
CID000001683	Y110A7A.3	0.233
CID000001683	Y45G5AL.2	0.233
CID000001683	Y44A6E.1b	0.233
CID000001683	ZC504.2	0.233
CID000001683	Y58G8A.1	0.233
CID000001683	Y57G11C.2	0.233
CID000001683	Y57G11C.49	0.233
CID000001683	Y74E4A.1b	0.233
CID000001683	Y73B6BL.26	0.233
CID000001683	Y73F8A.30	0.233
CID000001683	ZK973.5	0.233
CID000001697	ZK1067.1c	0.482
CID000001697	F40A3.5	0.348
CID000001720	E02H1.4	0.566
CID000001720	ZK1005.1a	0.348
CID000001720	Y71F9AL.18.2	0.566
CID000001720	Y75B7B.2	0.348
CID000001727	B0286.6	0.154
CID000001727	C07G1.1	0.187
CID000001727	C43G2.5	0.187
CID000001727	F15B9.5	0.154
CID000001727	F25E5.3	0.154
CID000001727	F25E5.10	0.154
CID000001727	F25E5.16a	0.154
CID000001727	F31D4.6	0.154
CID000001727	F25E5.4	0.154
CID000001727	F25E5.7	0.154
CID000001727	F48A9.3	0.154
CID000001727	K07B1.1	0.154
CID000001727	T21E12.3	0.154
CID000001727	ZC581.6	0.154
CID000001727	ZK546.15	0.187
CID000001730	C50D2.9	0.253
CID000001730	C06G3.5a	0.182
CID000001730	C05C10.3.1	0.404
CID000001730	C44B7.12	0.182
CID000001730	C34F11.3c	0.182
CID000001730	T22F3.3a	0.203
CID000001730	M106.3a	0.253
CID000001730	F55G1.9	0.205
CID000001730	T03F6.1	0.53
CID000001730	M106.4b	0.404
CID000001730	M153.1	0.205
CID000001730	R05F9.6	0.253
CID000001730	T25B9.9.2	0.253
CID000001730	T22H6.2b	0.253
CID000001738	F42G9.5a	0.43
CID000001738	F01F1.6.1	0.53
CID000001738	F53B3.2	0.326
CID000001738	Y40B10A.2	0.326
CID000001738	Y32B12A.3	0.326
CID000001738	Y40B10A.6	0.326
CID000001738	Y40B10A.7	0.326
CID000001738	Y69F12A.2a.1	0.43
CID000001775	B0304.3	0.198
CID000001775	F08F3.7	0.198
CID000001775	C34B7.3	0.198
CID000001775	C12D5.7	0.198
CID000001775	C25E10.2	0.198
CID000001775	C45H4.17	0.198
CID000001775	C45H4.2	0.198
CID000001775	C49C8.4	0.198
CID000001775	C50H11.15	0.198
CID000001775	F41B5.7	0.198
CID000001775	F41B5.4	0.198
CID000001775	F41B5.2	0.198
CID000001775	F41B5.3	0.198
CID000001775	F44C8.1	0.198
CID000001775	F42A9.4	0.198
CID000001775	F42A9.5	0.198
CID000001775	K09A11.2	0.198
CID000001775	K05D4.4	0.198
CID000001775	R08F11.3	0.198
CID000001775	K09A11.3	0.198
CID000001775	K09A11.4	0.198
CID000001775	R04D3.1	0.198
CID000001775	Y17D7A.4	0.198
CID000001775	Y5H2B.6	0.198
CID000001775	Y49C4A.9	0.198
CID000001779	T01C3.10	0.528
CID000001779	F07F6.6.2	0.688
CID000001794	M03F4.3b	0.3
CID000001794	F59C12.2a	0.256
CID000001794	T02E9.3	0.22
CID000001794	T23G5.5	0.195
CID000001794	Y40H4A.1b.2	0.3
CID000001794	Y54E10BR.7	0.195
CID000001795	C54F6.13a	0.189
CID000001795	B0395.1	0.39
CID000001795	B0495.4	0.42
CID000001795	F14B8.1a	0.437
CID000001795	F41E7.1	0.177
CID000001795	F41E7.2.3	0.177
CID000001795	F57C7.2a	0.259
CID000001795	F58E1.6b	0.189
CID000001795	F57G8.5	0.177
CID000001795	K09C8.1	0.235
CID000001795	Y18D10A.6a	0.259
CID000001795	Y73F8A.1	0.159
CID000001795	ZK822.3b	0.189
CID000001826	C54D1.4	0.169
CID000001826	E04F6.3	0.253
CID000001826	F45H10.1.1	0.18
CID000001826	F42G9.5a	0.169
CID000001826	F44A6.2.2	0.376
CID000001826	F54D8.3a.2	0.914
CID000001826	T08B1.3	0.18
CID000001826	K04F1.15	0.914
CID000001826	T05H4.13c.1	0.18
CID000001826	Y69F12A.2a.1	0.169
CID000001826	T27B7.2	0.564
CID000001845	F07F6.6.2	0.477
CID000001845	T01C3.10	0.336
CID000001853	F34D10.7.2	0.228
CID000001853	B0350.2f.2	0.228
CID000001853	B0035.3	0.462
CID000001853	F34D10.6	0.228
CID000001853	C05A9.3	0.228
CID000001853	E02H1.4	0.293
CID000001853	Y75B7B.2	0.192
CID000001853	Y106G6H.14	0.228
CID000001853	K12C11.4	0.228
CID000001853	Y71F9AL.18.2	0.293
CID000001853	Y71A12B.4	0.228
CID000001853	ZK1005.1a	0.192
CID000001864	K10D2.6.1	0.53
CID000001868	T02E9.3	0.316
CID000001868	F59C12.2a	0.367
CID000001893	Y113G7A.8.1	0.421
CID000001893	C01G6.6a.1	0.6
[truncated: 16,317 more rows]

## Sheet: Y
CID000000011	0
CID000000049	0
CID000000051	0
CID000439278	0
CID000000070	0
CID000010917	0
CID000000086	0
CID000000096	0
CID000068841	-1
CID000000119	-1
CID000000126	0
CID000000135	0
CID000444412	0
CID000066840	0
CID000000171	0
CID000000187	0
CID000000190	0
CID000060961	-1
CID000447145	0
CID000000203	0
CID000006288	0
CID005280723	0
CID000440033	0
CID000006083	0
CID000006322	-1
CID000006267	0
CID000005957	0
CID000000242	0
CID000000249	0
CID000171548	0
CID000000254	0
CID000093072	0
CID000000283	0
CID000000289	-1
CID000000305	0
CID000000311	0
CID000000340	0
CID000000379	0
CID000006262	0
CID000005960	-1
CID000000444	0
CID000005757	1
CID000065533	0
CID000087916	0
CID000134490	0
CID000000473	0
CID000000490	0
CID000092824	0
CID000000529	0
CID000000546	-1
CID000000586	0
CID000005862	0
CID000005950	0
CID000033032	0
CID000061503	0
CID000145742	0
CID000005951	0
CID000443201	0
CID000065059	0
CID000000647	0
CID000439216	0
CID000445160	0
CID000000668	0
CID000000670	0
CID000000681	0
CID000065063	0
CID003001028	0
CID000000702	0
CID000643975	0
CID000445713	0
CID000445858	0
CID000444972	0
CID000439168	0
CID000445995	0
CID000005961	-1
CID000000743	0
CID000124886	0
CID000000750	0
CID000079014	0
CID000000753	0
CID000439162	0
CID000000760	0
CID000000764	0
CID000006274	0
CID000091552	0
CID000000790	0
CID000006306	0
CID000000801	0
CID000009750	0
CID000006047	-1
CID000005815	0
CID000161165	0
CID000439190	0
CID000005819	0
CID000006106	0
CID005280934	0
CID000006112	0
CID000005962	0
CID000000867	0
CID000006137	0
CID000000888	0
CID000440552	0
CID000439925	0
CID000439153	0
CID000000936	0
CID000000937	0
CID000439260	0
CID000000967	0
CID000000970	0
CID000000971	0
CID000000979	0
CID000000980	0
CID000000983	0
CID000000985	0
CID000115254	0
CID000006140	0
CID000001001	0
CID000001005	0
CID000001014	0
CID000001015	0
CID000001023	0
CID000007339	0
CID000001045	0
CID000001050	0
CID000001051	0
CID000001060	0
CID000445354	0
CID000493570	0
CID000439236	0
CID000034755	0
CID000160556	0
CID000001102	0
CID000001103	0
CID000001110	0
CID000001123	-1
CID000001130	0
CID000001132	0
CID000009700	0
CID000006305	-1
CID000006057	0
CID000023700	0
CID000001174	0
CID000001175	0
CID000736715	-1
CID000006287	0
CID000001188	0
CID000001195	0
CID000001567	0
CID000009427	0
CID000001986	-1
CID000006128	-1
CID000002771	0
CID000012560	0
CID000003385	-1
CID000003386	0
CID000003696	0
CID000003883	-1
CID000003893	0
CID000126941	-1
CID000004462	0
CID000004908	0
CID000005994	-1
CID000448457	0
CID000004993	0
CID000005035	0
CID000445154	-1
CID000063009	0
CID005289418	0
CID002733525	-1
CID000006013	0
CID000005578	-1
CID000312145	0
CID000009305	0
CID000439744	-1
CID000006329	0
CID000006503	0
CID000011915	0
CID000012544	0
CID000021307	0
CID000023925	0
CID000023994	0
CID000044072	0
CID005280346	0
CID000188350	0
CID000193491	0
CID000440483	0
CID000446357	0
CID000667490	0
CID004659569	0
CID005280343	-1
CID011020241	0
CID100000977	0
CID000000977	0
CID100001003	0
CID100000730	0
CID000008977	0
CID100001023	0
CID100000762	0
CID000006830	0
CID100005202	0
CID100003386	0
CID100000951	0
CID100000923	0
CID100000876	0
CID100000750	0
CID100000681	0
CID100000602	0
CID100000312	0
CID000005202	0
CID000000951	0
CID000000923	0
CID000000312	0
CID100000197	0
CID000006022	0
CID100000238	0
CID100004462	0
CID100000928	0
CID100000857	0
CID100000206	0
CID100023930	0
CID100001060	0
CID100001005	0
CID100000970	0
CID100000767	0
CID000023930	0
CID000000767	0
CID100023994	0
CID100023925	0
CID100000961	0
CID100000784	0
CID000000961	0
CID000000784	0
CID100001181	0
CID100000593	0
CID100000175	0
CID000006176	0
CID000006133	0
CID100000805	0
CID100000761	0
CID000006804	0
CID105311325	0
CID105280343	0
CID100005056	0
CID005311325	0
CID100001079	0
CID100119058	0
CID100023978	0
CID000023978	0
CID100000813	0
CID100000317	0
CID000087642	0
CID100000925	0
CID000005892	0
CID100001151	0
CID000064968	0
CID100001158	0
CID000006031	0
CID100000224	0
CID100005691	0
CID100000205	0
CID100000930	0
CID100000929	0
CID000005885	0
CID000005884	0
CID100000271	0
CID000000271	0
CID100001117	0
CID100000193	0
CID000439155	0
CID100000647	0
CID100000516	0
CID100000476	0
CID000439418	0
CID000439400	0
CID100001198	0
CID100000513	0
CID100000311	0
CID100000309	0
CID005459784	0
CID005318532	0
CID100000987	0
CID100002514	0
CID000002514	0
CID100001167	0
CID100001166	0
CID100000900	0
CID100000888	0
CID000445675	0
CID000440364	0
CID000008629	0
CID100001047	0
CID100000937	0
CID100000936	0
CID100000222	0
CID000001047	0
CID000000222	0
CID100000743	0
CID100000119	0
CID100667490	0
CID100000806	0
CID000439456	0
CID100000295	0
CID000024316	0
CID100001153	0
CID100044072	0
CID100440613	0
CID100001126	0
CID100000877	0
CID100000705	0
CID100000703	0
CID100000380	0
CID100000074	0
CID000446013	0
CID000445344	0
CID000165390	0
CID000092153	0
CID100440938	0
CID100129887	0
CID100006503	0
CID100000208	0
CID000440938	0
CID000439427	0
CID000064689	0
CID100439167	0
CID100001132	0
CID100000697	0
CID100000230	0
CID000122357	0
CID000077982	0
CID100001172	0
CID100001041	0
CID100000940	0
CID100000939	0
CID100000596	0
CID100000314	0
CID000439924	0
CID000014180	0
CID000006175	0
CID000006131	0
CID000006030	0
CID100000869	0
CID000644066	0
CID100005035	0
CID100001188	0
CID100001175	0
CID100000790	0
CID100000764	0
CID100000190	0
CID100001071	0
CID100001110	0
CID100000051	0
CID100151228	0
CID100000604	0
CID000151228	0
CID000009290	0
CID100003255	0
CID100002537	0
CID100000440	0
CID000091477	0
CID100001116	0
CID100000732	0
CID100000719	0
CID000440641	0
CID000439762	0
CID000439284	0
CID000066370	0
CID000018396	0
CID100000765	0
CID100000985	0
CID100000305	0
CID100000187	0
CID100004106	0
CID100003696	0
CID000004106	0
CID100000586	0
CID100000232	0
CID100003008	0
CID100002735	0
CID100006329	0
CID100021307	0
CID100000992	0
CID100000723	0
CID000000992	0
CID100000729	0
CID100000724	0
CID100000283	0
CID000439183	0
CID000002170	1
CID000001697	1
CID000010531	1
CID000060703	1
CID004605800	1
CID000028693	1
CID003626837	1
CID000004615	1
CID000446849	1
CID000001609	1
CID006603792	1
CID003654103	1
CID002921148	1
CID001547484	1
CID006604000	1
CID000002909	1
CID005280754	1
CID005284373	1
CID016404350	1
CID000009880	1
CID000028417	1
CID005702062	1
CID000003820	1
CID000003822	1
CID054676905	1
CID000003957	1
CID000004507	1
CID000001238	1
CID000005768	1
CID000441074	1
CID006450842	1
CID000002051	1
CID000443955	1
CID000000178	-1
CID000000547	-1
CID000000564	-1
CID000000650	-1
CID000000785	-1
CID000000896	-1
CID000000903	-1
CID000001046	-1
CID000001066	-1
CID000001328	-1
CID000001329	-1
CID000001330	-1
CID000001340	-1
CID000001345	-1
CID000001367	-1
CID000001456	-1
CID000001564	-1
CID000001645	-1
CID000001649	-1
CID000001676	-1
CID000001678	-1
CID000001683	-1
CID000001720	-1
CID000001727	-1
CID000001730	-1
CID000001738	-1
CID000001775	-1
CID000001779	-1
CID000001794	-1
CID000001795	-1
CID000001826	-1
CID000001845	-1
CID000001853	-1
CID000001864	-1
CID000001868	-1
CID000001893	-1
CID000001908	-1
CID000001917	-1
CID000001922	-1
CID000001967	-1
CID000002052	-1
CID000002061	-1
CID000002063	-1
CID000002071	-1
CID000002083	-1
CID000002094	-1
CID000002137	-1
CID000002141	-1
CID000002143	-1
CID000002153	-1
CID000002196	-1
CID000002244	-1
CID000002266	-1
CID000002331	-1
CID000002344	-1
CID000002415	-1
CID000002435	-1
CID000002436	-1
CID000002519	-1
CID000002544	-1
CID000002690	-1
CID000002708	-1
CID000002733	-1
CID000002753	-1
CID000002756	-1
CID000002763	-1
CID000002796	-1
CID000002812	-1
CID000002818	-1
CID000002910	-1
CID000002998	-1
CID000003108	-1
CID000003117	-1
CID000003132	-1
CID000003151	-1
CID000003168	-1
CID000003194	-1
CID000003213	-1
CID000003220	-1
CID000003308	-1
CID000003333	-1
CID000003339	-1
CID000003373	-1
CID000003396	-1
CID000003397	-1
CID000003433	-1
CID000003440	-1
CID000003442	-1
CID000003446	-1
CID000003488	-1
CID000003559	-1
CID000003623	-1
CID000003639	-1
CID000003657	-1
CID000003661	-1
CID000003671	-1
CID000003689	-1
CID000003715	-1
CID000003727	-1
CID000003758	-1
CID000003802	-1
CID000003825	-1
CID000003845	-1
CID000003878	-1
CID000003885	-1
CID000003899	-1
CID000004051	-1
CID000004122	-1
CID000004197	-1
CID000004211	-1
CID000004212	-1
CID000004216	-1
CID000004362	-1
CID000004386	-1
CID000004397	-1
CID000004401	-1
CID000004477	-1
CID000004485	-1
CID000004488	-1
CID000004495	-1
CID000004497	-1
CID000004551	-1
CID000004552	-1
CID000004578	-1
CID000004592	-1
CID000004614	-1
CID000004650	-1
CID000004671	-1
CID000004713	-1
CID000004740	-1
CID000004748	-1
CID000004780	-1
CID000004781	-1
CID000004828	-1
CID000004843	-1
CID000004847	-1
CID000004917	-1
CID000004938	-1
CID000004943	-1
CID000004971	-1
CID000005059	-1
CID000005070	-1
CID000005073	-1
CID000005074	-1
CID000005087	-1
CID000005092	-1
CID000005142	-1
CID000005152	-1
CID000005268	-1
CID000005335	-1
CID000005368	-1
CID000005382	-1
CID000005405	-1
CID000005420	-1
CID000005520	-1
CID000005522	-1
CID000005546	-1
CID000005593	-1
CID000005626	-1
CID000005640	-1
CID000005697	-1
CID000005712	-1
CID000005722	-1
CID000005723	-1
CID000005753	-1
CID000005754	-1
CID000005770	-1
CID000005833	-1
CID000005870	-1
CID000005909	-1
CID000005944	-1
CID000005983	-1
CID000006005	-1
CID000006081	-1
CID000006167	-1
CID000006169	-1
CID000006234	-1
CID000006238	-1
CID000006758	-1
CID000008515	-1
CID000008974	-1
CID000009363	-1
CID000009782	-1
CID000010219	-1
CID000010255	-1
CID000010607	-1
CID000012035	-1
CID000012852	-1
CID000015818	-1
CID000016230	-1
CID000016362	-1
CID000021157	-1
CID000022880	-1
CID000023190	-1
CID000024360	-1
CID000027447	-1
CID000027924	-1
CID000028864	-1
CID000031100	-1
CID000031307	-1
CID000031728	-1
CID000033624	-1
CID000034359	-1
CID000036314	-1
CID000036462	-1
CID000038103	-1
CID000039912	-1
CID000040539	-1
CID000042890	-1
CID000044093	-1
CID000047576	-1
CID000047936	-1
CID000054840	-1
CID000055245	-1
CID000055651	-1
CID000060662	-1
CID000060839	-1
CID000064715	-1
CID000065407	-1
CID000065710	-1
CID000065752	-1
CID000071077	-1
CID000073484	-1
CID000084003	-1
CID000089034	-1
CID000089105	-1
CID000092136	-1
CID000092381	-1
CID000099562	-1
CID000099625	-1
CID000101430	-1
CID000101615	-1
CID000104762	-1
CID000104858	-1
CID000104895	-1
CID000105104	-1
CID000107812	-1
CID000107883	-1
CID000107995	-1
CID000108068	-1
CID000108137	-1
CID000115348	-1
CID000119376	-1
CID000121880	-1
CID000122215	-1
CID000123679	-1
CID000123683	-1
CID000123981	-1
CID000123985	-1
CID000132496	-1
CID000132837	-1
CID000132846	-1
CID000133012	-1
CID000133633	-1
CID000135313	-1
CID000155806	-1
CID000160355	-1
CID000161713	-1
CID000161930	-1
CID000164437	-1
CID000167529	-1
CID000172306	-1
CID000173870	-1
CID000174174	-1
CID000176157	-1
CID000176158	-1
CID000197067	-1
CID000202477	-1
CID000222786	-1
CID000262093	-1
CID000439202	-1
CID000439280	-1
CID000439501	-1
CID000439647	-1
CID000440053	-1
CID000443239	-1
CID000443390	-1
CID000443586	-1
CID000443600	-1
CID000444795	-1
CID000445227	-1
CID000445629	-1
CID000445639	-1
CID000446378	-1
CID000447196	-1
CID000448042	-1
CID000451991	-1
CID000456201	-1
CID000456214	-1
CID000638278	-1
CID000644213	-1
CID000657346	-1
CID000657378	-1
CID000667594	-1
CID000667639	-1
CID000667645	-1
CID000688095	-1
CID000688272	-1
CID000689043	-1
CID000716312	-1
CID000854019	-1
CID000941651	-1
CID001838043	-1
CID002733484	-1
CID002733514	-1
CID002987927	-1
CID003006531	-1
CID003035523	-1
CID003035905	-1
CID003083544	-1
CID003277600	-1
CID003392731	-1
CID003495594	-1
CID003651377	-1
CID003661570	-1
CID004046493	-1
CID004172142	-1
CID004210951	-1
CID004273754	-1
CID004306515	-1
CID004350931	-1
CID005280335	-1
CID005280443	-1
CID005280445	-1
CID005280961	-1
CID005281004	-1
CID005281672	-1
CID005281708	-1
CID005281787	-1
CID005281847	-1
CID005282106	-1
CID005282230	-1
CID005282379	-1
CID005283454	-1
CID005288600	-1
CID005289501	-1
CID005310987	-1
CID005310992	-1
CID005311198	-1
CID005311302	-1
CID005311430	-1
CID005311432	-1
CID005312115	-1
CID005312137	-1
CID005328760	-1
CID005328770	-1
CID005328771	-1
CID005328773	-1
CID005328779	-1
CID005328803	-1
CID005328804	-1
CID005328807	-1
CID005329098	-1
CID005329255	-1
CID005353365	-1
CID005353432	-1
CID005353454	-1
CID005353678	-1
CID005353940	-1
CID005354033	-1
CID005372720	-1
CID005469318	-1
CID005472495	-1
CID005479530	-1
CID005940264	-1
CID006095481	-1
CID006105572	-1
CID006160690	-1
CID006278000	-1
CID006324664	-1
CID006518171	-1
CID006603710	-1
CID006603748	-1
CID006603782	-1
CID006603828	-1
CID006603857	-1
CID006603901	-1
CID006603931	-1
CID006604009	-1
CID006604858	-1
CID006708701	-1
CID009841284	-1
CID009951825	-1
CID009952135	-1
CID010391971	-1
CID011199915	-1
CID011957499	-1
CID011957542	-1
CID011957581	-1
CID011957726	-1
CID011957728	-1
CID052947716	-1
CID054682505	-1
B0334.8	0
B0348.4b	0
B0365.3.2	0
B0395.2	0
B0478.1a	0
B0495.4	0
B0545.1a	0
C01G6.7	0
C02C2.3	0
C02F4.2c	0
C03D6.3a	0
C06E1.10	0
C06E7.1a	0
C08H9.5	1
C09D4.5.4	0
C09H10.3	0
C10F3.5a	0
C10H11.9	1
C13C4.2	1
C15F1.7a	0
C15H9.1	0
C23G10.3.1	0
C26C6.2	0
C26E6.9c	0
C32D5.5	0
C34C6.6a	0
C34D1.3	0
C37H5.8	0
C47D12.6a	0
C49F5.1.3	0
C49F5.2	0
C50F7.10	0
C54G4.6	0
C55H1.2	0
C56E6.1	1
D1054.8	0
D2013.5	0
D2030.1.2	0
D2085.3	0
E02C12.5	0
E02H9.5	0
E03A3.2	0
E04F6.3	0
F01F1.8a.2	0
F01G10.1.2	0
F02A9.6	0
F02C12.5a	1
F02E8.1.2	0
F10D11.1.1	0
F10D2.9	0
F11A1.3a	1
F11G11.13	0
F14B4.3	0
F14F4.3b	0
F14H12.4b	1
F15E6.1	0
F16H11.3	0
F17E5.1a	0
F18C12.1	0
F18H3.3a.2	0
F19B6.1b	0
F20B6.8b	1
F22E12.4a.2	0
F23F12.3	0
F25D7.3a	0
F25E2.5a	0
F25G6.2	0
F26E4.9.1	0
F27C1.7b	0
F28D1.9	0
F28F9.4	0
F30A10.6	0
F35C8.6	0
F35D2.3	0
F35G12.3a	0
F36A2.6.1	0
F38E1.5	0
F40F11.1.2	0
F42A9.5	1
F43C1.2b	1
F44B9.3a	0
F45E4.1	0
F45H10.2.1	0
F48C11.1	0
F49E11.3	0
F49E12.2	0
F52B5.5a.2	0
F52D10.3a.2	0
F52E1.1	0
F53A3.3a.2	0
F53B1.7	0
F53H8.2	0
F54D8.2.4	0
F54H12.1a	0
F55A8.2a.2	0
F55B11.1	0
F55B12.4.1	0
F55F3.1.2	0
F56A8.7a	0
F56H9.3	0
F58F9.7.1	0
F59C12.2a	1
H04M03.4	0
H15N14.1c	0
H28O16.1a	0
H42K12.1b	1
K04E7.2.2	0
K04G2.1.2	0
K06A5.7.2	0
K08E3.5b	0
K08F11.4a	0
K09A9.5	0
K10B2.1	0
K10B3.8.1	0
K10D2.3	0
M01D7.7a	0
M01E5.5a	0
M02B7.3b	0
M03A1.1b	1
R04A9.4	0
R05D11.1	0
R07E4.3	0
R11A5.4a.2	0
R11D1.11	0
R11E3.4	0
R166.5b	1
T01A4.1c	0
T01B10.4a.2	0
T01C8.1b	1
T01D1.6	0
T02G5.8.2	0
T02H6.11.2	0
T05A1.5a	0
T05H4.12.1	0
T06G6.4	0
T07A9.6	0
T07A9.8	0
T07C4.7.2	0
T07D3.7a	0
T08G5.10	0
T09A12.3	0
T10A3.1a	0
T10E9.7a	0
T10H9.2	0
T13C5.1a	1
T19C4.6a	0
T19E7.2a	0
T20F10.1	0
T20H4.5	0
T22G5.2	0
T23F2.1.1	0
T23H2.5.1	0
T24A11.1a	0
T24C4.1	0
T25E12.4a	0
T26A5.3	0
T27E4.8	0
T28D6.2	0
W03C9.3.1	0
W03G1.7a	0
W07E6.1	0
W09B12.1.1	0
W09H1.5	0
W10G6.2b	0
Y106G6H.2a.4	0
Y110A7A.12	0
Y119C1B.8a	0
Y22F5A.3b	0
Y38C1AA.3a	0
Y38F1A.10c	0
Y39G10AL.3.2	1
Y39G10AR.8	0
Y39H10A.7a.1	1
Y40B10A.1a	0
Y42G9A.4b	0
Y43F4B.7	0
Y45G12B.1a	0
Y47D3A.15	0
Y47D3A.16	0
Y47G6A.10	0
Y48B6A.4	0
Y48G8AL.14	0
Y54E10BR.7	1
Y54G2A.31	0
Y55D5A.5a	0
Y56A3A.19	0
Y65B4BR.4a	0
Y66H1B.4	0
Y71G12B.4	0
Y71H2AM.23.2	0
Y71H2AM.5.2	0
Y71H2AR.2	0
Y76A2A.2a	0
Y76A2B.3	0
Y80D3A.5	0
ZC101.2e	0
ZC395.6	0
ZK1067.1c	1
ZK524.3a	0
ZK637.11	0
ZK686.2	0
ZK742.5.1	0
ZK792.6	0
R05D7.4	0
K07C5.5	0
K04A8.5	0
K02F3.6	0
C45B11.6	0
B0464.9	0
C37H5.3a	0
C25A1.12	0
C37H5.2	0
F54F3.3	0
F01G10.7	0
F46B6.8	0
F32B4.6	0
R11G11.14	0
W01A11.1	0
Y55F3AM.10	0
Y50E8A.7	0
ZK6.7a	0
Y57E12B.3	0
K02A4.1	0
Y71G12B.10	0
Y44A6D.5	0
C06H2.3	0
C14B1.10.1	0
C14E2.2	0
C14F11.1a	0
C17G10.1.1	0
C31C9.2.2	0
C34F6.8.1	0
C44E4.3	0
D2089.5	0
F29B9.4a.2	0
F42G2.7	0
F49E10.5	0
F59B8.2.3	0
K04D7.3	0
M05D6.7	0
T01B11.2a.1	0
T01C8.4	0
T01C8.5	0
T09B4.8	0
T26A5.5a	0
W07E11.1	0
Y105C5B.9	0
Y48B6A.11	0
ZK550.5	0
ZK550.6.2	0
ZK829.4.3	0
T21B10.2c.1	0
T25G3.4	0
Y17G7B.7.2	0
Y50E8A.6	0
C04C3.3.2	0
F27D4.5	0
T05H10.6b	0
Y39E4A.3b	0
Y43F4A.4	0
B0395.3.1	0
F09F3.9.1	0
F41E7.6	0
Y46G5A.17.1	0
K11D12.4	0
R07H5.2a.1	0
T20B3.1	0
W01A11.5	0
W03F9.4	0
Y48G9A.10	0
ZC416.8b	0
K06A4.5	0
F25B4.6	0
K10C2.4.2	0
ZK688.3.2	0
Y62E10A.13b	0
C05D2.4b	0
B0222.4	0
C05D2.3	0
C09G9.4	0
D1054.13b	0
K01C8.3b	0
Y104H12D.3	0
Y37D8A.23a	0
Y41G9A.4b	0
ZK829.2	0
F54D8.3a.2	0
F45H10.1.1	0
K04F1.15	0
R07B7.4b	0
K07B1.2	0
R07B7.5	0
C06A8.1a.2	0
D1025.2	0
F25B4.1.2	0
F52A8.5.2	0
Y37E3.17b	0
R03D7.1	0
Y106G6H.5.1	0
Y39B6A.35	0
ZK829.6	0
C48D1.3	0
C31H5.3b	0
F55F3.2a	0
E01G6.3	0
F18G5.4	0
F27B3.2	0
R173.3	0
Y48B6A.8	0
Y48B6A.7	0
Y40H4A.1b.2	0
Y44E3A.2	0
Y71H2AM.13.1	0
B0222.9	0
B0228.7.2	0
C06G3.5a	0
C34F11.3c	0
C44B7.12	0
F15E6.6	0
H14E04.2c	0
K02D7.1	0
T19B4.3.2	0
F07A11.5	0
K02F2.2.1	0
R07H5.8.2	0
T21B4.4a	0
T24C12.3	0
Y71H10B.1c	0
ZK783.2.2	0
C37H5.6a	0
R06C7.5a	0
C10C5.5	0
C06A6.4b	0
C10C5.4	0
C10C5.3	0
C44E12.1	0
R11H6.1.2	0
Y71H2AM.11	0
D2096.4.2	0
F08F3.4	0
F13D11.4.1	0
R01H2.5	0
Y6B3B.11	0
ZC449.6	0
ZC8.1	0
F21G4.1	0
F47E1.4	0
F47E1.2	0
Y32F6B.1	0
C23H3.4a.2	0
T25B9.1	0
F43H9.2b	0
T22G5.5.1	0
AH10.1	0
B0035.16	0
B0285.10	0
B0285.8	0
B0285.9	0
B0464.1.1	0
B0511.2	0
B0564.1a	0
C01B10.9	0
C01B7.4	0
C01H6.6	0
C02B10.1	0
C02D5.1	0
C03G5.1.1	0
C05C12.3	0
C07H6.1	0
C08B6.9	0
C12D8.10b.2	0
C17C3.12a	0
C24F3.4	0
C25F6.2a.1	0
C25F6.3	0
C25G6.3	0
C26E6.8.2	0
C27A12.9	0
C27A7.1a	0
C27A7.3a	0
C28C12.9a.1	0
C28D4.2a	0
C28D4.3.1	0
C29A12.3a	0
C29E4.8.1	0
C29F7.3	0
C32E12.2	0
C32E8.6a	0
C33D12.2	0
C33H5.14.1	0
C34B2.7.1	0
C36A4.9a.2	0
C37A2.3	0
C41A3.1	0
C45B2.5.1	0
C45G3.3	0
C47E12.1.2	0
C47E12.5a.2	0
C48B4.1.1	0
C50D2.7.1	0
C50F2.8	0
C50H11.1	0
C52B9.1a	0
C52B9.9	0
C52D10.12.1	0
C55B7.4a	0
D1009.1a	0
E04F6.5a	0
F02E9.7	0
F08A8.1a.1	0
F08A8.2	0
F08A8.3	0
F08A8.4.1	0
F10C2.6	0
F11A3.1.2	0
F11H8.1.1	0
F13D12.2	0
F13E6.2	0
F13G3.5a	0
F13H10.5	0
F13H8.7.2	0
F20H11.3.2	0
F21A3.2b	0
F21C3.3	0
F22B5.9	0
F22D6.3a.1	0
F22F7.5	0
F23C8.5.2	0
F25C8.1	0
F25C8.4	0
F25G6.6	0
F26D10.10	0
F27D4.1	0
F28A10.6	0
F28B3.1	0
F28C6.4a.3	0
F28F8.2	0
F28H6.1a	0
F37C12.13a.1	0
F38B2.4a	0
F40F8.1.1	0
F41C3.3.2	0
F42G8.6	0
F46E10.10a	0
F46E10.1a	0
F47G6.2	0
F48E8.3.1	0
F54D1.5	0
F54D5.7.2	0
F58B3.5	0
F59F4.1	0
H25K10.1	0
K01A6.2	0
K03A1.5	0
K03H1.1	0
K05F1.3	0
K06A5.6.1	0
K07A3.1.3	0
K07C5.3	0
K08H10.4.1	0
K09H11.1	0
M02D8.4a	0
M106.4b	0
M18.3	0
M7.5.1	0
R04E5.2	0
R07E4.4	0
R08D7.6a	0
R107.2	0
R11A8.4.1	0
R13G10.4	0
R151.2d.1	0
R153.1d	0
R186.4	0
T01H8.5a	0
T03F1.1.1	0
T03F1.8a	0
T03G6.3.1	0
T04A8.5	0
T05G5.5	0
T06H11.4	0
T07A9.2	0
T08B2.9a	0
T08G2.3.1	0
T10E9.9	0
T11G6.1b	0
T20F7.6	0
T20F7.7	0
T22D1.3a	0
T22F3.3a	0
T25G12.5.1	0
T26E3.2	0
T27A10.3a.1	0
W01A11.6	0
W02A11.4	0
W02G9.1	0
W04G3.5	0
W09D6.1c	0
Y105C5B.15	0
Y105C5B.28a	0
Y105C5B.3	0
Y111B2A.8	0
Y18D10A.3	0
Y23H5A.7a	0
Y23H5A.8	0
Y37H9A.6.1	0
Y41E3.4	0
Y41G9A.3	0
Y45F3A.3a.1	0
Y54E10A.6	0
Y54E10BR.1	0
Y55B1BR.4	0
Y56A3A.13.1	0
Y59A8B.14	0
Y60A3A.13a	0
Y65B4A.8.1	0
Y66D12A.14	0
Y66D12A.23	0
Y6B3B.5b	0
Y6D11A.1	0
Y73B6BL.14	0
ZC434.5.1	0
ZK1058.6	0
ZK112.6	0
ZK1127.2	0
ZK430.2	0
ZK637.9b	0
ZK673.2.1	0
ZK909.2c	0
B0454.6	0
C29H12.1	0
C50D2.2	0
C55C2.5a	0
F07C3.7	0
F10E7.9	0
F23F1.6	0
F26F4.10a.1	0
F27C8.1	0
F38H4.5	0
F49E8.3b	0
F52H2.2	0
F54D12.3	0
H16O14.1	0
K02A2.3	0
R13A1.2	0
T04B8.5a	0
T11F9.4a	0
T13A10.10	0
T21F4.1	0
T22B7.3	0
Y37A1C.1c	0
Y53F4B.12	0
Y53H1C.1a	0
ZK1307.1a	0
C27A7.5c	0
AH6.1	0
B0024.6	0
B0218.1a.3	0
B0218.2.2	0
B0240.3	0
B0252.1	0
B0286.3	0
B0302.1a	0
B0336.10.1	0
B0523.1	0
C01C7.1	0
C01G10.7	0
C01G12.8	0
C01G6.8a	0
C02E7.1	0
C03C10.3.1	0
C04G6.1a	0
C04H5.3	0
C05A9.1a	0
C05H8.1b	0
C06A1.1.1	0
C06A1.5	0
C06A12.4	0
C06B3.8.1	0
C06E7.3a	0
C07G2.3a	0
C09B8.7a.1	0
C09D1.1b	0
C09H5.2a	0
C10C6.6	0
C10F3.3	0
C10H11.8	0
C11H1.4a	0
C12C8.1	0
C14B9.4b	0
C15B12.1	0
C15B12.8	0
C15H11.8	0
C15H9.6.2	0
C16D9.2a	0
C17F4.6	0
C18C4.2	0
C18H7.4	0
C24A1.3a	0
C24A8.4	0
C24B5.2a	0
C24G6.2a	0
C25A8.5	0
C26D10.3	0
C26E6.11	0
C26E6.4	0
C26F1.4.1	0
C30C11.4.2	0
C30F8.4a.2	0
C30G4.3	0
C30H6.6	0
C30H6.7	0
C32D5.2.2	0
C33H5.7	0
C34E10.4a	0
C34E10.6.3	0
C34G6.4	0
C35B1.1	0
C35E7.10a	0
C36B1.3	0
C41C4.4	0
C41C4.8.3	0
C42D4.8	0
C43E11.7.2	0
C44C10.4	0
C44F1.5	0
C46E1.2	0
C46H11.4a	0
C47A10.1	0
C47A10.5	0
C47E8.5.1	0
C49H3.1	0
C50F4.16.1	0
C50F4.2	0
C54D1.1	0
C54E4.3	0
C54G4.1a	0
C55C3.4	0
D1073.1b	0
D2023.2.3	0
D2085.1	0
DC2.7a	0
DH11.3	0
E01A2.5	0
E01H11.1c	0
E02D9.1a	0
E03G2.2	0
F01D4.3	0
F02C9.3	0
F02H6.5	0
F07A5.7a	0
F08B1.2	0
F09A5.2	0
F09C12.2	0
F09E5.1.2	0
F09F7.3.1	0
F09G2.1	0
F10B5.5	0
F10F2.2	0
F11A10.1a	0
F11C3.3.1	0
F11D5.3a	0
F11E6.8	0
F11F1.1	0
F13H8.10a	0
F17C8.1	0
F18E3.7a	0
F19G12.2	0
F20B6.2.1	0
F20B6.3	0
F20D6.11	0
F20G4.3	0
F21G4.2	0
F21H7.9	0
F22B7.6a	0
F22D6.1	0
F22E10.1	0
F22E10.2	0
F22E10.3	0
F22E5.3	0
F23B12.5	0
F23B2.13	0
F23C8.7	0
F23H12.6	0
F25H2.10.1	0
F25H2.5.1	0
F26D10.3.2	0
F26D11.1	0
F26E4.5	0
F26F4.11	0
F26H9.4	0
F28B3.7a.2	0
F28D1.2	0
F28H1.3.2	0
F29C4.6.2	0
F29D10.4	0
F31E3.5.1	0
F32D1.1	0
F32D1.2	0
F35G12.8	0
F35H8.7	0
F36A4.7	0
F36D4.3b	0
F36H1.6	0
F36H2.1a	0
F38B6.4	0
F38E9.5.2	0
F39G3.7	0
F42A10.4a.2	0
F42E11.1	0
F43E2.4	0
F43E2.8.2	0
F44B9.4a	0
F44E5.4	0
F44E5.5	0
F45G2.2a	0
F46C3.1	0
F46F11.1a	0
F49B2.5	0
F52B10.1	0
F52E1.4b	0
F52G2.1b	0
F53A3.2	0
F53G12.6	0
F54A3.3	0
F54C9.2	0
F54E7.2.2	0
F55A3.6	0
F55G1.8.1	0
F57A10.3.1	0
F57B9.8	0
F57C12.4	0
F57C12.5b	0
F57C9.1a	0
F57F5.2	0
F57F5.5	0
F58A3.2c	0
F58A4.9.2	0
F58F12.1.1	0
F58F9.1	0
F58G4.1	0
F58H7.2	0
F59A2.4a	0
F59A3.8	0
F59F3.1	0
F59F3.5	0
H06H21.10a	0
H15N14.2a	0
H19N07.1.2	0
H25P06.2b	0
H27M09.2	0
H31G24.4	0
H43I07.2	0
JC8.3a.1	0
K01C8.10.3	0
K01G5.5.1	0
K04D7.2a	0
K04G2.3	0
K07A12.4a	0
K07E3.7b	0
K07F5.4a	0
K08A8.1a	0
K08E7.9	0
K08F8.1a	0
K09B11.5a	0
K11D9.2a.2	0
K11E8.1c.1	0
K12F2.1	0
M01D7.4	0
M04B2.4.1	0
M04G12.3	0
M106.1	0
M176.7	0
M79.1a	0
R01E6.1b	0
R02C2.1	0
R02C2.2	0
R02C2.6	0
R02E12.2a	0
R03G5.1a.2	0
R05C11.3	0
R05D3.6	0
R05H5.4	0
R06C7.10.1	0
R07E4.6c	0
R08D7.7	0
R10E11.2.1	0
R10E11.8.1	0
R11E3.1	0
R134.1	0
R134.2	0
R13A5.8.1	0
R13G10.1	0
R151.7a.1	0
R53.2	0
T01C2.1	0
T01G5.1	0
T01G9.5b	0
T01H3.1.1	0
T01H8.1e	0
T02C12.1	0
T02G5.9b	0
T03D8.5	0
T03F1.3	0
T04B2.2	0
T04D3.4	0
T05C12.7.2	0
T05E11.3.2	0
T05G5.3.3	0
T05H4.6.2	0
T06C10.3	0
T06C10.6	0
T07A9.11.4	0
T07D1.1b	0
T08D2.7	0
T10B5.5a	0
T10F2.1a	0
T10H10.1	0
T13A10.11a.1	0
T13H10.1	0
T14E8.1a	0
T14G8.3a	0
T17A3.1	0
T18D3.4	0
T19D2.2	0
T20H4.3a	0
T21B10.7.1	0
T21E8.1a	0
T21E8.2	0
T21E8.3	0
T21G5.1	0
T22B11.3	0
T23G5.1.2	0
T24H10.1	0
T24H7.2.1	0
T24H7.5b	0
T25B9.4	0
T25B9.5	0
T26C12.4	0
T26E3.7	0
T27F6.5a.1	0
T28F3.5	0
VF11C1L.1	0
W01B6.5	0
W01G7.3	0
W02B3.2	0
W02F12.5.1	0
W03F11.2	0
W03F8.2	0
W04C9.1	0
W06B3.1	0
W06H8.8g	0
W08D2.5	0
W08D2.8	0
W09B6.1a.2	0
W09C2.3a	0
W09D10.2	0
W09D6.6	0
Y105C5B.12b	0
Y105C5B.2	0
Y105E8A.12a	0
Y106G6E.6.1	0
Y116A8C.24	0
Y116A8C.38	0
Y11D7A.14	0
Y18D10A.5	0
Y22D7AL.5a.1	0
Y24D9A.4a	0
Y32F6A.6	0
Y34D9A.10	0
Y37E3.3	0
Y38A8.1	0
Y38E10A.8	0
Y38F2AL.4	0
Y39B6A.2	0
Y39E4B.1	0
Y41C4A.2	0
Y41D4A.6	0
Y43C5B.2	0
Y43D4A.6	0
Y43E12A.1	0
Y43F8C.12	0
Y47D3A.26b	0
Y47G6A.5a	0
Y48B6A.12.3	0
Y48C3A.7	0
Y48E1A.1a	0
Y48G1C.2.1	0
Y48G8AL.11	0
Y48G8AL.15	0
Y49E10.11a	0
Y49F6B.1	0
Y4C6A.1	0
Y50E8A.16	0
Y52D5A.2	0
Y53C12A.1	0
Y53C12A.4.2	0
Y53F4B.18	0
Y54E10BL.6	0
Y55F3AL.1	0
Y55F3AR.3.1	0
Y56A3A.12a.1	0
Y56A3A.32.2	0
Y56A3A.5	0
Y57G11C.1	0
Y59H11AR.2a.2	0
Y60A3A.12	0
Y67D8C.10b	0
Y69A2AR.18b.2	0
Y69A2AR.5	0
Y69E1A.3	0
Y71A12B.1	0
Y71A12B.4	0
Y71F9B.7	0
Y71H10A.1a	0
Y71H2B.5	0
Y73B3A.18a	0
Y73B6A.5a.3	0
Y74C10AR.1	0
Y74C10AR.3	0
Y75B8A.26	0
Y77E11A.2	0
Y77E11A.6	0
Y81G3A.3	0
Y82E9BR.3.5	0
Y87G2A.14	0
Y92H12A.1	0
Y97E10AR.5	0
Y9C9A.16	0
ZC168.4.2	0
ZC239.7	0
ZC262.5	0
ZC373.4	0
ZC412.2	0
ZC504.4c	0
ZC581.7	0
ZK1010.1.1	0
ZK1307.6	0
ZK20.2	0
ZK256.1c	0
ZK370.5.1	0
ZK455.2	0
ZK455.7	0
ZK484.2a.1	0
ZK593.9	0
ZK617.1b	0
ZK622.1	0
ZK669.4.1	0
ZK675.2	0
ZK896.8	0
ZK970.5	0
ZK970.6	0
F13D12.4a.2	0
C54D1.4	0
F01F1.6.1	0
F42G9.5a	0
F56D12.1a	0
T05H4.13c.1	0
T08B1.3	0
Y69F12A.2a.1	0
F52E4.1a.2	0
C16C10.10	0
D2030.5	0
B0365.1	0
C01G6.6a.1	0
C17C3.1a	0
C17C3.3	0
C29F3.1	0
C37H5.13a	0
D1005.1.1	0
D2021.4a	0
F25E2.3	0
F32D1.5.2	0
F33H1.2.1	0
F35B12.2	0
F38E11.3	0
F55A12.4a	0
K10B3.7.2	0
K10D2.6.1	0
K12D12.1	0
M110.7	0
R05D3.1	0
R05D3.12a	0
T08B2.7a	0
T09F3.3.2	0
T20G5.2.2	0
Y87G2A.2	0
ZK1127.7	0
ZK370.4b	0
C34G6.2	0
F21C3.2	0
F52H2.4	0
ZK822.5a.1	0
C01G10.12	0
C05G5.4	0
C30F12.7	0
C37E2.1.1	0
C50F7.4	0
F08F8.2	0
F23H11.3.1	0
F35G12.2.1	0
F43G9.1.2	0
F47B10.1.1	0
F54F2.9	0
H14A12.2a	0
K02G10.8	0
R74.4.2	0
T03F6.2	0
T19B4.4	0
T24H10.3	0
ZK455.1.1	0
ZC410.7a.1	0
C12D12.2a.1	0
C32F10.8a.2	0
F07F6.6.2	0
F28H6.3	0
F42D1.2.2	0
K01G5.9.2	0
K08F4.4	0
R03A10.4a	0
R04B3.2	0
R05G6.6	0
T04F3.1	0
T22E5.2	0
W03G1.1	0
Y53C12A.2.2	0
C25E10.2	0
C17G10.8.2	0
C24G6.4.2	0
C33G8.9	0
C49D10.9	0
F55D12.4a	0
F59E11.8	0
K12H6.1	0
M03A8.1	0
R11G11.12	0
T07C5.3a	0
T27B7.1	0
EGAP2.3.1	0
F21D5.1.2	0
R151.10.1	0
Y43F4B.5a.2	0
B0024.12	0
T24A6.20	0
D2023.4.2	0
T23G11.2	0
T14D7.1	0
C05E4.9a	0
F32B5.1	0
F44G3.2	0
F46H5.3a	0
K04F1.1	0
W10C8.5.3	0
ZC434.8.2	0
B0205.6	0
C17G1.7.1	0
F01D4.8	0
F13B12.4.1	0
F13H8.9	0
F54A3.4	0
F56F10.3	0
F59A7.7	0
F59A7.9	0
K10H10.2.1	0
R08E5.2a	0
T25D3.3	0
ZC373.1	0
C49C3.1	0
F55H12.1	0
M01G5.5	0
T03F7.1.1	0
T13B5.1.2	0
T23G5.5	0
T25B6.7	0
W02B12.6a	0
W03G9.1.2	0
Y46G5A.30	0
ZK1010.9	0
ZK829.10	0
C02A12.1	0
C06G3.7	0
C09F9.3c	0
C35C5.11	0
C35C5.2	0
C46F11.2a	0
C53D5.5.1	0
D1053.1	0
DH11.1.2	0
F07A11.2a	0
F11G11.1	0
F11G11.2	0
F11G11.3	0
F17C11.9a	0
F21H7.1	0
F22B3.4	0
F25B5.6b	0
F30F8.2	0
F35E8.8	0
F37B1.1	0
F37B1.2	0
F37B1.3	0
F37B1.4	0
F37B1.5	0
F37B1.6	0
F37B1.7	0
F37B1.8	0
F37B12.2.2	0
F37F2.3	0
F45H11.4	0
F55A11.11	0
F55A11.6a	0
F56A4.3	0
F56A4.4	0
F56B3.10	0
K08F4.11	0
K08F4.6	0
K08F4.7.1	0
K10F12.4a	0
R03D7.6	0
R05F9.5	0
R07B1.4	0
R107.7.1	0
R11G1.3	0
R13D7.7	0
R57.1a	0
T03D8.6b	0
T22H6.2b	0
T26C5.1	0
T28A11.11	0
W10C8.4a	0
Y1H11.1	0
Y1H11.2	0
Y32G9A.1	0
Y45G12C.2.1	0
Y45G12C.3	0
Y48E1B.10	0
Y4C6A.2d	0
Y53F4B.29.2	0
Y53F4B.30	0
Y53F4B.31.1	0
Y53F4B.32	0
Y53F4B.33	0
Y53F4B.35	0
Y53F4B.37	0
Y53G8B.1	0
Y71F9AL.5	0
Y7A9A.1	0
ZC506.4a	0
ZK546.11	0
ZK637.10	0
ZK697.6	0
B0513.5	0
C33A12.7	0
Y17G7B.3	0
Y53F4B.39b	0
F55G1.9	0
M153.1	0
K01C8.1.2	0
T01H8.2	0
W03B1.4	0
Y51H7C.9	0
C24A11.9	0
K06H7.9	0
R06C1.2	0
W02D3.2	0
F01F1.12a	0
F39C12.2b	0
F47G4.3	0
F57F5.4a.2	0
K11H3.1b	0
T05D4.1.2	0
ZC373.5	0
W02H5.8	0
B0432.5b	0
F15A8.5a	0
K08F8.4	0
T14E8.3b	0
ZK1290.2a	0
C36B1.7	0
K07A1.2.1	0
Y110A7A.4	0
C15C8.3	0
C25A1.8	0
C25B8.4b	0
C41H7.7	0
F59A7.1	0
F59D6.3	0
[truncated: 2,473 more rows]

## Sheet: Sheet3
CID000000011	0
CID000000049	0
CID000000051	0
CID000439278	0
CID000000070	0
CID000010917	0
CID000000086	0
CID000000096	0
CID000068841	-1
CID000000119	-1
CID000000126	0
CID000000135	0
CID000444412	0
CID000066840	0
CID000000171	0
CID000000187	0
CID000000190	0
CID000060961	-1
CID000447145	0
CID000000203	0
CID000006288	0
CID005280723	0
CID000440033	0
CID000006083	0
CID000006322	-1
CID000006267	0
CID000005957	0
CID000000242	0
CID000000249	0
CID000171548	0
CID000000254	0
CID000093072	0
CID000000283	0
CID000000289	-1
CID000000305	0
CID000000311	0
CID000000340	0
CID000000379	0
CID000006262	0
CID000005960	-1
CID000000444	0
CID000005757	1
CID000065533	0
CID000087916	0
CID000134490	0
CID000000473	0
CID000000490	0
CID000092824	0
CID000000529	0
CID000000546	-1
CID000000586	0
CID000005862	0
CID000005950	0
CID000033032	0
CID000061503	0
CID000145742	0
CID000005951	0
CID000443201	0
CID000065059	0
CID000000647	0
CID000439216	0
CID000445160	0
CID000000668	0
CID000000670	0
CID000000681	0
CID000065063	0
CID003001028	0
CID000000702	0
CID000643975	0
CID000445713	0
CID000445858	0
CID000444972	0
CID000439168	0
CID000445995	0
CID000005961	-1
CID000000743	0
CID000124886	0
CID000000750	0
CID000079014	0
CID000000753	0
CID000439162	0
CID000000760	0
CID000000764	0
CID000006274	0
CID000091552	0
CID000000790	0
CID000006306	0
CID000000801	0
CID000009750	0
CID000006047	-1
CID000005815	0
CID000161165	0
CID000439190	0
CID000005819	0
CID000006106	0
CID005280934	0
CID000006112	0
CID000005962	0
CID000000867	0
CID000006137	0
CID000000888	0
CID000440552	0
CID000439925	0
CID000439153	0
CID000000936	0
CID000000937	0
CID000439260	0
CID000000967	0
CID000000970	0
CID000000971	0
CID000000979	0
CID000000980	0
CID000000983	0
CID000000985	0
CID000115254	0
CID000006140	0
CID000001001	0
CID000001005	0
CID000001014	0
CID000001015	0
CID000001023	0
CID000007339	0
CID000001045	0
CID000001050	0
CID000001051	0
CID000001060	0
CID000445354	0
CID000493570	0
CID000439236	0
CID000034755	0
CID000160556	0
CID000001102	0
CID000001103	0
CID000001110	0
CID000001123	-1
CID000001130	0
CID000001132	0
CID000009700	0
CID000006305	-1
CID000006057	0
CID000023700	0
CID000001174	0
CID000001175	0
CID000736715	-1
CID000006287	0
CID000001188	0
CID000001195	0
CID000001567	0
CID000009427	0
CID000001986	-1
CID000006128	-1
CID000002771	0
CID000012560	0
CID000003385	-1
CID000003386	0
CID000003696	0
CID000003883	-1
CID000003893	0
CID000126941	-1
CID000004462	0
CID000004908	0
CID000005994	-1
CID000448457	0
CID000004993	0
CID000005035	0
CID000445154	-1
CID000063009	0
CID005289418	0
CID002733525	-1
CID000006013	0
CID000005578	-1
CID000312145	0
CID000009305	0
CID000439744	-1
CID000006329	0
CID000006503	0
CID000011915	0
CID000012544	0
CID000021307	0
CID000023925	0
CID000023994	0
CID000044072	0
CID005280346	0
CID000188350	0
CID000193491	0
CID000440483	0
CID000446357	0
CID000667490	0
CID004659569	0
CID005280343	-1
CID011020241	0
CID100000977	0
CID000000977	0
CID100001003	0
CID100000730	0
CID000008977	0
CID100001023	0
CID100000762	0
CID000006830	0
CID100005202	0
CID100003386	0
CID100000951	0
CID100000923	0
CID100000876	0
CID100000750	0
CID100000681	0
CID100000602	0
CID100000312	0
CID000005202	0
CID000000951	0
CID000000923	0
CID000000312	0
CID100000197	0
CID000006022	0
CID100000238	0
CID100004462	0
CID100000928	0
CID100000857	0
CID100000206	0
CID100023930	0
CID100001060	0
CID100001005	0
CID100000970	0
CID100000767	0
CID000023930	0
CID000000767	0
CID100023994	0
CID100023925	0
CID100000961	0
CID100000784	0
CID000000961	0
CID000000784	0
CID100001181	0
CID100000593	0
CID100000175	0
CID000006176	0
CID000006133	0
CID100000805	0
CID100000761	0
CID000006804	0
CID105311325	0
CID105280343	0
CID100005056	0
CID005311325	0
CID100001079	0
CID100119058	0
CID100023978	0
CID000023978	0
CID100000813	0
CID100000317	0
CID000087642	0
CID100000925	0
CID000005892	0
CID100001151	0
CID000064968	0
CID100001158	0
CID000006031	0
CID100000224	0
CID100005691	0
CID100000205	0
CID100000930	0
CID100000929	0
CID000005885	0
CID000005884	0
CID100000271	0
CID000000271	0
CID100001117	0
CID100000193	0
CID000439155	0
CID100000647	0
CID100000516	0
CID100000476	0
CID000439418	0
CID000439400	0
CID100001198	0
CID100000513	0
CID100000311	0
CID100000309	0
CID005459784	0
CID005318532	0
CID100000987	0
CID100002514	0
CID000002514	0
CID100001167	0
CID100001166	0
CID100000900	0
CID100000888	0
CID000445675	0
CID000440364	0
CID000008629	0
CID100001047	0
CID100000937	0
CID100000936	0
CID100000222	0
CID000001047	0
CID000000222	0
CID100000743	0
CID100000119	0
CID100667490	0
CID100000806	0
CID000439456	0
CID100000295	0
CID000024316	0
CID100001153	0
CID100044072	0
CID100440613	0
CID100001126	0
CID100000877	0
CID100000705	0
CID100000703	0
CID100000380	0
CID100000074	0
CID000446013	0
CID000445344	0
CID000165390	0
CID000092153	0
CID100440938	0
CID100129887	0
CID100006503	0
CID100000208	0
CID000440938	0
CID000439427	0
CID000064689	0
CID100439167	0
CID100001132	0
CID100000697	0
CID100000230	0
CID000122357	0
CID000077982	0
CID100001172	0
CID100001041	0
CID100000940	0
CID100000939	0
CID100000596	0
CID100000314	0
CID000439924	0
CID000014180	0
CID000006175	0
CID000006131	0
CID000006030	0
CID100000869	0
CID000644066	0
CID100005035	0
CID100001188	0
CID100001175	0
CID100000790	0
CID100000764	0
CID100000190	0
CID100001071	0
CID100001110	0
CID100000051	0
CID100151228	0
CID100000604	0
CID000151228	0
CID000009290	0
CID100003255	0
CID100002537	0
CID100000440	0
CID000091477	0
CID100001116	0
CID100000732	0
CID100000719	0
CID000440641	0
CID000439762	0
CID000439284	0
CID000066370	0
CID000018396	0
CID100000765	0
CID100000985	0
CID100000305	0
CID100000187	0
CID100004106	0
CID100003696	0
CID000004106	0
CID100000586	0
CID100000232	0
CID100003008	0
CID100002735	0
CID100006329	0
CID100021307	0
CID100000992	0
CID100000723	0
CID000000992	0
CID100000729	0
CID100000724	0
CID100000283	0
CID000439183	0
CID000002170	1
CID000001697	1
CID000010531	1
CID000060703	1
CID004605800	1
CID000028693	1
CID003626837	1
CID000004615	1
CID000446849	1
CID000001609	1
CID006603792	1
CID003654103	1
CID002921148	1
CID001547484	1
CID006604000	1
CID000002909	1
CID005280754	1
CID005284373	1
CID016404350	1
CID000009880	1
CID000028417	1
CID005702062	1
CID000003820	1
CID000003822	1
CID054676905	1
CID000003957	1
CID000004507	1
CID000001238	1
CID000005768	1
CID000441074	1
CID006450842	1
CID000002051	1
CID000443955	1
CID000000178	-1
CID000000547	-1
CID000000564	-1
CID000000650	-1
CID000000785	-1
CID000000896	-1
CID000000903	-1
CID000001046	-1
CID000001066	-1
CID000001328	-1
CID000001329	-1
CID000001330	-1
CID000001340	-1
CID000001345	-1
CID000001367	-1
CID000001456	-1
CID000001564	-1
CID000001645	-1
CID000001649	-1
CID000001676	-1
CID000001678	-1
CID000001683	-1
CID000001720	-1
CID000001727	-1
CID000001730	-1
CID000001738	-1
CID000001775	-1
CID000001779	-1
CID000001794	-1
CID000001795	-1
CID000001826	-1
CID000001845	-1
CID000001853	-1
CID000001864	-1
CID000001868	-1
CID000001893	-1
CID000001908	-1
CID000001917	-1
CID000001922	-1
CID000001967	-1
CID000002052	-1
CID000002061	-1
CID000002063	-1
CID000002071	-1
CID000002083	-1
CID000002094	-1
CID000002137	-1
CID000002141	-1
CID000002143	-1
CID000002153	-1
CID000002196	-1
CID000002244	-1
CID000002266	-1
CID000002331	-1
CID000002344	-1
CID000002415	-1
CID000002435	-1
CID000002436	-1
CID000002519	-1
CID000002544	-1
CID000002690	-1
CID000002708	-1
CID000002733	-1
CID000002753	-1
CID000002756	-1
CID000002763	-1
CID000002796	-1
CID000002812	-1
CID000002818	-1
CID000002910	-1
CID000002998	-1
CID000003108	-1
CID000003117	-1
CID000003132	-1
CID000003151	-1
CID000003168	-1
CID000003194	-1
CID000003213	-1
CID000003220	-1
CID000003308	-1
CID000003333	-1
CID000003339	-1
CID000003373	-1
CID000003396	-1
CID000003397	-1
CID000003433	-1
CID000003440	-1
CID000003442	-1
CID000003446	-1
CID000003488	-1
CID000003559	-1
CID000003623	-1
CID000003639	-1
CID000003657	-1
CID000003661	-1
CID000003671	-1
CID000003689	-1
CID000003715	-1
CID000003727	-1
CID000003758	-1
CID000003802	-1
CID000003825	-1
CID000003845	-1
CID000003878	-1
CID000003885	-1
CID000003899	-1
CID000004051	-1
CID000004122	-1
CID000004197	-1
CID000004211	-1
CID000004212	-1
CID000004216	-1
CID000004362	-1
CID000004386	-1
CID000004397	-1
CID000004401	-1
CID000004477	-1
CID000004485	-1
CID000004488	-1
CID000004495	-1
CID000004497	-1
CID000004551	-1
CID000004552	-1
CID000004578	-1
CID000004592	-1
CID000004614	-1
CID000004650	-1
CID000004671	-1
CID000004713	-1
CID000004740	-1
CID000004748	-1
CID000004780	-1
CID000004781	-1
CID000004828	-1
CID000004843	-1
CID000004847	-1
CID000004917	-1
CID000004938	-1
CID000004943	-1
CID000004971	-1
CID000005059	-1
CID000005070	-1
CID000005073	-1
CID000005074	-1
CID000005087	-1
CID000005092	-1
CID000005142	-1
CID000005152	-1
CID000005268	-1
CID000005335	-1
CID000005368	-1
CID000005382	-1
CID000005405	-1
CID000005420	-1
CID000005520	-1
CID000005522	-1
CID000005546	-1
CID000005593	-1
CID000005626	-1
CID000005640	-1
CID000005697	-1
CID000005712	-1
CID000005722	-1
CID000005723	-1
CID000005753	-1
CID000005754	-1
CID000005770	-1
CID000005833	-1
CID000005870	-1
CID000005909	-1
CID000005944	-1
CID000005983	-1
CID000006005	-1
CID000006081	-1
CID000006167	-1
CID000006169	-1
CID000006234	-1
CID000006238	-1
CID000006758	-1
CID000008515	-1
CID000008974	-1
CID000009363	-1
CID000009782	-1
CID000010219	-1
CID000010255	-1
CID000010607	-1
CID000012035	-1
CID000012852	-1
CID000015818	-1
CID000016230	-1
CID000016362	-1
CID000021157	-1
CID000022880	-1
CID000023190	-1
CID000024360	-1
CID000027447	-1
CID000027924	-1
CID000028864	-1
CID000031100	-1
CID000031307	-1
CID000031728	-1
CID000033624	-1
CID000034359	-1
CID000036314	-1
CID000036462	-1
CID000038103	-1
CID000039912	-1
CID000040539	-1
CID000042890	-1
CID000044093	-1
CID000047576	-1
CID000047936	-1
CID000054840	-1
CID000055245	-1
CID000055651	-1
CID000060662	-1
CID000060839	-1
CID000064715	-1
CID000065407	-1
CID000065710	-1
CID000065752	-1
CID000071077	-1
CID000073484	-1
CID000084003	-1
CID000089034	-1
CID000089105	-1
CID000092136	-1
CID000092381	-1
CID000099562	-1
CID000099625	-1
CID000101430	-1
CID000101615	-1
CID000104762	-1
CID000104858	-1
CID000104895	-1
CID000105104	-1
CID000107812	-1
CID000107883	-1
CID000107995	-1
CID000108068	-1
CID000108137	-1
CID000115348	-1
CID000119376	-1
CID000121880	-1
CID000122215	-1
CID000123679	-1
CID000123683	-1
CID000123981	-1
CID000123985	-1
CID000132496	-1
CID000132837	-1
CID000132846	-1
CID000133012	-1
CID000133633	-1
CID000135313	-1
CID000155806	-1
CID000160355	-1
CID000161713	-1
CID000161930	-1
CID000164437	-1
CID000167529	-1
CID000172306	-1
CID000173870	-1
CID000174174	-1
CID000176157	-1
CID000176158	-1
CID000197067	-1
CID000202477	-1
CID000222786	-1
CID000262093	-1
CID000439202	-1
CID000439280	-1
CID000439501	-1
CID000439647	-1
CID000440053	-1
CID000443239	-1
CID000443390	-1
CID000443586	-1
CID000443600	-1
CID000444795	-1
CID000445227	-1
CID000445629	-1
CID000445639	-1
CID000446378	-1
CID000447196	-1
CID000448042	-1
CID000451991	-1
CID000456201	-1
CID000456214	-1
CID000638278	-1
CID000644213	-1
CID000657346	-1
CID000657378	-1
CID000667594	-1
CID000667639	-1
CID000667645	-1
CID000688095	-1
CID000688272	-1
CID000689043	-1
CID000716312	-1
CID000854019	-1
CID000941651	-1
CID001838043	-1
CID002733484	-1
CID002733514	-1
CID002987927	-1
CID003006531	-1
CID003035523	-1
CID003035905	-1
CID003083544	-1
CID003277600	-1
CID003392731	-1
CID003495594	-1
CID003651377	-1
CID003661570	-1
CID004046493	-1
CID004172142	-1
CID004210951	-1
CID004273754	-1
CID004306515	-1
CID004350931	-1
CID005280335	-1
CID005280443	-1
CID005280445	-1
CID005280961	-1
CID005281004	-1
CID005281672	-1
CID005281708	-1
CID005281787	-1
CID005281847	-1
CID005282106	-1
CID005282230	-1
CID005282379	-1
CID005283454	-1
CID005288600	-1
CID005289501	-1
CID005310987	-1
CID005310992	-1
CID005311198	-1
CID005311302	-1
CID005311430	-1
CID005311432	-1
CID005312115	-1
CID005312137	-1
CID005328760	-1
CID005328770	-1
CID005328771	-1
CID005328773	-1
CID005328779	-1
CID005328803	-1
CID005328804	-1
CID005328807	-1
CID005329098	-1
CID005329255	-1
CID005353365	-1
CID005353432	-1
CID005353454	-1
CID005353678	-1
CID005353940	-1
CID005354033	-1
CID005372720	-1
CID005469318	-1
CID005472495	-1
CID005479530	-1
CID005940264	-1
CID006095481	-1
CID006105572	-1
CID006160690	-1
CID006278000	-1
CID006324664	-1
CID006518171	-1
CID006603710	-1
CID006603748	-1
CID006603782	-1
CID006603828	-1
CID006603857	-1
CID006603901	-1
CID006603931	-1
CID006604009	-1
CID006604858	-1
CID006708701	-1
CID009841284	-1
CID009951825	-1
CID009952135	-1
CID010391971	-1
CID011199915	-1
CID011957499	-1
CID011957542	-1
CID011957581	-1
CID011957726	-1
CID011957728	-1
CID052947716	-1
CID054682505	-1
